# Supplementary material for: Novel insights into causal associations of body mass index or height with pneumothorax: a two-sample Mendelian randomization study
Source: Front Nutr. 2024 Jul 22;11:1391017. doi: 10.3389/fnut.2024.1391017 (PMC11298425; doi:10.3389/fnut.2024.1391017)
Supplement: Supplementary file 2 [file Table_1.XLSX]

## Sheet: Table S1
Table S1. The summary of information regarding studies and datasets used in our study.
Data	Sample Size	Ancestry	Access Link
Exposure
Body mass index	359983	European	https://www.ebi.ac.uk/gwas/studies/GCST90018947
Height	360388	European	https://www.ebi.ac.uk/gwas/studies/GCST90018959
Outcome
Pneumothorax	477734	European	https://www.ebi.ac.uk/gwas/studies/GCST90018902
	(1747 cases, 475987 controls)
Spontaneous Pneumothorax	462933	European	https://gwas.mrcieu.ac.uk/datasets/ukb-b-3693
	(1097 cases, 461836 controls)

## Sheet: Table S2
Table S2: Characteristics of the genetic IVs used in MR analysis between BMI and Pneumothorax (locus-wide significance, p<5.00E-08)
SNP	effect_allele.exposure	other_allele.exposure	effect_allele.outcome	other_allele.outcome	beta.exposure	beta.outcome	eaf.exposure	eaf.outcome	remove	palindromic	ambiguous	id.outcome	chr	pos	se.outcome	samplesize.outcome	pval.outcome	outcome	originalname.outcome	outcome.deprecated	mr_keep.outcome	data_source.outcome	chr.exposure	pos.exposure	se.exposure	pval.exposure	samplesize.exposure	id.exposure	exposure	mr_keep.exposure	pval_origin.exposure	data_source.exposure	action	mr_keep	R2	F
rs994596	T	C	T	C	0.0145	0.0105	0.302955	0.292356	FALSE	FALSE	FALSE	ebi-a-GCST90018902	4	18459828	0.0316	477734	0.739301	Pneumothorax || id:ebi-a-GCST90018902	Pneumothorax	Pneumothorax || ||	TRUE	igd	4	18459828	0.002	1.59698e-12	359983	ebi-a-GCST90018947	Body mass index || id:ebi-a-GCST90018947	TRUE	reported	igd	2	TRUE	8.87984e-05	31.9686
rs9919429	G	A	G	A	0.0132	-0.0097	0.434947	0.441361	FALSE	FALSE	FALSE	ebi-a-GCST90018902	10	65313819	0.0292	477734	0.7396	Pneumothorax || id:ebi-a-GCST90018902	Pneumothorax	Pneumothorax || ||	TRUE	igd	10	65313819	0.0019	6.51929e-12	359983	ebi-a-GCST90018947	Body mass index || id:ebi-a-GCST90018947	TRUE	reported	igd	2	TRUE	8.56453e-05	30.8333
rs9908480	T	G	T	G	0.0138	-0.0192	0.445689	0.45367	FALSE	FALSE	FALSE	ebi-a-GCST90018902	17	79050707	0.0291	477734	0.5105	Pneumothorax || id:ebi-a-GCST90018902	Pneumothorax	Pneumothorax || ||	TRUE	igd	17	79050707	0.0019	5.40008e-13	359983	ebi-a-GCST90018947	Body mass index || id:ebi-a-GCST90018947	TRUE	reported	igd	2	TRUE	9.40965e-05	33.8761
rs9861443	C	A	C	A	0.0133	-0.0899	0.752409	0.736883	FALSE	FALSE	FALSE	ebi-a-GCST90018902	3	88196211	0.0333	477734	0.00698699	Pneumothorax || id:ebi-a-GCST90018902	Pneumothorax	Pneumothorax || ||	TRUE	igd	3	88196211	0.0022	2.47503e-09	359983	ebi-a-GCST90018947	Body mass index || id:ebi-a-GCST90018947	TRUE	reported	igd	2	TRUE	6.59056e-05	23.7263
rs9860241	A	G	A	G	-0.0133	-0.0184	0.457125	0.468654	FALSE	FALSE	FALSE	ebi-a-GCST90018902	3	157845169	0.0291	477734	0.5266	Pneumothorax || id:ebi-a-GCST90018902	Pneumothorax	Pneumothorax || ||	TRUE	igd	3	157845169	0.0019	3.56615e-12	359983	ebi-a-GCST90018947	Body mass index || id:ebi-a-GCST90018947	TRUE	reported	igd	2	TRUE	8.77947e-05	31.6072
rs980183	A	G	A	G	-0.0184	0.0414	0.680352	0.671349	FALSE	FALSE	FALSE	ebi-a-GCST90018902	2	59311536	0.0316	477734	0.1898	Pneumothorax || id:ebi-a-GCST90018902	Pneumothorax	Pneumothorax || ||	TRUE	igd	2	59311536	0.0021	2.69401e-18	359983	ebi-a-GCST90018947	Body mass index || id:ebi-a-GCST90018947	TRUE	reported	igd	2	TRUE	0.000147255	53.017
rs9688977	C	T	C	T	0.0204	-0.0321	0.111245	0.122479	FALSE	FALSE	FALSE	ebi-a-GCST90018902	6	154336892	0.0449	477734	0.4753	Pneumothorax || id:ebi-a-GCST90018902	Pneumothorax	Pneumothorax || ||	TRUE	igd	6	154336892	0.0031	4.54779e-11	359983	ebi-a-GCST90018947	Body mass index || id:ebi-a-GCST90018947	TRUE	reported	igd	2	TRUE	8.22911e-05	29.6257
rs9651614	T	C	T	C	-0.0198	-0.0025	0.677159	0.679727	FALSE	FALSE	FALSE	ebi-a-GCST90018902	11	43849913	0.0352	477734	0.9442	Pneumothorax || id:ebi-a-GCST90018902	Pneumothorax	Pneumothorax || ||	TRUE	igd	11	43849913	0.0021	9.99079e-22	359983	ebi-a-GCST90018947	Body mass index || id:ebi-a-GCST90018947	TRUE	reported	igd	2	TRUE	0.000171411	61.7154
rs9633835	A	G	A	G	-0.0128	0.0038	0.407332	0.408664	FALSE	FALSE	FALSE	ebi-a-GCST90018902	11	13345593	0.0296	477734	0.8973	Pneumothorax || id:ebi-a-GCST90018902	Pneumothorax	Pneumothorax || ||	TRUE	igd	11	13345593	0.0019	3.91201e-11	359983	ebi-a-GCST90018947	Body mass index || id:ebi-a-GCST90018947	TRUE	reported	igd	2	TRUE	7.91061e-05	28.4789
rs9522173	T	A	T	A	-0.0133	-0.0426	0.278774	0.291182	FALSE	TRUE	FALSE	ebi-a-GCST90018902	13	111926794	0.034	477734	0.2096	Pneumothorax || id:ebi-a-GCST90018902	Pneumothorax	Pneumothorax || ||	TRUE	igd	13	111926794	0.0023	8.70903e-09	359983	ebi-a-GCST90018947	Body mass index || id:ebi-a-GCST90018947	TRUE	reported	igd	2	TRUE	7.11307e-05	25.6075
rs9463175	T	C	T	C	-0.013	-0.0362	0.286573	0.293507	FALSE	FALSE	FALSE	ebi-a-GCST90018902	6	9510030	0.0322	477734	0.261	Pneumothorax || id:ebi-a-GCST90018902	Pneumothorax	Pneumothorax || ||	TRUE	igd	6	9510030	0.0021	1.032e-09	359983	ebi-a-GCST90018947	Body mass index || id:ebi-a-GCST90018947	TRUE	reported	igd	2	TRUE	6.91037e-05	24.8778
rs9368828	T	A	T	A	-0.0308	-0.0682	0.66163	0.661852	FALSE	TRUE	FALSE	ebi-a-GCST90018902	6	34661449	0.0425	477734	0.1087	Pneumothorax || id:ebi-a-GCST90018902	Pneumothorax	Pneumothorax || ||	TRUE	igd	6	34661449	0.0025	9.57414e-35	359983	ebi-a-GCST90018947	Body mass index || id:ebi-a-GCST90018947	TRUE	reported	igd	2	TRUE	0.000424755	152.969
rs9366639	G	C	G	C	-0.0169	-0.0329	0.140669	0.145057	FALSE	TRUE	FALSE	ebi-a-GCST90018902	6	26167613	0.0417	477734	0.4295	Pneumothorax || id:ebi-a-GCST90018902	Pneumothorax	Pneumothorax || ||	TRUE	igd	6	26167613	0.0028	1.24899e-09	359983	ebi-a-GCST90018947	Body mass index || id:ebi-a-GCST90018947	TRUE	reported	igd	2	TRUE	6.90498e-05	24.8583
rs935166	A	G	A	G	-0.0162	0.0785	0.411103	0.408142	FALSE	FALSE	FALSE	ebi-a-GCST90018902	2	26949366	0.0304	477734	0.00989305	Pneumothorax || id:ebi-a-GCST90018902	Pneumothorax	Pneumothorax || ||	TRUE	igd	2	26949366	0.002	8.02786e-16	359983	ebi-a-GCST90018947	Body mass index || id:ebi-a-GCST90018947	TRUE	reported	igd	2	TRUE	0.000127072	45.7493
rs9287838	C	G	C	G	-0.0136	-0.0425	0.757648	0.760772	FALSE	TRUE	FALSE	ebi-a-GCST90018902	2	164585004	0.0351	477734	0.2254	Pneumothorax || id:ebi-a-GCST90018902	Pneumothorax	Pneumothorax || ||	TRUE	igd	2	164585004	0.0023	2.37197e-09	359983	ebi-a-GCST90018947	Body mass index || id:ebi-a-GCST90018947	TRUE	reported	igd	2	TRUE	6.79238e-05	24.4529
rs9277988	C	T	C	T	0.0228	0.0268	0.196066	0.195874	FALSE	FALSE	FALSE	ebi-a-GCST90018902	6	33306235	0.0499	477734	0.5904	Pneumothorax || id:ebi-a-GCST90018902	Pneumothorax	Pneumothorax || ||	TRUE	igd	6	33306235	0.0029	7.57879e-15	359983	ebi-a-GCST90018947	Body mass index || id:ebi-a-GCST90018947	TRUE	reported	igd	2	TRUE	0.000163879	59.0029
rs9257157	T	C	T	C	-0.0154	-0.0243	0.250619	0.242052	FALSE	FALSE	FALSE	ebi-a-GCST90018902	6	28736484	0.0346	477734	0.4824	Pneumothorax || id:ebi-a-GCST90018902	Pneumothorax	Pneumothorax || ||	TRUE	igd	6	28736484	0.0022	3.16884e-12	359983	ebi-a-GCST90018947	Body mass index || id:ebi-a-GCST90018947	TRUE	reported	igd	2	TRUE	8.90816e-05	32.0705
rs902700	A	C	A	C	0.0153	-0.0289	0.146662	0.148859	FALSE	FALSE	FALSE	ebi-a-GCST90018902	3	70567246	0.0416	477734	0.487401	Pneumothorax || id:ebi-a-GCST90018902	Pneumothorax	Pneumothorax || ||	TRUE	igd	3	70567246	0.0028	4.50101e-08	359983	ebi-a-GCST90018947	Body mass index || id:ebi-a-GCST90018947	TRUE	reported	igd	2	TRUE	5.85938e-05	21.0939
rs893006	A	C	A	C	0.0139	-0.0405	0.548847	0.54804	FALSE	FALSE	FALSE	ebi-a-GCST90018902	11	64365796	0.0328	477734	0.2172	Pneumothorax || id:ebi-a-GCST90018902	Pneumothorax	Pneumothorax || ||	TRUE	igd	11	64365796	0.0022	3.02099e-10	359983	ebi-a-GCST90018947	Body mass index || id:ebi-a-GCST90018947	TRUE	reported	igd	2	TRUE	9.5683e-05	34.4474
rs892761	T	G	T	G	-0.0116	0.0203	0.542047	0.551528	FALSE	FALSE	FALSE	ebi-a-GCST90018902	3	164238956	0.029	477734	0.484299	Pneumothorax || id:ebi-a-GCST90018902	Pneumothorax	Pneumothorax || ||	TRUE	igd	3	164238956	0.0019	1.09001e-09	359983	ebi-a-GCST90018947	Body mass index || id:ebi-a-GCST90018947	TRUE	reported	igd	2	TRUE	6.68042e-05	24.0499
rs879620	T	C	T	C	0.0242	0.0203	0.526725	0.531254	FALSE	FALSE	FALSE	ebi-a-GCST90018902	16	4015729	0.0297	477734	0.4951	Pneumothorax || id:ebi-a-GCST90018902	Pneumothorax	Pneumothorax || ||	TRUE	igd	16	4015729	0.002	5.63248e-35	359983	ebi-a-GCST90018947	Body mass index || id:ebi-a-GCST90018947	TRUE	reported	igd	2	TRUE	0.000291983	105.139
rs869400	G	T	G	T	0.0303	-0.0061	0.867805	0.865586	FALSE	FALSE	FALSE	ebi-a-GCST90018902	3	185826740	0.0434	477734	0.889	Pneumothorax || id:ebi-a-GCST90018902	Pneumothorax	Pneumothorax || ||	TRUE	igd	3	185826740	0.0029	4.6302e-25	359983	ebi-a-GCST90018947	Body mass index || id:ebi-a-GCST90018947	TRUE	reported	igd	2	TRUE	0.000210646	75.8444
rs852042	G	A	G	A	-0.0143	-0.0107	0.592788	0.616802	FALSE	FALSE	FALSE	ebi-a-GCST90018902	20	17091233	0.0338	477734	0.751799	Pneumothorax || id:ebi-a-GCST90018902	Pneumothorax	Pneumothorax || ||	TRUE	igd	20	17091233	0.0022	1.17601e-10	359983	ebi-a-GCST90018947	Body mass index || id:ebi-a-GCST90018947	TRUE	reported	igd	2	TRUE	9.87238e-05	35.5422
rs8072058	A	T	A	T	-0.0124	0.0192	0.729355	0.750168	FALSE	TRUE	FALSE	ebi-a-GCST90018902	17	55734198	0.0337	477734	0.5693	Pneumothorax || id:ebi-a-GCST90018902	Pneumothorax	Pneumothorax || ||	TRUE	igd	17	55734198	0.0021	7.25605e-09	359983	ebi-a-GCST90018947	Body mass index || id:ebi-a-GCST90018947	TRUE	reported	igd	2	TRUE	6.07033e-05	21.8534
rs80082351	G	A	G	A	-0.0295	-0.1038	0.0614838	0.0615365	FALSE	FALSE	FALSE	ebi-a-GCST90018902	3	114415926	0.0823	477734	0.2072	Pneumothorax || id:ebi-a-GCST90018902	Pneumothorax	Pneumothorax || ||	TRUE	igd	3	114415926	0.0049	1.16501e-09	359983	ebi-a-GCST90018947	Body mass index || id:ebi-a-GCST90018947	TRUE	reported	igd	2	TRUE	0.000100433	36.1576
rs8007832	C	T	C	T	-0.0118	0.0172	0.363458	0.364061	FALSE	FALSE	FALSE	ebi-a-GCST90018902	14	56035579	0.0302	477734	0.5689	Pneumothorax || id:ebi-a-GCST90018902	Pneumothorax	Pneumothorax || ||	TRUE	igd	14	56035579	0.002	2.14398e-09	359983	ebi-a-GCST90018947	Body mass index || id:ebi-a-GCST90018947	TRUE	reported	igd	2	TRUE	6.44281e-05	23.1944
rs7992832	T	C	T	C	-0.0196	-0.0037	0.199974	0.205914	FALSE	FALSE	FALSE	ebi-a-GCST90018902	13	28013501	0.0372	477734	0.9199	Pneumothorax || id:ebi-a-GCST90018902	Pneumothorax	Pneumothorax || ||	TRUE	igd	13	28013501	0.0025	6.3314e-15	359983	ebi-a-GCST90018947	Body mass index || id:ebi-a-GCST90018947	TRUE	reported	igd	2	TRUE	0.000122919	44.254
rs7990098	G	T	G	T	0.0141	-0.0093	0.413692	0.428312	FALSE	FALSE	FALSE	ebi-a-GCST90018902	13	96982541	0.0291	477734	0.7501	Pneumothorax || id:ebi-a-GCST90018902	Pneumothorax	Pneumothorax || ||	TRUE	igd	13	96982541	0.0019	1.55418e-13	359983	ebi-a-GCST90018947	Body mass index || id:ebi-a-GCST90018947	TRUE	reported	igd	2	TRUE	9.64431e-05	34.721
rs7978353	G	A	G	A	-0.0111	0.027	0.398263	0.416227	FALSE	FALSE	FALSE	ebi-a-GCST90018902	12	122617989	0.0292	477734	0.3551	Pneumothorax || id:ebi-a-GCST90018902	Pneumothorax	Pneumothorax || ||	TRUE	igd	12	122617989	0.0019	7.14694e-09	359983	ebi-a-GCST90018947	Body mass index || id:ebi-a-GCST90018947	TRUE	reported	igd	2	TRUE	5.90545e-05	21.2597
rs7975187	G	A	G	A	0.0132	0.0261	0.263882	0.252856	FALSE	FALSE	FALSE	ebi-a-GCST90018902	12	60964108	0.0334	477734	0.4357	Pneumothorax || id:ebi-a-GCST90018902	Pneumothorax	Pneumothorax || ||	TRUE	igd	12	60964108	0.0021	8.44306e-10	359983	ebi-a-GCST90018947	Body mass index || id:ebi-a-GCST90018947	TRUE	reported	igd	2	TRUE	6.76916e-05	24.3694
rs7973540	G	A	G	A	0.0147	0.0261	0.702234	0.70198	FALSE	FALSE	FALSE	ebi-a-GCST90018902	12	90152503	0.0438	477734	0.5509	Pneumothorax || id:ebi-a-GCST90018902	Pneumothorax	Pneumothorax || ||	TRUE	igd	12	90152503	0.0026	1.31501e-08	359983	ebi-a-GCST90018947	Body mass index || id:ebi-a-GCST90018947	TRUE	reported	igd	2	TRUE	9.03694e-05	32.5342
rs79682948	A	T	A	T	-0.0175	-0.0165	0.188187	0.18849	FALSE	TRUE	FALSE	ebi-a-GCST90018902	7	39307243	0.0511	477734	0.7466	Pneumothorax || id:ebi-a-GCST90018902	Pneumothorax	Pneumothorax || ||	TRUE	igd	7	39307243	0.003	5.63106e-09	359983	ebi-a-GCST90018947	Body mass index || id:ebi-a-GCST90018947	TRUE	reported	igd	2	TRUE	9.35732e-05	33.6877
rs7949071	C	T	C	T	0.0136	-0.0292	0.481061	0.483528	FALSE	FALSE	FALSE	ebi-a-GCST90018902	11	130877478	0.029	477734	0.3138	Pneumothorax || id:ebi-a-GCST90018902	Pneumothorax	Pneumothorax || ||	TRUE	igd	11	130877478	0.0019	9.33039e-13	359983	ebi-a-GCST90018947	Body mass index || id:ebi-a-GCST90018947	TRUE	reported	igd	2	TRUE	9.23473e-05	33.2463
rs79430301	G	C	G	C	-0.0164	0.0943	0.117173	0.114272	FALSE	TRUE	FALSE	ebi-a-GCST90018902	6	64589074	0.047	477734	0.0445903	Pneumothorax || id:ebi-a-GCST90018902	Pneumothorax	Pneumothorax || ||	TRUE	igd	6	64589074	0.003	2.98696e-08	359983	ebi-a-GCST90018947	Body mass index || id:ebi-a-GCST90018947	TRUE	reported	igd	2	TRUE	5.56443e-05	20.032
rs79348488	G	A	G	A	-0.0133	-0.0895	0.277612	0.276906	FALSE	FALSE	FALSE	ebi-a-GCST90018902	15	80999240	0.0322	477734	0.00544302	Pneumothorax || id:ebi-a-GCST90018902	Pneumothorax	Pneumothorax || ||	TRUE	igd	15	80999240	0.0021	3.03599e-10	359983	ebi-a-GCST90018947	Body mass index || id:ebi-a-GCST90018947	TRUE	reported	igd	2	TRUE	7.09483e-05	25.5419
rs7928842	C	T	C	T	0.0243	-0.0564	0.378058	0.37974	FALSE	FALSE	FALSE	ebi-a-GCST90018902	11	47566352	0.0309	477734	0.0679	Pneumothorax || id:ebi-a-GCST90018902	Pneumothorax	Pneumothorax || ||	TRUE	igd	11	47566352	0.0019	1.22096e-35	359983	ebi-a-GCST90018947	Body mass index || id:ebi-a-GCST90018947	TRUE	reported	igd	2	TRUE	0.000277684	99.9887
rs78967725	A	G	A	G	0.0186	0.0057	0.136712	0.135653	FALSE	FALSE	FALSE	ebi-a-GCST90018902	13	59364803	0.0428	477734	0.8934	Pneumothorax || id:ebi-a-GCST90018902	Pneumothorax	Pneumothorax || ||	TRUE	igd	13	59364803	0.0028	5.73456e-11	359983	ebi-a-GCST90018947	Body mass index || id:ebi-a-GCST90018947	TRUE	reported	igd	2	TRUE	8.16617e-05	29.399
rs7870970	T	G	T	G	0.0112	-0.0012	0.465519	0.473414	FALSE	FALSE	FALSE	ebi-a-GCST90018902	9	73804164	0.0288	477734	0.9674	Pneumothorax || id:ebi-a-GCST90018902	Pneumothorax	Pneumothorax || ||	TRUE	igd	9	73804164	0.0019	3.16097e-09	359983	ebi-a-GCST90018947	Body mass index || id:ebi-a-GCST90018947	TRUE	reported	igd	2	TRUE	6.24217e-05	22.472
rs77936594	A	G	A	G	0.0124	-0.0286	0.265367	0.261839	FALSE	FALSE	FALSE	ebi-a-GCST90018902	12	133448391	0.0331	477734	0.388	Pneumothorax || id:ebi-a-GCST90018902	Pneumothorax	Pneumothorax || ||	TRUE	igd	12	133448391	0.0022	1.09999e-08	359983	ebi-a-GCST90018947	Body mass index || id:ebi-a-GCST90018947	TRUE	reported	igd	2	TRUE	5.99502e-05	21.5822
rs778433	A	G	A	G	-0.013	0.0441	0.417638	0.433092	FALSE	FALSE	FALSE	ebi-a-GCST90018902	13	65807283	0.0292	477734	0.1308	Pneumothorax || id:ebi-a-GCST90018902	Pneumothorax	Pneumothorax || ||	TRUE	igd	13	65807283	0.0019	1.16413e-11	359983	ebi-a-GCST90018947	Body mass index || id:ebi-a-GCST90018947	TRUE	reported	igd	2	TRUE	8.22072e-05	29.5955
rs778100	C	A	C	A	-0.0145	-0.0269	0.480455	0.491229	FALSE	FALSE	FALSE	ebi-a-GCST90018902	2	147891277	0.0311	477734	0.3863	Pneumothorax || id:ebi-a-GCST90018902	Pneumothorax	Pneumothorax || ||	TRUE	igd	2	147891277	0.0021	2.64119e-12	359983	ebi-a-GCST90018947	Body mass index || id:ebi-a-GCST90018947	TRUE	reported	igd	2	TRUE	0.000104964	37.7891
rs7755574	T	G	T	G	0.0172	-0.0619	0.370623	0.37794	FALSE	FALSE	FALSE	ebi-a-GCST90018902	6	153364643	0.0343	477734	0.0715204	Pneumothorax || id:ebi-a-GCST90018902	Pneumothorax	Pneumothorax || ||	TRUE	igd	6	153364643	0.002	1.90722e-17	359983	ebi-a-GCST90018947	Body mass index || id:ebi-a-GCST90018947	TRUE	reported	igd	2	TRUE	0.000138016	49.6901
rs7728095	G	A	G	A	0.0152	0.05	0.322638	0.326079	FALSE	FALSE	FALSE	ebi-a-GCST90018902	5	139084092	0.0317	477734	0.1145	Pneumothorax || id:ebi-a-GCST90018902	Pneumothorax	Pneumothorax || ||	TRUE	igd	5	139084092	0.0021	4.21308e-13	359983	ebi-a-GCST90018947	Body mass index || id:ebi-a-GCST90018947	TRUE	reported	igd	2	TRUE	0.000100984	36.3561
rs7720050	G	A	G	A	-0.0159	-0.045	0.205062	0.207601	FALSE	FALSE	FALSE	ebi-a-GCST90018902	5	27172009	0.0369	477734	0.2221	Pneumothorax || id:ebi-a-GCST90018902	Pneumothorax	Pneumothorax || ||	TRUE	igd	5	27172009	0.0025	1.67201e-10	359983	ebi-a-GCST90018947	Body mass index || id:ebi-a-GCST90018947	TRUE	reported	igd	2	TRUE	8.24219e-05	29.6728
rs77165542	T	C	T	C	-0.096	0.1178	0.0354426	0.0305769	FALSE	FALSE	FALSE	ebi-a-GCST90018902	2	430975	0.0995	477734	0.2365	Pneumothorax || id:ebi-a-GCST90018902	Pneumothorax	Pneumothorax || ||	TRUE	igd	2	430975	0.0064	3.38532e-51	359983	ebi-a-GCST90018947	Body mass index || id:ebi-a-GCST90018947	TRUE	reported	igd	2	TRUE	0.000630124	226.976
rs7715256	T	G	T	G	-0.0156	0.0283	0.402446	0.428979	FALSE	FALSE	FALSE	ebi-a-GCST90018902	5	153537893	0.0336	477734	0.3992	Pneumothorax || id:ebi-a-GCST90018902	Pneumothorax	Pneumothorax || ||	TRUE	igd	5	153537893	0.0023	1e-11	359983	ebi-a-GCST90018947	Body mass index || id:ebi-a-GCST90018947	TRUE	reported	igd	2	TRUE	0.000117048	42.14
rs7707394	A	G	A	G	-0.0138	0.0001	0.397607	0.395598	FALSE	FALSE	FALSE	ebi-a-GCST90018902	5	74472939	0.0297	477734	0.9967	Pneumothorax || id:ebi-a-GCST90018902	Pneumothorax	Pneumothorax || ||	TRUE	igd	5	74472939	0.0019	1.12202e-12	359983	ebi-a-GCST90018947	Body mass index || id:ebi-a-GCST90018947	TRUE	reported	igd	2	TRUE	9.12267e-05	32.8429
rs7690222	T	C	T	C	-0.0147	0.0298	0.166216	0.156959	FALSE	FALSE	FALSE	ebi-a-GCST90018902	4	2185563	0.041	477734	0.4668	Pneumothorax || id:ebi-a-GCST90018902	Pneumothorax	Pneumothorax || ||	TRUE	igd	4	2185563	0.0026	1.51001e-08	359983	ebi-a-GCST90018947	Body mass index || id:ebi-a-GCST90018947	TRUE	reported	igd	2	TRUE	5.98951e-05	21.5624
rs76632630	G	A	G	A	-0.0145	0.0434	0.185315	0.185321	FALSE	FALSE	FALSE	ebi-a-GCST90018902	7	872658	0.0369	477734	0.2399	Pneumothorax || id:ebi-a-GCST90018902	Pneumothorax	Pneumothorax || ||	TRUE	igd	7	872658	0.0024	1.96902e-09	359983	ebi-a-GCST90018947	Body mass index || id:ebi-a-GCST90018947	TRUE	reported	igd	2	TRUE	6.34843e-05	22.8546
rs7634084	T	A	T	A	0.0271	-0.0614	0.406057	0.396901	FALSE	TRUE	FALSE	ebi-a-GCST90018902	3	49949834	0.0312	477734	0.0492504	Pneumothorax || id:ebi-a-GCST90018902	Pneumothorax	Pneumothorax || ||	TRUE	igd	3	49949834	0.002	8.90225e-40	359983	ebi-a-GCST90018947	Body mass index || id:ebi-a-GCST90018947	TRUE	reported	igd	2	TRUE	0.000354242	127.566
rs76210342	AT	A	AT	A	-0.015	-0.0185	0.384116	0.384053	FALSE	FALSE	FALSE	ebi-a-GCST90018902	1	107967807	0.0444	477734	0.677901	Pneumothorax || id:ebi-a-GCST90018902	Pneumothorax	Pneumothorax || ||	TRUE	igd	1	107967807	0.0026	9.67609e-09	359983	ebi-a-GCST90018947	Body mass index || id:ebi-a-GCST90018947	TRUE	reported	igd	2	TRUE	0.000106457	38.3265
rs76179989	G	T	G	T	0.0168	-0.1056	0.157297	0.16004	FALSE	FALSE	FALSE	ebi-a-GCST90018902	2	169103999	0.0442	477734	0.0169001	Pneumothorax || id:ebi-a-GCST90018902	Pneumothorax	Pneumothorax || ||	TRUE	igd	2	169103999	0.0026	1.03801e-10	359983	ebi-a-GCST90018947	Body mass index || id:ebi-a-GCST90018947	TRUE	reported	igd	2	TRUE	7.48245e-05	26.9374
rs7613261	T	A	T	A	0.0225	-0.0438	0.175573	0.184133	FALSE	TRUE	FALSE	ebi-a-GCST90018902	3	131717795	0.0375	477734	0.2428	Pneumothorax || id:ebi-a-GCST90018902	Pneumothorax	Pneumothorax || ||	TRUE	igd	3	131717795	0.0025	2.87078e-19	359983	ebi-a-GCST90018947	Body mass index || id:ebi-a-GCST90018947	TRUE	reported	igd	2	TRUE	0.000146556	52.7653
rs756717	A	G	A	G	-0.0155	0.0391	0.369663	0.375421	FALSE	FALSE	FALSE	ebi-a-GCST90018902	16	72996162	0.03	477734	0.1927	Pneumothorax || id:ebi-a-GCST90018902	Pneumothorax	Pneumothorax || ||	TRUE	igd	16	72996162	0.002	3.67113e-15	359983	ebi-a-GCST90018947	Body mass index || id:ebi-a-GCST90018947	TRUE	reported	igd	2	TRUE	0.000111962	40.3088
rs75641275	C	A	C	A	0.0177	0.102	0.107407	0.128199	FALSE	FALSE	FALSE	ebi-a-GCST90018902	1	98327133	0.0442	477734	0.0208598	Pneumothorax || id:ebi-a-GCST90018902	Pneumothorax	Pneumothorax || ||	TRUE	igd	1	98327133	0.0031	1.84098e-08	359983	ebi-a-GCST90018947	Body mass index || id:ebi-a-GCST90018947	TRUE	reported	igd	2	TRUE	6.00707e-05	21.6256
rs7563480	T	C	T	C	-0.0116	0.0163	0.453024	0.455192	FALSE	FALSE	FALSE	ebi-a-GCST90018902	2	229907870	0.0299	477734	0.5863	Pneumothorax || id:ebi-a-GCST90018902	Pneumothorax	Pneumothorax || ||	TRUE	igd	2	229907870	0.002	3.12702e-09	359983	ebi-a-GCST90018947	Body mass index || id:ebi-a-GCST90018947	TRUE	reported	igd	2	TRUE	6.66861e-05	24.0073
rs7560871	A	G	A	G	0.0278	-0.0094	0.0695973	0.0708271	FALSE	FALSE	FALSE	ebi-a-GCST90018902	2	145616899	0.0663	477734	0.8867	Pneumothorax || id:ebi-a-GCST90018902	Pneumothorax	Pneumothorax || ||	TRUE	igd	2	145616899	0.0046	1.434e-09	359983	ebi-a-GCST90018947	Body mass index || id:ebi-a-GCST90018947	TRUE	reported	igd	2	TRUE	0.000100088	36.0335
rs75557510	G	A	G	A	-0.0344	0.1744	0.0606422	0.0574052	FALSE	FALSE	FALSE	ebi-a-GCST90018902	3	84321469	0.0742	477734	0.0187301	Pneumothorax || id:ebi-a-GCST90018902	Pneumothorax	Pneumothorax || ||	TRUE	igd	3	84321469	0.0049	3.58839e-12	359983	ebi-a-GCST90018947	Body mass index || id:ebi-a-GCST90018947	TRUE	reported	igd	2	TRUE	0.00013482	48.539
rs75500572	A	G	A	G	0.0128	0.0127	0.386308	0.374581	FALSE	FALSE	FALSE	ebi-a-GCST90018902	2	228997880	0.03	477734	0.6712	Pneumothorax || id:ebi-a-GCST90018902	Pneumothorax	Pneumothorax || ||	TRUE	igd	2	228997880	0.0019	5.04429e-11	359983	ebi-a-GCST90018947	Body mass index || id:ebi-a-GCST90018947	TRUE	reported	igd	2	TRUE	7.76845e-05	27.9671
rs754635	G	C	G	C	0.0203	-0.022	0.831455	0.841671	FALSE	TRUE	FALSE	ebi-a-GCST90018902	3	42305131	0.04	477734	0.5817	Pneumothorax || id:ebi-a-GCST90018902	Pneumothorax	Pneumothorax || ||	TRUE	igd	3	42305131	0.0025	1.18114e-15	359983	ebi-a-GCST90018947	Body mass index || id:ebi-a-GCST90018947	TRUE	reported	igd	2	TRUE	0.000115499	41.5821
rs7536458	G	T	G	T	0.0129	-0.0374	0.339102	0.324663	FALSE	FALSE	FALSE	ebi-a-GCST90018902	1	118864602	0.0315	477734	0.2355	Pneumothorax || id:ebi-a-GCST90018902	Pneumothorax	Pneumothorax || ||	TRUE	igd	1	118864602	0.002	2.09701e-10	359983	ebi-a-GCST90018947	Body mass index || id:ebi-a-GCST90018947	TRUE	reported	igd	2	TRUE	7.45889e-05	26.8526
rs7525548	T	A	T	A	-0.0201	-0.0361	0.41341	0.419107	FALSE	TRUE	FALSE	ebi-a-GCST90018902	1	75001474	0.0322	477734	0.2613	Pneumothorax || id:ebi-a-GCST90018902	Pneumothorax	Pneumothorax || ||	TRUE	igd	1	75001474	0.0022	2.71519e-20	359983	ebi-a-GCST90018947	Body mass index || id:ebi-a-GCST90018947	TRUE	reported	igd	2	TRUE	0.000195947	70.5509
rs750090	C	T	C	T	-0.0138	-0.0215	0.490921	0.484255	FALSE	FALSE	FALSE	ebi-a-GCST90018902	4	152931436	0.0312	477734	0.4902	Pneumothorax || id:ebi-a-GCST90018902	Pneumothorax	Pneumothorax || ||	TRUE	igd	4	152931436	0.0021	3.24414e-11	359983	ebi-a-GCST90018947	Body mass index || id:ebi-a-GCST90018947	TRUE	reported	igd	2	TRUE	9.51886e-05	34.2694
rs7498044	A	G	A	G	-0.0179	-0.0281	0.219195	0.228357	FALSE	FALSE	FALSE	ebi-a-GCST90018902	15	92573639	0.0408	477734	0.4914	Pneumothorax || id:ebi-a-GCST90018902	Pneumothorax	Pneumothorax || ||	TRUE	igd	15	92573639	0.0028	3.12601e-10	359983	ebi-a-GCST90018947	Body mass index || id:ebi-a-GCST90018947	TRUE	reported	igd	2	TRUE	0.000109675	39.4854
rs74944897	G	T	G	T	-0.0126	0.0076	0.275758	0.25257	FALSE	FALSE	FALSE	ebi-a-GCST90018902	5	106426580	0.0345	477734	0.8252	Pneumothorax || id:ebi-a-GCST90018902	Pneumothorax	Pneumothorax || ||	TRUE	igd	5	106426580	0.0022	7.92702e-09	359983	ebi-a-GCST90018947	Body mass index || id:ebi-a-GCST90018947	TRUE	reported	igd	2	TRUE	6.34137e-05	22.8292
rs74625348	C	G	C	G	0.0137	-0.0977	0.267084	0.27779	FALSE	TRUE	FALSE	ebi-a-GCST90018902	18	60846430	0.033	477734	0.00309899	Pneumothorax || id:ebi-a-GCST90018902	Pneumothorax	Pneumothorax || ||	TRUE	igd	18	60846430	0.0022	4.339e-10	359983	ebi-a-GCST90018947	Body mass index || id:ebi-a-GCST90018947	TRUE	reported	igd	2	TRUE	7.34807e-05	26.4536
rs740157	G	A	G	A	-0.0119	-0.0286	0.587679	0.581007	FALSE	FALSE	FALSE	ebi-a-GCST90018902	7	77055885	0.0292	477734	0.3271	Pneumothorax || id:ebi-a-GCST90018902	Pneumothorax	Pneumothorax || ||	TRUE	igd	7	77055885	0.0019	6.10703e-10	359983	ebi-a-GCST90018947	Body mass index || id:ebi-a-GCST90018947	TRUE	reported	igd	2	TRUE	6.86277e-05	24.7064
rs7375701	A	G	A	G	0.0119	-0.0089	0.721028	0.731402	FALSE	FALSE	FALSE	ebi-a-GCST90018902	4	145260561	0.0325	477734	0.783599	Pneumothorax || id:ebi-a-GCST90018902	Pneumothorax	Pneumothorax || ||	TRUE	igd	4	145260561	0.0021	1.65101e-08	359983	ebi-a-GCST90018947	Body mass index || id:ebi-a-GCST90018947	TRUE	reported	igd	2	TRUE	5.69687e-05	20.5088
rs7313220	G	A	G	A	-0.0134	0.0348	0.569412	0.563102	FALSE	FALSE	FALSE	ebi-a-GCST90018902	12	17196832	0.0294	477734	0.237	Pneumothorax || id:ebi-a-GCST90018902	Pneumothorax	Pneumothorax || ||	TRUE	igd	12	17196832	0.0019	4.60045e-12	359983	ebi-a-GCST90018947	Body mass index || id:ebi-a-GCST90018947	TRUE	reported	igd	2	TRUE	8.80498e-05	31.699
rs73026721	T	C	T	C	-0.0216	0.0056	0.156609	0.149497	FALSE	FALSE	FALSE	ebi-a-GCST90018902	19	31017099	0.0474	477734	0.9058	Pneumothorax || id:ebi-a-GCST90018902	Pneumothorax	Pneumothorax || ||	TRUE	igd	19	31017099	0.0032	1.79515e-11	359983	ebi-a-GCST90018947	Body mass index || id:ebi-a-GCST90018947	TRUE	reported	igd	2	TRUE	0.000123249	44.3727
rs72976986	A	G	A	G	-0.0237	-0.0588	0.189737	0.181227	FALSE	FALSE	FALSE	ebi-a-GCST90018902	19	4050424	0.0445	477734	0.1863	Pneumothorax || id:ebi-a-GCST90018902	Pneumothorax	Pneumothorax || ||	TRUE	igd	19	4050424	0.003	2.95733e-15	359983	ebi-a-GCST90018947	Body mass index || id:ebi-a-GCST90018947	TRUE	reported	igd	2	TRUE	0.000172705	62.1812
rs72948836	G	A	G	A	-0.0176	-0.0601	0.106936	0.0947016	FALSE	FALSE	FALSE	ebi-a-GCST90018902	6	73910108	0.0504	477734	0.233	Pneumothorax || id:ebi-a-GCST90018902	Pneumothorax	Pneumothorax || ||	TRUE	igd	6	73910108	0.0031	9.26595e-09	359983	ebi-a-GCST90018947	Body mass index || id:ebi-a-GCST90018947	TRUE	reported	igd	2	TRUE	5.91646e-05	21.2994
rs72838588	A	G	A	G	0.0145	-0.0466	0.408875	0.414931	FALSE	FALSE	FALSE	ebi-a-GCST90018902	10	102420171	0.0295	477734	0.114	Pneumothorax || id:ebi-a-GCST90018902	Pneumothorax	Pneumothorax || ||	TRUE	igd	10	102420171	0.0019	7.16308e-14	359983	ebi-a-GCST90018947	Body mass index || id:ebi-a-GCST90018947	TRUE	reported	igd	2	TRUE	0.000101633	36.5898
rs72793818	A	G	A	G	0.0272	-0.0162	0.319332	0.312315	FALSE	FALSE	FALSE	ebi-a-GCST90018902	16	28893137	0.0361	477734	0.654501	Pneumothorax || id:ebi-a-GCST90018902	Pneumothorax	Pneumothorax || ||	TRUE	igd	16	28893137	0.0021	1.97106e-37	359983	ebi-a-GCST90018947	Body mass index || id:ebi-a-GCST90018947	TRUE	reported	igd	2	TRUE	0.000321622	115.815
rs72749744	A	G	A	G	-0.0253	0.0067	0.0798622	0.0882628	FALSE	FALSE	FALSE	ebi-a-GCST90018902	15	62291924	0.0526	477734	0.8984	Pneumothorax || id:ebi-a-GCST90018902	Pneumothorax	Pneumothorax || ||	TRUE	igd	15	62291924	0.0035	9.09913e-13	359983	ebi-a-GCST90018947	Body mass index || id:ebi-a-GCST90018947	TRUE	reported	igd	2	TRUE	9.4073e-05	33.8677
rs72634822	T	C	T	C	-0.0214	-0.0592	0.254384	0.245869	FALSE	FALSE	FALSE	ebi-a-GCST90018902	1	1599981	0.0405	477734	0.1443	Pneumothorax || id:ebi-a-GCST90018902	Pneumothorax	Pneumothorax || ||	TRUE	igd	1	1599981	0.0027	5.31741e-15	359983	ebi-a-GCST90018947	Body mass index || id:ebi-a-GCST90018947	TRUE	reported	igd	2	TRUE	0.000173725	62.5486
rs72618637	A	T	A	T	-0.0159	-0.0126	0.285972	0.280116	FALSE	TRUE	FALSE	ebi-a-GCST90018902	2	48953979	0.0341	477734	0.7117	Pneumothorax || id:ebi-a-GCST90018902	Pneumothorax	Pneumothorax || ||	TRUE	igd	2	48953979	0.0022	8.07793e-13	359983	ebi-a-GCST90018947	Body mass index || id:ebi-a-GCST90018947	TRUE	reported	igd	2	TRUE	0.000103244	37.1696
rs7239114	A	G	A	G	0.0129	-0.0261	0.408464	0.425532	FALSE	FALSE	FALSE	ebi-a-GCST90018902	18	45921214	0.0318	477734	0.4125	Pneumothorax || id:ebi-a-GCST90018902	Pneumothorax	Pneumothorax || ||	TRUE	igd	18	45921214	0.0021	1.64399e-09	359983	ebi-a-GCST90018947	Body mass index || id:ebi-a-GCST90018947	TRUE	reported	igd	2	TRUE	8.04164e-05	28.9507
rs7238896	G	A	G	A	0.024	-0.0117	0.098328	0.109909	FALSE	FALSE	FALSE	ebi-a-GCST90018902	18	1840658	0.0475	477734	0.8059	Pneumothorax || id:ebi-a-GCST90018902	Pneumothorax	Pneumothorax || ||	TRUE	igd	18	1840658	0.0033	7.17133e-13	359983	ebi-a-GCST90018947	Body mass index || id:ebi-a-GCST90018947	TRUE	reported	igd	2	TRUE	0.000102136	36.7707
rs7219913	G	A	G	A	0.0228	0.0183	0.105825	0.0931514	FALSE	FALSE	FALSE	ebi-a-GCST90018902	17	56115791	0.0584	477734	0.754699	Pneumothorax || id:ebi-a-GCST90018902	Pneumothorax	Pneumothorax || ||	TRUE	igd	17	56115791	0.0038	1.85601e-09	359983	ebi-a-GCST90018947	Body mass index || id:ebi-a-GCST90018947	TRUE	reported	igd	2	TRUE	9.83808e-05	35.4187
rs7189149	G	C	G	C	0.0167	-0.0083	0.110642	0.11112	FALSE	TRUE	FALSE	ebi-a-GCST90018902	16	69144151	0.0459	477734	0.857	Pneumothorax || id:ebi-a-GCST90018902	Pneumothorax	Pneumothorax || ||	TRUE	igd	16	69144151	0.003	3.77903e-08	359983	ebi-a-GCST90018947	Body mass index || id:ebi-a-GCST90018947	TRUE	reported	igd	2	TRUE	5.48857e-05	19.7589
rs7170907	T	C	T	C	-0.0135	0.0151	0.37091	0.380329	FALSE	FALSE	FALSE	ebi-a-GCST90018902	15	27001487	0.0298	477734	0.6131	Pneumothorax || id:ebi-a-GCST90018902	Pneumothorax	Pneumothorax || ||	TRUE	igd	15	27001487	0.002	6.48336e-12	359983	ebi-a-GCST90018947	Body mass index || id:ebi-a-GCST90018947	TRUE	reported	igd	2	TRUE	8.50509e-05	30.6193
rs7161194	G	A	G	A	-0.0143	-0.0219	0.706011	0.707186	FALSE	FALSE	FALSE	ebi-a-GCST90018902	14	101529005	0.0329	477734	0.506001	Pneumothorax || id:ebi-a-GCST90018902	Pneumothorax	Pneumothorax || ||	TRUE	igd	14	101529005	0.0022	5.6273e-11	359983	ebi-a-GCST90018947	Body mass index || id:ebi-a-GCST90018947	TRUE	reported	igd	2	TRUE	8.48877e-05	30.5605
rs71495049	A	G	A	G	0.0193	0.0663	0.112494	0.114629	FALSE	FALSE	FALSE	ebi-a-GCST90018902	10	34014435	0.0454	477734	0.1442	Pneumothorax || id:ebi-a-GCST90018902	Pneumothorax	Pneumothorax || ||	TRUE	igd	10	34014435	0.003	8.04452e-11	359983	ebi-a-GCST90018947	Body mass index || id:ebi-a-GCST90018947	TRUE	reported	igd	2	TRUE	7.43781e-05	26.7767
rs7141420	T	C	T	C	0.0172	-0.0368	0.463452	0.485406	FALSE	FALSE	FALSE	ebi-a-GCST90018902	14	79899454	0.0293	477734	0.2082	Pneumothorax || id:ebi-a-GCST90018902	Pneumothorax	Pneumothorax || ||	TRUE	igd	14	79899454	0.0019	4.48023e-19	359983	ebi-a-GCST90018947	Body mass index || id:ebi-a-GCST90018947	TRUE	reported	igd	2	TRUE	0.00014713	52.9717
rs7132908	A	G	A	G	0.0261	-0.029	0.353851	0.357667	FALSE	FALSE	FALSE	ebi-a-GCST90018902	12	50263148	0.0301	477734	0.3352	Pneumothorax || id:ebi-a-GCST90018902	Pneumothorax	Pneumothorax || ||	TRUE	igd	12	50263148	0.002	1.32099e-39	359983	ebi-a-GCST90018947	Body mass index || id:ebi-a-GCST90018947	TRUE	reported	igd	2	TRUE	0.000311504	112.171
rs708921	G	C	G	C	-0.012	-0.076	0.273989	0.277268	FALSE	TRUE	FALSE	ebi-a-GCST90018902	20	8367856	0.0325	477734	0.0192699	Pneumothorax || id:ebi-a-GCST90018902	Pneumothorax	Pneumothorax || ||	TRUE	igd	20	8367856	0.0021	2.00701e-08	359983	ebi-a-GCST90018947	Body mass index || id:ebi-a-GCST90018947	TRUE	reported	igd	2	TRUE	5.72887e-05	20.624
rs7085659	T	C	T	C	0.0148	0.0196	0.75213	0.745444	FALSE	FALSE	FALSE	ebi-a-GCST90018902	10	16766461	0.0343	477734	0.5684	Pneumothorax || id:ebi-a-GCST90018902	Pneumothorax	Pneumothorax || ||	TRUE	igd	10	16766461	0.0023	1.06901e-10	359983	ebi-a-GCST90018947	Body mass index || id:ebi-a-GCST90018947	TRUE	reported	igd	2	TRUE	8.16715e-05	29.4026
rs705705	C	G	C	G	-0.0178	0.0176	0.341344	0.341359	FALSE	TRUE	FALSE	ebi-a-GCST90018902	12	56435504	0.0421	477734	0.6765	Pneumothorax || id:ebi-a-GCST90018902	Pneumothorax	Pneumothorax || ||	TRUE	igd	12	56435504	0.0025	5.80898e-13	359983	ebi-a-GCST90018947	Body mass index || id:ebi-a-GCST90018947	TRUE	reported	igd	2	TRUE	0.000142469	51.2935
rs705139	A	G	A	G	0.0159	-0.0456	0.456901	0.458587	FALSE	FALSE	FALSE	ebi-a-GCST90018902	10	125218175	0.0289	477734	0.1152	Pneumothorax || id:ebi-a-GCST90018902	Pneumothorax	Pneumothorax || ||	TRUE	igd	10	125218175	0.0019	5.25896e-17	359983	ebi-a-GCST90018947	Body mass index || id:ebi-a-GCST90018947	TRUE	reported	igd	2	TRUE	0.000125466	45.171
rs704078	G	T	G	T	0.0219	0.0032	0.0851061	0.0883514	FALSE	FALSE	FALSE	ebi-a-GCST90018902	12	89744246	0.0516	477734	0.9511	Pneumothorax || id:ebi-a-GCST90018902	Pneumothorax	Pneumothorax || ||	TRUE	igd	12	89744246	0.0035	3.08901e-10	359983	ebi-a-GCST90018947	Body mass index || id:ebi-a-GCST90018947	TRUE	reported	igd	2	TRUE	7.46878e-05	26.8882
rs7038943	C	T	C	T	-0.0134	-0.0022	0.369143	0.37593	FALSE	FALSE	FALSE	ebi-a-GCST90018902	9	120377178	0.0298	477734	0.9406	Pneumothorax || id:ebi-a-GCST90018902	Pneumothorax	Pneumothorax || ||	TRUE	igd	9	120377178	0.002	6.79047e-12	359983	ebi-a-GCST90018947	Body mass index || id:ebi-a-GCST90018947	TRUE	reported	igd	2	TRUE	8.36306e-05	30.1079
rs7029718	A	G	A	G	0.0114	-0.042	0.432393	0.431281	FALSE	FALSE	FALSE	ebi-a-GCST90018902	9	23358495	0.029	477734	0.1483	Pneumothorax || id:ebi-a-GCST90018902	Pneumothorax	Pneumothorax || ||	TRUE	igd	9	23358495	0.0019	2.30399e-09	359983	ebi-a-GCST90018947	Body mass index || id:ebi-a-GCST90018947	TRUE	reported	igd	2	TRUE	6.3792e-05	22.9654
rs7027304	T	C	T	C	0.0134	-0.0292	0.621479	0.640245	FALSE	FALSE	FALSE	ebi-a-GCST90018902	9	129408290	0.0302	477734	0.3327	Pneumothorax || id:ebi-a-GCST90018902	Pneumothorax	Pneumothorax || ||	TRUE	igd	9	129408290	0.0019	6.19441e-12	359983	ebi-a-GCST90018947	Body mass index || id:ebi-a-GCST90018947	TRUE	reported	igd	2	TRUE	8.44804e-05	30.4139
rs7024334	G	T	G	T	-0.0154	0.0691	0.667625	0.685249	FALSE	FALSE	FALSE	ebi-a-GCST90018902	9	109072075	0.0329	477734	0.0359501	Pneumothorax || id:ebi-a-GCST90018902	Pneumothorax	Pneumothorax || ||	TRUE	igd	9	109072075	0.0021	3.63915e-13	359983	ebi-a-GCST90018947	Body mass index || id:ebi-a-GCST90018947	TRUE	reported	igd	2	TRUE	0.000105252	37.8929
rs6993870	C	T	C	T	-0.0124	0.0049	0.282058	0.280266	FALSE	FALSE	FALSE	ebi-a-GCST90018902	8	93283799	0.032	477734	0.8791	Pneumothorax || id:ebi-a-GCST90018902	Pneumothorax	Pneumothorax || ||	TRUE	igd	8	93283799	0.0021	3.13899e-09	359983	ebi-a-GCST90018947	Body mass index || id:ebi-a-GCST90018947	TRUE	reported	igd	2	TRUE	6.22732e-05	22.4186
rs699330	T	G	T	G	0.0109	0.0043	0.379973	0.400016	FALSE	FALSE	FALSE	ebi-a-GCST90018902	15	23936670	0.0295	477734	0.8832	Pneumothorax || id:ebi-a-GCST90018902	Pneumothorax	Pneumothorax || ||	TRUE	igd	15	23936670	0.0019	2.1e-08	359983	ebi-a-GCST90018947	Body mass index || id:ebi-a-GCST90018947	TRUE	reported	igd	2	TRUE	5.59817e-05	20.1535
rs6950442	G	A	G	A	0.015	-0.06	0.620741	0.63779	FALSE	FALSE	FALSE	ebi-a-GCST90018902	7	114412664	0.0352	477734	0.0884199	Pneumothorax || id:ebi-a-GCST90018902	Pneumothorax	Pneumothorax || ||	TRUE	igd	7	114412664	0.0023	1.15601e-10	359983	ebi-a-GCST90018947	Body mass index || id:ebi-a-GCST90018947	TRUE	reported	igd	2	TRUE	0.00010594	38.1403
rs6926186	A	G	A	G	-0.0131	-0.0341	0.776838	0.776934	FALSE	FALSE	FALSE	ebi-a-GCST90018902	6	130350294	0.036	477734	0.3431	Pneumothorax || id:ebi-a-GCST90018902	Pneumothorax	Pneumothorax || ||	TRUE	igd	6	130350294	0.0024	4.87596e-08	359983	ebi-a-GCST90018947	Body mass index || id:ebi-a-GCST90018947	TRUE	reported	igd	2	TRUE	5.95009e-05	21.4205
rs6915002	C	T	C	T	-0.0109	-0.0433	0.530406	0.546532	FALSE	FALSE	FALSE	ebi-a-GCST90018902	6	54028069	0.0295	477734	0.1418	Pneumothorax || id:ebi-a-GCST90018902	Pneumothorax	Pneumothorax || ||	TRUE	igd	6	54028069	0.0019	1.299e-08	359983	ebi-a-GCST90018947	Body mass index || id:ebi-a-GCST90018947	TRUE	reported	igd	2	TRUE	5.91853e-05	21.3068
rs6909685	T	C	T	C	-0.0126	-0.0483	0.331549	0.335541	FALSE	FALSE	FALSE	ebi-a-GCST90018902	6	97753952	0.0306	477734	0.1139	Pneumothorax || id:ebi-a-GCST90018902	Pneumothorax	Pneumothorax || ||	TRUE	igd	6	97753952	0.002	3.54503e-10	359983	ebi-a-GCST90018947	Body mass index || id:ebi-a-GCST90018947	TRUE	reported	igd	2	TRUE	7.03701e-05	25.3337
rs6905321	A	G	A	G	0.0122	0.0023	0.332428	0.330484	FALSE	FALSE	FALSE	ebi-a-GCST90018902	6	102014102	0.0332	477734	0.9443	Pneumothorax || id:ebi-a-GCST90018902	Pneumothorax	Pneumothorax || ||	TRUE	igd	6	102014102	0.0022	2.41002e-08	359983	ebi-a-GCST90018947	Body mass index || id:ebi-a-GCST90018947	TRUE	reported	igd	2	TRUE	6.6061e-05	23.7823
rs6831020	A	C	A	C	-0.0164	-0.0419	0.220753	0.219807	FALSE	FALSE	FALSE	ebi-a-GCST90018902	4	55500226	0.036	477734	0.244	Pneumothorax || id:ebi-a-GCST90018902	Pneumothorax	Pneumothorax || ||	TRUE	igd	4	55500226	0.0024	7.13839e-12	359983	ebi-a-GCST90018947	Body mass index || id:ebi-a-GCST90018947	TRUE	reported	igd	2	TRUE	9.25336e-05	33.3134
rs6804181	T	A	T	A	-0.0139	0.0332	0.190071	0.198528	FALSE	TRUE	FALSE	ebi-a-GCST90018902	3	116937546	0.0362	477734	0.3588	Pneumothorax || id:ebi-a-GCST90018902	Pneumothorax	Pneumothorax || ||	TRUE	igd	3	116937546	0.0024	5.79202e-09	359983	ebi-a-GCST90018947	Body mass index || id:ebi-a-GCST90018947	TRUE	reported	igd	2	TRUE	5.9487e-05	21.4155
rs680071	C	T	C	T	0.016	-0.0602	0.86775	0.883512	FALSE	FALSE	FALSE	ebi-a-GCST90018902	11	103088414	0.0448	477734	0.1788	Pneumothorax || id:ebi-a-GCST90018902	Pneumothorax	Pneumothorax || ||	TRUE	igd	11	103088414	0.0028	7.34395e-09	359983	ebi-a-GCST90018947	Body mass index || id:ebi-a-GCST90018947	TRUE	reported	igd	2	TRUE	5.87571e-05	21.1527
rs67609008	C	T	C	T	0.0149	0.0801	0.201129	0.191642	FALSE	FALSE	FALSE	ebi-a-GCST90018902	10	126640936	0.0386	477734	0.0378303	Pneumothorax || id:ebi-a-GCST90018902	Pneumothorax	Pneumothorax || ||	TRUE	igd	10	126640936	0.0025	4.38198e-09	359983	ebi-a-GCST90018947	Body mass index || id:ebi-a-GCST90018947	TRUE	reported	igd	2	TRUE	7.13434e-05	25.6841
rs6754968	A	G	A	G	0.0146	0.0044	0.467189	0.455629	FALSE	FALSE	FALSE	ebi-a-GCST90018902	2	105414479	0.0308	477734	0.887	Pneumothorax || id:ebi-a-GCST90018902	Pneumothorax	Pneumothorax || ||	TRUE	igd	2	105414479	0.002	5.33335e-13	359983	ebi-a-GCST90018947	Body mass index || id:ebi-a-GCST90018947	TRUE	reported	igd	2	TRUE	0.000106121	38.2056
rs6741157	T	C	T	C	0.0152	-0.0168	0.313124	0.332562	FALSE	FALSE	FALSE	ebi-a-GCST90018902	2	104421850	0.034	477734	0.6206	Pneumothorax || id:ebi-a-GCST90018902	Pneumothorax	Pneumothorax || ||	TRUE	igd	2	104421850	0.0023	8.79225e-11	359983	ebi-a-GCST90018947	Body mass index || id:ebi-a-GCST90018947	TRUE	reported	igd	2	TRUE	9.93829e-05	35.7795
rs6730142	T	C	T	C	-0.0126	-0.0106	0.238266	0.235128	FALSE	FALSE	FALSE	ebi-a-GCST90018902	2	128442014	0.034	477734	0.755099	Pneumothorax || id:ebi-a-GCST90018902	Pneumothorax	Pneumothorax || ||	TRUE	igd	2	128442014	0.0022	1.09199e-08	359983	ebi-a-GCST90018947	Body mass index || id:ebi-a-GCST90018947	TRUE	reported	igd	2	TRUE	5.76284e-05	20.7463
rs6716898	A	G	A	G	0.0167	-0.0063	0.417605	0.409307	FALSE	FALSE	FALSE	ebi-a-GCST90018902	2	198944271	0.0297	477734	0.8311	Pneumothorax || id:ebi-a-GCST90018902	Pneumothorax	Pneumothorax || ||	TRUE	igd	2	198944271	0.0019	1.27997e-17	359983	ebi-a-GCST90018947	Body mass index || id:ebi-a-GCST90018947	TRUE	reported	igd	2	TRUE	0.000135658	48.841
rs6710091	G	C	G	C	-0.0144	-0.0373	0.307803	0.316059	FALSE	TRUE	FALSE	ebi-a-GCST90018902	2	239597	0.0313	477734	0.2328	Pneumothorax || id:ebi-a-GCST90018902	Pneumothorax	Pneumothorax || ||	TRUE	igd	2	239597	0.0021	3.73078e-12	359983	ebi-a-GCST90018947	Body mass index || id:ebi-a-GCST90018947	TRUE	reported	igd	2	TRUE	8.83604e-05	31.8109
rs66637616	A	T	A	T	0.0112	-0.026	0.343385	0.34153	FALSE	TRUE	FALSE	ebi-a-GCST90018902	5	77446603	0.0344	477734	0.4499	Pneumothorax || id:ebi-a-GCST90018902	Pneumothorax	Pneumothorax || ||	TRUE	igd	5	77446603	0.002	2.99199e-08	359983	ebi-a-GCST90018947	Body mass index || id:ebi-a-GCST90018947	TRUE	reported	igd	2	TRUE	5.65664e-05	20.364
rs6567160	C	T	C	T	0.0518	0.011	0.228117	0.218585	FALSE	FALSE	FALSE	ebi-a-GCST90018902	18	57829135	0.0347	477734	0.750699	Pneumothorax || id:ebi-a-GCST90018902	Pneumothorax	Pneumothorax || ||	TRUE	igd	18	57829135	0.0022	3.38844e-118	359983	ebi-a-GCST90018947	Body mass index || id:ebi-a-GCST90018947	TRUE	reported	igd	2	TRUE	0.000944928	340.478
rs6539064	G	C	G	C	-0.0157	0.0905	0.285565	0.291341	FALSE	TRUE	FALSE	ebi-a-GCST90018902	12	103706754	0.0317	477734	0.00435402	Pneumothorax || id:ebi-a-GCST90018902	Pneumothorax	Pneumothorax || ||	TRUE	igd	12	103706754	0.0021	5.0188e-14	359983	ebi-a-GCST90018947	Body mass index || id:ebi-a-GCST90018947	TRUE	reported	igd	2	TRUE	0.000100577	36.2093
rs6530737	G	A	G	A	-0.015	-0.034	0.710599	0.718608	FALSE	FALSE	FALSE	ebi-a-GCST90018902	8	14095763	0.0325	477734	0.2965	Pneumothorax || id:ebi-a-GCST90018902	Pneumothorax	Pneumothorax || ||	TRUE	igd	8	14095763	0.0021	2.02302e-12	359983	ebi-a-GCST90018947	Body mass index || id:ebi-a-GCST90018947	TRUE	reported	igd	2	TRUE	9.25416e-05	33.3163
rs6476613	G	A	G	A	-0.0124	-0.0379	0.338765	0.327436	FALSE	FALSE	FALSE	ebi-a-GCST90018902	9	37084340	0.0308	477734	0.2183	Pneumothorax || id:ebi-a-GCST90018902	Pneumothorax	Pneumothorax || ||	TRUE	igd	9	37084340	0.002	6.38102e-10	359983	ebi-a-GCST90018947	Body mass index || id:ebi-a-GCST90018947	TRUE	reported	igd	2	TRUE	6.88855e-05	24.7992
rs6471352	T	C	T	C	0.0124	0.0151	0.567216	0.568536	FALSE	FALSE	FALSE	ebi-a-GCST90018902	8	87482324	0.0291	477734	0.603	Pneumothorax || id:ebi-a-GCST90018902	Pneumothorax	Pneumothorax || ||	TRUE	igd	8	87482324	0.0019	7.86321e-11	359983	ebi-a-GCST90018947	Body mass index || id:ebi-a-GCST90018947	TRUE	reported	igd	2	TRUE	7.54906e-05	27.1772
rs6445264	A	G	A	G	0.0123	-0.0023	0.578279	0.586209	FALSE	FALSE	FALSE	ebi-a-GCST90018902	3	62354425	0.0311	477734	0.9422	Pneumothorax || id:ebi-a-GCST90018902	Pneumothorax	Pneumothorax || ||	TRUE	igd	3	62354425	0.002	1.327e-09	359983	ebi-a-GCST90018947	Body mass index || id:ebi-a-GCST90018947	TRUE	reported	igd	2	TRUE	7.37909e-05	26.5653
rs6444082	T	G	T	G	-0.0149	-0.0115	0.276719	0.277335	FALSE	FALSE	FALSE	ebi-a-GCST90018902	3	185536223	0.0322	477734	0.7217	Pneumothorax || id:ebi-a-GCST90018902	Pneumothorax	Pneumothorax || ||	TRUE	igd	3	185536223	0.0021	1.50107e-12	359983	ebi-a-GCST90018947	Body mass index || id:ebi-a-GCST90018947	TRUE	reported	igd	2	TRUE	8.88686e-05	31.9939
rs6441086	A	T	A	T	-0.0136	0.0033	0.259981	0.266278	FALSE	TRUE	FALSE	ebi-a-GCST90018902	3	156325623	0.0326	477734	0.9184	Pneumothorax || id:ebi-a-GCST90018902	Pneumothorax	Pneumothorax || ||	TRUE	igd	3	156325623	0.0022	2.776e-10	359983	ebi-a-GCST90018947	Body mass index || id:ebi-a-GCST90018947	TRUE	reported	igd	2	TRUE	7.11692e-05	25.6214
rs625652	A	T	A	T	-0.0211	-0.0059	0.639623	0.655576	FALSE	TRUE	FALSE	ebi-a-GCST90018902	11	65641931	0.0356	477734	0.8685	Pneumothorax || id:ebi-a-GCST90018902	Pneumothorax	Pneumothorax || ||	TRUE	igd	11	65641931	0.0024	3.14702e-18	359983	ebi-a-GCST90018947	Body mass index || id:ebi-a-GCST90018947	TRUE	reported	igd	2	TRUE	0.000205247	73.9001
rs6235	G	C	G	C	0.0171	-0.023	0.252678	0.258024	FALSE	TRUE	FALSE	ebi-a-GCST90018902	5	95728898	0.0328	477734	0.4832	Pneumothorax || id:ebi-a-GCST90018902	Pneumothorax	Pneumothorax || ||	TRUE	igd	5	95728898	0.0022	2.87674e-15	359983	ebi-a-GCST90018947	Body mass index || id:ebi-a-GCST90018947	TRUE	reported	igd	2	TRUE	0.000110433	39.758
rs62290352	A	G	A	G	-0.0127	-0.011	0.265443	0.240653	FALSE	FALSE	FALSE	ebi-a-GCST90018902	3	194864191	0.0359	477734	0.759299	Pneumothorax || id:ebi-a-GCST90018902	Pneumothorax	Pneumothorax || ||	TRUE	igd	3	194864191	0.0022	1.56401e-08	359983	ebi-a-GCST90018947	Body mass index || id:ebi-a-GCST90018947	TRUE	reported	igd	2	TRUE	6.28976e-05	22.6434
rs62242105	A	G	A	G	-0.014	-0.0083	0.237291	0.241183	FALSE	FALSE	FALSE	ebi-a-GCST90018902	3	20630395	0.0356	477734	0.8165	Pneumothorax || id:ebi-a-GCST90018902	Pneumothorax	Pneumothorax || ||	TRUE	igd	3	20630395	0.0024	6.36004e-09	359983	ebi-a-GCST90018947	Body mass index || id:ebi-a-GCST90018947	TRUE	reported	igd	2	TRUE	7.09457e-05	25.5409
rs62223042	G	A	G	A	0.0117	-0.031	0.334061	0.369058	FALSE	FALSE	FALSE	ebi-a-GCST90018902	21	40683740	0.0307	477734	0.3124	Pneumothorax || id:ebi-a-GCST90018902	Pneumothorax	Pneumothorax || ||	TRUE	igd	21	40683740	0.002	9.27193e-09	359983	ebi-a-GCST90018947	Body mass index || id:ebi-a-GCST90018947	TRUE	reported	igd	2	TRUE	6.09063e-05	21.9264
rs62147189	G	T	G	T	-0.016	-0.0277	0.621138	0.621037	FALSE	FALSE	FALSE	ebi-a-GCST90018902	2	86807853	0.0414	477734	0.5033	Pneumothorax || id:ebi-a-GCST90018902	Pneumothorax	Pneumothorax || ||	TRUE	igd	2	86807853	0.0024	4.78851e-11	359983	ebi-a-GCST90018947	Body mass index || id:ebi-a-GCST90018947	TRUE	reported	igd	2	TRUE	0.000120487	43.3781
rs62104483	A	G	A	G	0.0202	-0.0166	0.253326	0.269288	FALSE	FALSE	FALSE	ebi-a-GCST90018902	19	30300017	0.0337	477734	0.622499	Pneumothorax || id:ebi-a-GCST90018902	Pneumothorax	Pneumothorax || ||	TRUE	igd	19	30300017	0.0023	5.90745e-19	359983	ebi-a-GCST90018947	Body mass index || id:ebi-a-GCST90018947	TRUE	reported	igd	2	TRUE	0.000154363	55.5764
rs62086046	T	C	T	C	0.0195	0.0181	0.362979	0.348343	FALSE	FALSE	FALSE	ebi-a-GCST90018902	17	65982943	0.0342	477734	0.5968	Pneumothorax || id:ebi-a-GCST90018902	Pneumothorax	Pneumothorax || ||	TRUE	igd	17	65982943	0.0022	3.6467e-18	359983	ebi-a-GCST90018947	Body mass index || id:ebi-a-GCST90018947	TRUE	reported	igd	2	TRUE	0.000175847	63.3126
rs62009152	C	T	C	T	-0.0185	-0.0401	0.180655	0.182048	FALSE	FALSE	FALSE	ebi-a-GCST90018902	15	78001011	0.0391	477734	0.3053	Pneumothorax || id:ebi-a-GCST90018902	Pneumothorax	Pneumothorax || ||	TRUE	igd	15	78001011	0.0026	1.78896e-12	359983	ebi-a-GCST90018947	Body mass index || id:ebi-a-GCST90018947	TRUE	reported	igd	2	TRUE	0.000101319	36.4766
rs61991650	G	A	G	A	0.0119	0.0008	0.732716	0.735188	FALSE	FALSE	FALSE	ebi-a-GCST90018902	14	77516053	0.0327	477734	0.9811	Pneumothorax || id:ebi-a-GCST90018902	Pneumothorax	Pneumothorax || ||	TRUE	igd	14	77516053	0.0021	2.69699e-08	359983	ebi-a-GCST90018947	Body mass index || id:ebi-a-GCST90018947	TRUE	reported	igd	2	TRUE	5.54667e-05	19.9681
rs61903695	G	A	G	A	0.0157	-0.038	0.211433	0.215447	FALSE	FALSE	FALSE	ebi-a-GCST90018902	11	89922417	0.0355	477734	0.2847	Pneumothorax || id:ebi-a-GCST90018902	Pneumothorax	Pneumothorax || ||	TRUE	igd	11	89922417	0.0024	3.10885e-11	359983	ebi-a-GCST90018947	Body mass index || id:ebi-a-GCST90018947	TRUE	reported	igd	2	TRUE	8.21941e-05	29.5907
rs61876744	C	T	C	T	0.0112	0.0166	0.586446	0.596575	FALSE	FALSE	FALSE	ebi-a-GCST90018902	11	820754	0.0297	477734	0.5756	Pneumothorax || id:ebi-a-GCST90018902	Pneumothorax	Pneumothorax || ||	TRUE	igd	11	820754	0.0019	7.40798e-09	359983	ebi-a-GCST90018947	Body mass index || id:ebi-a-GCST90018947	TRUE	reported	igd	2	TRUE	6.08452e-05	21.9044
rs61826865	A	T	A	T	0.0229	-0.0065	0.139238	0.127311	FALSE	TRUE	FALSE	ebi-a-GCST90018902	1	174371104	0.0435	477734	0.881	Pneumothorax || id:ebi-a-GCST90018902	Pneumothorax	Pneumothorax || ||	TRUE	igd	1	174371104	0.0027	4.26187e-17	359983	ebi-a-GCST90018947	Body mass index || id:ebi-a-GCST90018947	TRUE	reported	igd	2	TRUE	0.000125702	45.256
rs61813324	T	C	T	C	0.028	-0.0282	0.135591	0.141791	FALSE	FALSE	FALSE	ebi-a-GCST90018902	1	156049877	0.0493	477734	0.567799	Pneumothorax || id:ebi-a-GCST90018902	Pneumothorax	Pneumothorax || ||	TRUE	igd	1	156049877	0.0035	5.40008e-16	359983	ebi-a-GCST90018947	Body mass index || id:ebi-a-GCST90018947	TRUE	reported	igd	2	TRUE	0.000183779	66.1692
rs61746970	A	G	A	G	0.0345	0.0824	0.039636	0.0399557	FALSE	FALSE	FALSE	ebi-a-GCST90018902	19	51132746	0.0887	477734	0.3529	Pneumothorax || id:ebi-a-GCST90018902	Pneumothorax	Pneumothorax || ||	TRUE	igd	19	51132746	0.0061	1.59001e-08	359983	ebi-a-GCST90018947	Body mass index || id:ebi-a-GCST90018947	TRUE	reported	igd	2	TRUE	9.06137e-05	32.6222
rs61743745	A	G	A	G	-0.042	-0.0649	0.0302806	0.0280599	FALSE	FALSE	FALSE	ebi-a-GCST90018902	1	40036944	0.1027	477734	0.5276	Pneumothorax || id:ebi-a-GCST90018902	Pneumothorax	Pneumothorax || ||	TRUE	igd	1	40036944	0.0068	7.95591e-10	359983	ebi-a-GCST90018947	Body mass index || id:ebi-a-GCST90018947	TRUE	reported	igd	2	TRUE	0.000103595	37.2961
rs607824	A	G	A	G	-0.0109	0.0035	0.539524	0.517644	FALSE	FALSE	FALSE	ebi-a-GCST90018902	11	119754895	0.0298	477734	0.9054	Pneumothorax || id:ebi-a-GCST90018902	Pneumothorax	Pneumothorax || ||	TRUE	igd	11	119754895	0.002	3.22099e-08	359983	ebi-a-GCST90018947	Body mass index || id:ebi-a-GCST90018947	TRUE	reported	igd	2	TRUE	5.90338e-05	21.2523
rs6050446	G	A	G	A	0.0404	-0.1191	0.966924	0.969534	FALSE	FALSE	FALSE	ebi-a-GCST90018902	20	25195509	0.0991	477734	0.2294	Pneumothorax || id:ebi-a-GCST90018902	Pneumothorax	Pneumothorax || ||	TRUE	igd	20	25195509	0.0066	7.63097e-10	359983	ebi-a-GCST90018947	Body mass index || id:ebi-a-GCST90018947	TRUE	reported	igd	2	TRUE	0.000104399	37.5857
rs6030803	C	T	C	T	-0.0172	-0.0111	0.149095	0.140801	FALSE	FALSE	FALSE	ebi-a-GCST90018902	20	41986507	0.0416	477734	0.7892	Pneumothorax || id:ebi-a-GCST90018902	Pneumothorax	Pneumothorax || ||	TRUE	igd	20	41986507	0.0026	8.5369e-11	359983	ebi-a-GCST90018947	Body mass index || id:ebi-a-GCST90018947	TRUE	reported	igd	2	TRUE	7.50639e-05	27.0236
rs6029180	G	A	G	A	0.0111	-0.0194	0.395228	0.376202	FALSE	FALSE	FALSE	ebi-a-GCST90018902	20	39178923	0.0304	477734	0.5231	Pneumothorax || id:ebi-a-GCST90018902	Pneumothorax	Pneumothorax || ||	TRUE	igd	20	39178923	0.002	1.834e-08	359983	ebi-a-GCST90018947	Body mass index || id:ebi-a-GCST90018947	TRUE	reported	igd	2	TRUE	5.89e-05	21.2041
rs60040110	TA	T	TA	T	0.0171	0.0032	0.676312	0.676391	FALSE	FALSE	FALSE	ebi-a-GCST90018902	14	91490013	0.0427	477734	0.9406	Pneumothorax || id:ebi-a-GCST90018902	Pneumothorax	Pneumothorax || ||	TRUE	igd	14	91490013	0.0025	8.51726e-12	359983	ebi-a-GCST90018947	Body mass index || id:ebi-a-GCST90018947	TRUE	reported	igd	2	TRUE	0.000128025	46.0926
rs6001877	A	G	A	G	-0.0191	0.0381	0.381914	0.382372	FALSE	FALSE	FALSE	ebi-a-GCST90018902	22	40712637	0.0297	477734	0.2004	Pneumothorax || id:ebi-a-GCST90018902	Pneumothorax	Pneumothorax || ||	TRUE	igd	22	40712637	0.0019	1.25112e-22	359983	ebi-a-GCST90018947	Body mass index || id:ebi-a-GCST90018947	TRUE	reported	igd	2	TRUE	0.000172231	62.0106
rs59525802	G	A	G	A	0.019	-0.0377	0.0918311	0.100077	FALSE	FALSE	FALSE	ebi-a-GCST90018902	18	39484084	0.0492	477734	0.4427	Pneumothorax || id:ebi-a-GCST90018902	Pneumothorax	Pneumothorax || ||	TRUE	igd	18	39484084	0.0034	2.09199e-08	359983	ebi-a-GCST90018947	Body mass index || id:ebi-a-GCST90018947	TRUE	reported	igd	2	TRUE	6.02135e-05	21.677
rs59299413	C	G	C	G	-0.0141	0.0075	0.219036	0.215065	FALSE	TRUE	FALSE	ebi-a-GCST90018902	7	127843398	0.0357	477734	0.8345	Pneumothorax || id:ebi-a-GCST90018902	Pneumothorax	Pneumothorax || ||	TRUE	igd	7	127843398	0.0023	1.996e-09	359983	ebi-a-GCST90018947	Body mass index || id:ebi-a-GCST90018947	TRUE	reported	igd	2	TRUE	6.80166e-05	24.4863
rs5915079	C	T	C	T	-0.011	-0.0067	0.538031	0.521863	FALSE	FALSE	FALSE	ebi-a-GCST90018902	X	53879517	0.0222	477734	0.7641	Pneumothorax || id:ebi-a-GCST90018902	Pneumothorax	Pneumothorax || ||	TRUE	igd	X	53879517	0.0016	2.39497e-12	359983	ebi-a-GCST90018947	Body mass index || id:ebi-a-GCST90018947	TRUE	reported	igd	2	TRUE	6.015e-05	21.6542
rs58948644	A	G	A	G	0.012	0.0367	0.510851	0.530786	FALSE	FALSE	FALSE	ebi-a-GCST90018902	3	104611900	0.0294	477734	0.2122	Pneumothorax || id:ebi-a-GCST90018902	Pneumothorax	Pneumothorax || ||	TRUE	igd	3	104611900	0.0019	4.45697e-10	359983	ebi-a-GCST90018947	Body mass index || id:ebi-a-GCST90018947	TRUE	reported	igd	2	TRUE	7.19661e-05	25.9083
rs58895838	G	A	G	A	-0.0138	0.0176	0.200444	0.197279	FALSE	FALSE	FALSE	ebi-a-GCST90018902	5	173269956	0.0412	477734	0.669	Pneumothorax || id:ebi-a-GCST90018902	Pneumothorax	Pneumothorax || ||	TRUE	igd	5	173269956	0.0024	1.13399e-08	359983	ebi-a-GCST90018947	Body mass index || id:ebi-a-GCST90018947	TRUE	reported	igd	2	TRUE	6.10422e-05	21.9754
rs58243462	C	T	C	T	-0.0161	0.0694	0.231307	0.231382	FALSE	FALSE	FALSE	ebi-a-GCST90018902	2	166148111	0.0479	477734	0.1469	Pneumothorax || id:ebi-a-GCST90018902	Pneumothorax	Pneumothorax || ||	TRUE	igd	2	166148111	0.0028	9.88804e-09	359983	ebi-a-GCST90018947	Body mass index || id:ebi-a-GCST90018947	TRUE	reported	igd	2	TRUE	9.21772e-05	33.1851
rs5798930	GT	G	GT	G	-0.0146	0.0271	0.726913	0.726829	FALSE	FALSE	FALSE	ebi-a-GCST90018902	12	69652336	0.0447	477734	0.5446	Pneumothorax || id:ebi-a-GCST90018902	Pneumothorax	Pneumothorax || ||	TRUE	igd	12	69652336	0.0026	2.63603e-08	359983	ebi-a-GCST90018947	Body mass index || id:ebi-a-GCST90018947	TRUE	reported	igd	2	TRUE	8.4629e-05	30.4674
rs57590313	A	C	A	C	0.0136	-0.0201	0.290478	0.287076	FALSE	FALSE	FALSE	ebi-a-GCST90018902	4	113323430	0.0338	477734	0.5528	Pneumothorax || id:ebi-a-GCST90018902	Pneumothorax	Pneumothorax || ||	TRUE	igd	4	113323430	0.0022	8.63893e-10	359983	ebi-a-GCST90018947	Body mass index || id:ebi-a-GCST90018947	TRUE	reported	igd	2	TRUE	7.62407e-05	27.4473
rs57371116	T	G	T	G	0.0225	-0.0515	0.192283	0.192109	FALSE	FALSE	FALSE	ebi-a-GCST90018902	1	77971960	0.0503	477734	0.3062	Pneumothorax || id:ebi-a-GCST90018902	Pneumothorax	Pneumothorax || ||	TRUE	igd	1	77971960	0.003	2.67424e-14	359983	ebi-a-GCST90018947	Body mass index || id:ebi-a-GCST90018947	TRUE	reported	igd	2	TRUE	0.000157252	56.6165
rs57307148	A	C	A	C	0.0236	0.0294	0.214529	0.214291	FALSE	FALSE	FALSE	ebi-a-GCST90018902	12	1033183	0.0413	477734	0.4769	Pneumothorax || id:ebi-a-GCST90018902	Pneumothorax	Pneumothorax || ||	TRUE	igd	12	1033183	0.0028	9.09704e-17	359983	ebi-a-GCST90018947	Body mass index || id:ebi-a-GCST90018947	TRUE	reported	igd	2	TRUE	0.000187703	67.582
rs57010886	G	T	G	T	0.0247	0.0929	0.130117	0.130054	FALSE	FALSE	FALSE	ebi-a-GCST90018902	4	3283996	0.059	477734	0.1156	Pneumothorax || id:ebi-a-GCST90018902	Pneumothorax	Pneumothorax || ||	TRUE	igd	4	3283996	0.0035	1.06611e-12	359983	ebi-a-GCST90018947	Body mass index || id:ebi-a-GCST90018947	TRUE	reported	igd	2	TRUE	0.000138108	49.7231
rs56803094	G	A	G	A	-0.0159	0.0481	0.226329	0.236644	FALSE	FALSE	FALSE	ebi-a-GCST90018902	15	99222509	0.034	477734	0.1578	Pneumothorax || id:ebi-a-GCST90018902	Pneumothorax	Pneumothorax || ||	TRUE	igd	15	99222509	0.0023	2.32809e-12	359983	ebi-a-GCST90018947	Body mass index || id:ebi-a-GCST90018947	TRUE	reported	igd	2	TRUE	8.85362e-05	31.8742
rs56773984	T	A	T	A	-0.0188	0.0939	0.167622	0.167793	FALSE	TRUE	FALSE	ebi-a-GCST90018902	2	220177285	0.0532	477734	0.0776694	Pneumothorax || id:ebi-a-GCST90018902	Pneumothorax	Pneumothorax || ||	TRUE	igd	2	220177285	0.0031	1.97401e-09	359983	ebi-a-GCST90018947	Body mass index || id:ebi-a-GCST90018947	TRUE	reported	igd	2	TRUE	9.86273e-05	35.5075
rs56212061	T	C	T	C	-0.022	0.02	0.150468	0.1352	FALSE	FALSE	FALSE	ebi-a-GCST90018902	19	19394640	0.0496	477734	0.6868	Pneumothorax || id:ebi-a-GCST90018902	Pneumothorax	Pneumothorax || ||	TRUE	igd	19	19394640	0.0033	1.92486e-11	359983	ebi-a-GCST90018947	Body mass index || id:ebi-a-GCST90018947	TRUE	reported	igd	2	TRUE	0.000123737	44.5484
rs56211164	A	G	A	G	-0.0132	-0.008	0.212948	0.205257	FALSE	FALSE	FALSE	ebi-a-GCST90018902	7	158016764	0.0362	477734	0.8241	Pneumothorax || id:ebi-a-GCST90018902	Pneumothorax	Pneumothorax || ||	TRUE	igd	7	158016764	0.0024	2.117e-08	359983	ebi-a-GCST90018947	Body mass index || id:ebi-a-GCST90018947	TRUE	reported	igd	2	TRUE	5.84056e-05	21.0262
rs56161855	T	A	T	A	0.0179	0.0526	0.181116	0.178675	FALSE	TRUE	FALSE	ebi-a-GCST90018902	17	46288649	0.0381	477734	0.1676	Pneumothorax || id:ebi-a-GCST90018902	Pneumothorax	Pneumothorax || ||	TRUE	igd	17	46288649	0.0025	4.56457e-13	359983	ebi-a-GCST90018947	Body mass index || id:ebi-a-GCST90018947	TRUE	reported	igd	2	TRUE	9.50419e-05	34.2165
rs55938344	C	A	C	A	-0.0176	0.0281	0.167228	0.179868	FALSE	FALSE	FALSE	ebi-a-GCST90018902	12	108310327	0.0396	477734	0.4773	Pneumothorax || id:ebi-a-GCST90018902	Pneumothorax	Pneumothorax || ||	TRUE	igd	12	108310327	0.0027	1.21199e-10	359983	ebi-a-GCST90018947	Body mass index || id:ebi-a-GCST90018947	TRUE	reported	igd	2	TRUE	8.62761e-05	31.0604
rs539515	C	A	C	A	0.0468	-0.0132	0.212086	0.205244	FALSE	FALSE	FALSE	ebi-a-GCST90018902	1	177889025	0.0355	477734	0.7113	Pneumothorax || id:ebi-a-GCST90018902	Pneumothorax	Pneumothorax || ||	TRUE	igd	1	177889025	0.0023	1.79019e-92	359983	ebi-a-GCST90018947	Body mass index || id:ebi-a-GCST90018947	TRUE	reported	igd	2	TRUE	0.000732002	263.7
rs513249	A	T	A	T	0.013	-0.015	0.208971	0.202803	FALSE	TRUE	FALSE	ebi-a-GCST90018902	11	114032592	0.0364	477734	0.6805	Pneumothorax || id:ebi-a-GCST90018902	Pneumothorax	Pneumothorax || ||	TRUE	igd	11	114032592	0.0024	3.91201e-08	359983	ebi-a-GCST90018947	Body mass index || id:ebi-a-GCST90018947	TRUE	reported	igd	2	TRUE	5.58721e-05	20.114
rs4986044	T	C	T	C	-0.0163	0.0385	0.515871	0.516752	FALSE	FALSE	FALSE	ebi-a-GCST90018902	17	21261560	0.0292	477734	0.1878	Pneumothorax || id:ebi-a-GCST90018902	Pneumothorax	Pneumothorax || ||	TRUE	igd	17	21261560	0.0019	1.94581e-17	359983	ebi-a-GCST90018947	Body mass index || id:ebi-a-GCST90018947	TRUE	reported	igd	2	TRUE	0.000132711	47.7798
rs4911399	A	C	A	C	0.0128	0.0046	0.605285	0.615083	FALSE	FALSE	FALSE	ebi-a-GCST90018902	20	32623418	0.0296	477734	0.8772	Pneumothorax || id:ebi-a-GCST90018902	Pneumothorax	Pneumothorax || ||	TRUE	igd	20	32623418	0.0019	3.79839e-11	359983	ebi-a-GCST90018947	Body mass index || id:ebi-a-GCST90018947	TRUE	reported	igd	2	TRUE	7.82877e-05	28.1843
rs4889898	A	C	A	C	-0.0144	-0.0241	0.356391	0.341298	FALSE	FALSE	FALSE	ebi-a-GCST90018902	17	77798404	0.0304	477734	0.428	Pneumothorax || id:ebi-a-GCST90018902	Pneumothorax	Pneumothorax || ||	TRUE	igd	17	77798404	0.002	3.31436e-13	359983	ebi-a-GCST90018947	Body mass index || id:ebi-a-GCST90018947	TRUE	reported	igd	2	TRUE	9.5127e-05	34.2472
rs4860804	C	T	C	T	-0.0169	-0.0844	0.784578	0.784664	FALSE	FALSE	FALSE	ebi-a-GCST90018902	4	67833784	0.0484	477734	0.0812101	Pneumothorax || id:ebi-a-GCST90018902	Pneumothorax	Pneumothorax || ||	TRUE	igd	4	67833784	0.0028	2.83903e-09	359983	ebi-a-GCST90018947	Body mass index || id:ebi-a-GCST90018947	TRUE	reported	igd	2	TRUE	9.6545e-05	34.7577
rs4851254	G	C	G	C	-0.021	-0.0123	0.235804	0.238111	FALSE	TRUE	FALSE	ebi-a-GCST90018902	2	100762937	0.0398	477734	0.757501	Pneumothorax || id:ebi-a-GCST90018902	Pneumothorax	Pneumothorax || ||	TRUE	igd	2	100762937	0.0027	2.13698e-14	359983	ebi-a-GCST90018947	Body mass index || id:ebi-a-GCST90018947	TRUE	reported	igd	2	TRUE	0.000158937	57.2233
rs4839716	C	T	C	T	-0.0187	-0.0543	0.399864	0.399953	FALSE	FALSE	FALSE	ebi-a-GCST90018902	6	98400651	0.0406	477734	0.1808	Pneumothorax || id:ebi-a-GCST90018902	Pneumothorax	Pneumothorax || ||	TRUE	igd	6	98400651	0.0024	4.04576e-15	359983	ebi-a-GCST90018947	Body mass index || id:ebi-a-GCST90018947	TRUE	reported	igd	2	TRUE	0.000167832	60.4265
rs4813800	G	A	G	A	0.0185	-0.0291	0.704568	0.708864	FALSE	FALSE	FALSE	ebi-a-GCST90018902	20	6595646	0.0325	477734	0.3715	Pneumothorax || id:ebi-a-GCST90018902	Pneumothorax	Pneumothorax || ||	TRUE	igd	20	6595646	0.0021	8.64172e-18	359983	ebi-a-GCST90018947	Body mass index || id:ebi-a-GCST90018947	TRUE	reported	igd	2	TRUE	0.00014248	51.2974
rs4795608	G	A	G	A	0.0122	-0.0377	0.348641	0.351471	FALSE	FALSE	FALSE	ebi-a-GCST90018902	17	29731964	0.0303	477734	0.214	Pneumothorax || id:ebi-a-GCST90018902	Pneumothorax	Pneumothorax || ||	TRUE	igd	17	29731964	0.002	1.01599e-09	359983	ebi-a-GCST90018947	Body mass index || id:ebi-a-GCST90018947	TRUE	reported	igd	2	TRUE	6.76003e-05	24.3365
rs4790296	C	T	C	T	-0.0242	-0.082	0.189411	0.189379	FALSE	FALSE	FALSE	ebi-a-GCST90018902	17	1850351	0.051	477734	0.1076	Pneumothorax || id:ebi-a-GCST90018902	Pneumothorax	Pneumothorax || ||	TRUE	igd	17	1850351	0.003	7.75711e-16	359983	ebi-a-GCST90018947	Body mass index || id:ebi-a-GCST90018947	TRUE	reported	igd	2	TRUE	0.000179832	64.7477
rs4718964	T	G	T	G	0.0134	-0.0305	0.507092	0.493822	FALSE	FALSE	FALSE	ebi-a-GCST90018902	7	70038969	0.0299	477734	0.3079	Pneumothorax || id:ebi-a-GCST90018902	Pneumothorax	Pneumothorax || ||	TRUE	igd	7	70038969	0.002	1.05099e-11	359983	ebi-a-GCST90018947	Body mass index || id:ebi-a-GCST90018947	TRUE	reported	igd	2	TRUE	8.97619e-05	32.3155
rs4710941	T	C	T	C	-0.0253	0.0259	0.249174	0.238725	FALSE	FALSE	FALSE	ebi-a-GCST90018902	6	20694228	0.0347	477734	0.4567	Pneumothorax || id:ebi-a-GCST90018902	Pneumothorax	Pneumothorax || ||	TRUE	igd	6	20694228	0.0022	9.90604e-30	359983	ebi-a-GCST90018947	Body mass index || id:ebi-a-GCST90018947	TRUE	reported	igd	2	TRUE	0.000239504	86.2376
rs4670627	T	C	T	C	0.0112	-0.048	0.647399	0.631661	FALSE	FALSE	FALSE	ebi-a-GCST90018902	2	37046711	0.0309	477734	0.1206	Pneumothorax || id:ebi-a-GCST90018902	Pneumothorax	Pneumothorax || ||	TRUE	igd	2	37046711	0.0021	4.68296e-08	359983	ebi-a-GCST90018947	Body mass index || id:ebi-a-GCST90018947	TRUE	reported	igd	2	TRUE	5.72693e-05	20.617
rs4657793	A	T	A	T	-0.0149	-0.0352	0.323261	0.322641	FALSE	TRUE	FALSE	ebi-a-GCST90018902	1	195030006	0.031	477734	0.2562	Pneumothorax || id:ebi-a-GCST90018902	Pneumothorax	Pneumothorax || ||	TRUE	igd	1	195030006	0.002	3.43084e-13	359983	ebi-a-GCST90018947	Body mass index || id:ebi-a-GCST90018947	TRUE	reported	igd	2	TRUE	9.71353e-05	34.9703
rs4595495	G	A	G	A	0.013	-0.0255	0.306787	0.326976	FALSE	FALSE	FALSE	ebi-a-GCST90018902	10	53673286	0.0331	477734	0.4399	Pneumothorax || id:ebi-a-GCST90018902	Pneumothorax	Pneumothorax || ||	TRUE	igd	10	53673286	0.0022	8.23493e-09	359983	ebi-a-GCST90018947	Body mass index || id:ebi-a-GCST90018947	TRUE	reported	igd	2	TRUE	7.1882e-05	25.878
rs45486197	A	G	A	G	0.0267	-0.0377	0.0661749	0.064688	FALSE	FALSE	FALSE	ebi-a-GCST90018902	19	2244849	0.0697	477734	0.588499	Pneumothorax || id:ebi-a-GCST90018902	Pneumothorax	Pneumothorax || ||	TRUE	igd	19	2244849	0.0047	1.64301e-08	359983	ebi-a-GCST90018947	Body mass index || id:ebi-a-GCST90018947	TRUE	reported	igd	2	TRUE	8.81072e-05	31.7197
rs4543518	G	C	G	C	0.013	-0.0127	0.680655	0.682421	FALSE	TRUE	FALSE	ebi-a-GCST90018902	8	94634868	0.0311	477734	0.683701	Pneumothorax || id:ebi-a-GCST90018902	Pneumothorax	Pneumothorax || ||	TRUE	igd	8	94634868	0.002	1.28e-10	359983	ebi-a-GCST90018947	Body mass index || id:ebi-a-GCST90018947	TRUE	reported	igd	2	TRUE	7.3469e-05	26.4494
rs452154	G	A	G	A	0.0141	0.04	0.262874	0.255284	FALSE	FALSE	FALSE	ebi-a-GCST90018902	1	235696313	0.0347	477734	0.2487	Pneumothorax || id:ebi-a-GCST90018902	Pneumothorax	Pneumothorax || ||	TRUE	igd	1	235696313	0.0022	3.45398e-10	359983	ebi-a-GCST90018947	Body mass index || id:ebi-a-GCST90018947	TRUE	reported	igd	2	TRUE	7.70473e-05	27.7377
rs4477562	T	C	T	C	0.0279	-0.0845	0.158187	0.156244	FALSE	FALSE	FALSE	ebi-a-GCST90018902	13	54104968	0.0398	477734	0.0336504	Pneumothorax || id:ebi-a-GCST90018902	Pneumothorax	Pneumothorax || ||	TRUE	igd	13	54104968	0.0026	3.48177e-27	359983	ebi-a-GCST90018947	Body mass index || id:ebi-a-GCST90018947	TRUE	reported	igd	2	TRUE	0.000207312	74.6439
rs4405740	C	T	C	T	-0.0181	-0.0246	0.663264	0.695669	FALSE	FALSE	FALSE	ebi-a-GCST90018902	2	205375913	0.037	477734	0.5064	Pneumothorax || id:ebi-a-GCST90018902	Pneumothorax	Pneumothorax || ||	TRUE	igd	2	205375913	0.0023	1.01695e-14	359983	ebi-a-GCST90018947	Body mass index || id:ebi-a-GCST90018947	TRUE	reported	igd	2	TRUE	0.00014634	52.6873
rs4402589	G	T	G	T	0.0236	-0.0089	0.478515	0.477951	FALSE	FALSE	FALSE	ebi-a-GCST90018902	16	29954654	0.0295	477734	0.7623	Pneumothorax || id:ebi-a-GCST90018902	Pneumothorax	Pneumothorax || ||	TRUE	igd	16	29954654	0.0019	5.7783e-34	359983	ebi-a-GCST90018947	Body mass index || id:ebi-a-GCST90018947	TRUE	reported	igd	2	TRUE	0.000277966	100.09
rs4261944	G	T	G	T	0.0151	-0.0368	0.503732	0.471862	FALSE	FALSE	FALSE	ebi-a-GCST90018902	4	31003636	0.0318	477734	0.2472	Pneumothorax || id:ebi-a-GCST90018902	Pneumothorax	Pneumothorax || ||	TRUE	igd	4	31003636	0.0021	4.13143e-13	359983	ebi-a-GCST90018947	Body mass index || id:ebi-a-GCST90018947	TRUE	reported	igd	2	TRUE	0.000113999	41.042
rs412378	A	G	A	G	-0.0161	0.0025	0.814536	0.798585	FALSE	FALSE	FALSE	ebi-a-GCST90018902	1	82374494	0.037	477734	0.9452	Pneumothorax || id:ebi-a-GCST90018902	Pneumothorax	Pneumothorax || ||	TRUE	igd	1	82374494	0.0025	2.10698e-10	359983	ebi-a-GCST90018947	Body mass index || id:ebi-a-GCST90018947	TRUE	reported	igd	2	TRUE	7.83162e-05	28.1946
rs41129	G	T	G	T	-0.0185	0.0511	0.238413	0.236772	FALSE	FALSE	FALSE	ebi-a-GCST90018902	5	107445554	0.0346	477734	0.1389	Pneumothorax || id:ebi-a-GCST90018902	Pneumothorax	Pneumothorax || ||	TRUE	igd	5	107445554	0.0022	1.87499e-16	359983	ebi-a-GCST90018947	Body mass index || id:ebi-a-GCST90018947	TRUE	reported	igd	2	TRUE	0.000124286	44.7462
rs408067	G	C	G	C	-0.0139	-0.0177	0.665375	0.65537	FALSE	TRUE	FALSE	ebi-a-GCST90018902	17	2207236	0.0306	477734	0.562101	Pneumothorax || id:ebi-a-GCST90018902	Pneumothorax	Pneumothorax || ||	TRUE	igd	17	2207236	0.002	8.62184e-12	359983	ebi-a-GCST90018947	Body mass index || id:ebi-a-GCST90018947	TRUE	reported	igd	2	TRUE	8.60368e-05	30.9743
rs4017425	T	C	T	C	-0.012	-0.0158	0.538435	0.511811	FALSE	FALSE	FALSE	ebi-a-GCST90018902	3	44028764	0.0296	477734	0.5928	Pneumothorax || id:ebi-a-GCST90018902	Pneumothorax	Pneumothorax || ||	TRUE	igd	3	44028764	0.0019	6.54003e-10	359983	ebi-a-GCST90018947	Body mass index || id:ebi-a-GCST90018947	TRUE	reported	igd	2	TRUE	7.15746e-05	25.7673
rs3966782	C	T	C	T	0.0126	0.0251	0.444114	0.446989	FALSE	FALSE	FALSE	ebi-a-GCST90018902	17	4807098	0.0309	477734	0.4166	Pneumothorax || id:ebi-a-GCST90018902	Pneumothorax	Pneumothorax || ||	TRUE	igd	17	4807098	0.002	6.89001e-10	359983	ebi-a-GCST90018947	Body mass index || id:ebi-a-GCST90018947	TRUE	reported	igd	2	TRUE	7.83883e-05	28.2205
rs3955162	T	C	T	C	-0.0173	0.0004	0.544949	0.544795	FALSE	FALSE	FALSE	ebi-a-GCST90018902	9	15560517	0.0301	477734	0.9902	Pneumothorax || id:ebi-a-GCST90018902	Pneumothorax	Pneumothorax || ||	TRUE	igd	9	15560517	0.002	4.46067e-18	359983	ebi-a-GCST90018947	Body mass index || id:ebi-a-GCST90018947	TRUE	reported	igd	2	TRUE	0.000148436	53.4419
rs394608	C	T	C	T	0.0142	0.0462	0.539728	0.5446	FALSE	FALSE	FALSE	ebi-a-GCST90018902	21	46581798	0.0289	477734	0.1097	Pneumothorax || id:ebi-a-GCST90018902	Pneumothorax	Pneumothorax || ||	TRUE	igd	21	46581798	0.0019	5.21555e-14	359983	ebi-a-GCST90018947	Body mass index || id:ebi-a-GCST90018947	TRUE	reported	igd	2	TRUE	0.000100183	36.0678
rs3943933	A	T	A	T	0.0134	-0.0013	0.596869	0.600404	FALSE	TRUE	FALSE	ebi-a-GCST90018902	5	63020327	0.0311	477734	0.9677	Pneumothorax || id:ebi-a-GCST90018902	Pneumothorax	Pneumothorax || ||	TRUE	igd	5	63020327	0.0021	1.07599e-10	359983	ebi-a-GCST90018947	Body mass index || id:ebi-a-GCST90018947	TRUE	reported	igd	2	TRUE	8.64102e-05	31.1087
rs3931548	A	C	A	C	0.0175	0.0534	0.377863	0.377673	FALSE	FALSE	FALSE	ebi-a-GCST90018902	9	103113652	0.0417	477734	0.2003	Pneumothorax || id:ebi-a-GCST90018902	Pneumothorax	Pneumothorax || ||	TRUE	igd	9	103113652	0.0024	9.61612e-13	359983	ebi-a-GCST90018947	Body mass index || id:ebi-a-GCST90018947	TRUE	reported	igd	2	TRUE	0.000143988	51.8404
rs3853475	C	A	C	A	-0.012	-0.032	0.437487	0.428462	FALSE	FALSE	FALSE	ebi-a-GCST90018902	5	141816615	0.0296	477734	0.2804	Pneumothorax || id:ebi-a-GCST90018902	Pneumothorax	Pneumothorax || ||	TRUE	igd	5	141816615	0.0019	4.88405e-10	359983	ebi-a-GCST90018947	Body mass index || id:ebi-a-GCST90018947	TRUE	reported	igd	2	TRUE	7.08745e-05	25.5153
rs3832967	AT	A	AT	A	-0.0141	0.0354	0.253	0.27939	FALSE	FALSE	FALSE	ebi-a-GCST90018902	14	73408369	0.0332	477734	0.2861	Pneumothorax || id:ebi-a-GCST90018902	Pneumothorax	Pneumothorax || ||	TRUE	igd	14	73408369	0.0022	4.21095e-10	359983	ebi-a-GCST90018947	Body mass index || id:ebi-a-GCST90018947	TRUE	reported	igd	2	TRUE	7.51466e-05	27.0534
rs3810505	G	C	G	C	0.0119	-0.0347	0.352165	0.339194	FALSE	TRUE	FALSE	ebi-a-GCST90018902	20	35402630	0.0313	477734	0.2677	Pneumothorax || id:ebi-a-GCST90018902	Pneumothorax	Pneumothorax || ||	TRUE	igd	20	35402630	0.002	4.86105e-09	359983	ebi-a-GCST90018947	Body mass index || id:ebi-a-GCST90018947	TRUE	reported	igd	2	TRUE	6.46152e-05	23.2617
rs3808477	T	C	T	C	-0.0172	0.0159	0.278713	0.284984	FALSE	FALSE	FALSE	ebi-a-GCST90018902	8	116670347	0.0318	477734	0.617701	Pneumothorax || id:ebi-a-GCST90018902	Pneumothorax	Pneumothorax || ||	TRUE	igd	8	116670347	0.0021	2.72898e-16	359983	ebi-a-GCST90018947	Body mass index || id:ebi-a-GCST90018947	TRUE	reported	igd	2	TRUE	0.000118947	42.8236
rs3798519	C	A	C	A	0.035	-0.0252	0.212619	0.214361	FALSE	FALSE	FALSE	ebi-a-GCST90018902	6	50788778	0.0351	477734	0.4717	Pneumothorax || id:ebi-a-GCST90018902	Pneumothorax	Pneumothorax || ||	TRUE	igd	6	50788778	0.0023	3.26137e-52	359983	ebi-a-GCST90018947	Body mass index || id:ebi-a-GCST90018947	TRUE	reported	igd	2	TRUE	0.00041016	147.71
rs3784710	C	T	C	T	-0.0233	-0.0049	0.348313	0.32089	FALSE	FALSE	FALSE	ebi-a-GCST90018902	15	68072458	0.0334	477734	0.8831	Pneumothorax || id:ebi-a-GCST90018902	Pneumothorax	Pneumothorax || ||	TRUE	igd	15	68072458	0.0021	1.22293e-27	359983	ebi-a-GCST90018947	Body mass index || id:ebi-a-GCST90018947	TRUE	reported	igd	2	TRUE	0.000246462	88.7436
rs3740397	C	G	C	G	0.0139	-0.0377	0.376422	0.376679	FALSE	TRUE	FALSE	ebi-a-GCST90018902	10	104592675	0.0296	477734	0.2031	Pneumothorax || id:ebi-a-GCST90018902	Pneumothorax	Pneumothorax || ||	TRUE	igd	10	104592675	0.0019	8.11335e-13	359983	ebi-a-GCST90018947	Body mass index || id:ebi-a-GCST90018947	TRUE	reported	igd	2	TRUE	9.07038e-05	32.6546
rs3732359	A	G	A	G	0.0143	0.0314	0.688081	0.682451	FALSE	FALSE	FALSE	ebi-a-GCST90018902	3	119536429	0.032	477734	0.3256	Pneumothorax || id:ebi-a-GCST90018902	Pneumothorax	Pneumothorax || ||	TRUE	igd	3	119536429	0.0021	1.19702e-11	359983	ebi-a-GCST90018947	Body mass index || id:ebi-a-GCST90018947	TRUE	reported	igd	2	TRUE	8.77776e-05	31.601
rs35991856	A	C	A	C	0.0285	-0.0085	0.240456	0.220763	FALSE	FALSE	FALSE	ebi-a-GCST90018902	5	87968347	0.0372	477734	0.8192	Pneumothorax || id:ebi-a-GCST90018902	Pneumothorax	Pneumothorax || ||	TRUE	igd	5	87968347	0.0023	5.33335e-34	359983	ebi-a-GCST90018947	Body mass index || id:ebi-a-GCST90018947	TRUE	reported	igd	2	TRUE	0.000296694	106.836
rs35957544	T	G	T	G	-0.0166	-0.0285	0.459721	0.479132	FALSE	FALSE	FALSE	ebi-a-GCST90018902	8	73440371	0.0306	477734	0.3513	Pneumothorax || id:ebi-a-GCST90018902	Pneumothorax	Pneumothorax || ||	TRUE	igd	8	73440371	0.002	2.69215e-16	359983	ebi-a-GCST90018947	Body mass index || id:ebi-a-GCST90018947	TRUE	reported	igd	2	TRUE	0.000136886	49.2831
rs35851183	G	A	G	A	0.0141	0.0092	0.407463	0.389921	FALSE	FALSE	FALSE	ebi-a-GCST90018902	4	80717182	0.0298	477734	0.758799	Pneumothorax || id:ebi-a-GCST90018902	Pneumothorax	Pneumothorax || ||	TRUE	igd	4	80717182	0.0019	2.71706e-13	359983	ebi-a-GCST90018947	Body mass index || id:ebi-a-GCST90018947	TRUE	reported	igd	2	TRUE	9.60001e-05	34.5615
rs35560038	T	A	T	A	-0.0382	-0.0189	0.298864	0.311071	FALSE	TRUE	FALSE	ebi-a-GCST90018902	19	46175046	0.0394	477734	0.6308	Pneumothorax || id:ebi-a-GCST90018902	Pneumothorax	Pneumothorax || ||	TRUE	igd	19	46175046	0.0023	3.7627e-61	359983	ebi-a-GCST90018947	Body mass index || id:ebi-a-GCST90018947	TRUE	reported	igd	2	TRUE	0.000611551	220.281
rs35537311	T	C	T	C	-0.0118	0.0173	0.353906	0.35951	FALSE	FALSE	FALSE	ebi-a-GCST90018902	17	71126150	0.0303	477734	0.5677	Pneumothorax || id:ebi-a-GCST90018902	Pneumothorax	Pneumothorax || ||	TRUE	igd	17	71126150	0.002	3.88803e-09	359983	ebi-a-GCST90018947	Body mass index || id:ebi-a-GCST90018947	TRUE	reported	igd	2	TRUE	6.36763e-05	22.9237
rs35364449	T	C	T	C	0.0259	-0.0996	0.11145	0.119533	FALSE	FALSE	FALSE	ebi-a-GCST90018902	15	74278126	0.0526	477734	0.0582304	Pneumothorax || id:ebi-a-GCST90018902	Pneumothorax	Pneumothorax || ||	TRUE	igd	15	74278126	0.0037	3.70766e-12	359983	ebi-a-GCST90018947	Body mass index || id:ebi-a-GCST90018947	TRUE	reported	igd	2	TRUE	0.000132859	47.8331
rs35198068	C	T	C	T	-0.0187	-0.047	0.213924	0.206145	FALSE	FALSE	FALSE	ebi-a-GCST90018902	10	114754784	0.0369	477734	0.2032	Pneumothorax || id:ebi-a-GCST90018902	Pneumothorax	Pneumothorax || ||	TRUE	igd	10	114754784	0.0024	1.65196e-14	359983	ebi-a-GCST90018947	Body mass index || id:ebi-a-GCST90018947	TRUE	reported	igd	2	TRUE	0.000117608	42.3417
rs34916533	A	C	A	C	-0.0167	-0.0351	0.296736	0.29144	FALSE	FALSE	FALSE	ebi-a-GCST90018902	13	33074674	0.0362	477734	0.3325	Pneumothorax || id:ebi-a-GCST90018902	Pneumothorax	Pneumothorax || ||	TRUE	igd	13	33074674	0.0021	3.89135e-15	359983	ebi-a-GCST90018947	Body mass index || id:ebi-a-GCST90018947	TRUE	reported	igd	2	TRUE	0.0001164	41.9065
rs34811474	A	G	A	G	-0.0323	0.0388	0.232042	0.231684	FALSE	FALSE	FALSE	ebi-a-GCST90018902	4	25408838	0.0402	477734	0.3345	Pneumothorax || id:ebi-a-GCST90018902	Pneumothorax	Pneumothorax || ||	TRUE	igd	4	25408838	0.0028	1.01111e-31	359983	ebi-a-GCST90018947	Body mass index || id:ebi-a-GCST90018947	TRUE	reported	igd	2	TRUE	0.000371825	133.9
rs34607423	C	A	C	A	-0.011	-0.0385	0.337981	0.342333	FALSE	FALSE	FALSE	ebi-a-GCST90018902	7	147695915	0.0305	477734	0.2078	Pneumothorax || id:ebi-a-GCST90018902	Pneumothorax	Pneumothorax || ||	TRUE	igd	7	147695915	0.002	4.032e-08	359983	ebi-a-GCST90018947	Body mass index || id:ebi-a-GCST90018947	TRUE	reported	igd	2	TRUE	5.41475e-05	19.4931
rs34433316	G	A	G	A	-0.0176	-0.0141	0.238269	0.234095	FALSE	FALSE	FALSE	ebi-a-GCST90018902	13	58714274	0.0356	477734	0.693	Pneumothorax || id:ebi-a-GCST90018902	Pneumothorax	Pneumothorax || ||	TRUE	igd	13	58714274	0.0023	3.52777e-14	359983	ebi-a-GCST90018947	Body mass index || id:ebi-a-GCST90018947	TRUE	reported	igd	2	TRUE	0.000112441	40.4812
rs34421088	G	A	G	A	-0.0202	-0.0148	0.359417	0.361448	FALSE	FALSE	FALSE	ebi-a-GCST90018902	8	11589042	0.0324	477734	0.649101	Pneumothorax || id:ebi-a-GCST90018902	Pneumothorax	Pneumothorax || ||	TRUE	igd	8	11589042	0.0022	2.04503e-20	359983	ebi-a-GCST90018947	Body mass index || id:ebi-a-GCST90018947	TRUE	reported	igd	2	TRUE	0.000187891	67.65
rs34379767	A	G	A	G	-0.036	0.0085	0.268349	0.252177	FALSE	FALSE	FALSE	ebi-a-GCST90018902	11	27704209	0.0337	477734	0.8004	Pneumothorax || id:ebi-a-GCST90018902	Pneumothorax	Pneumothorax || ||	TRUE	igd	11	27704209	0.0021	7.46965e-63	359983	ebi-a-GCST90018947	Body mass index || id:ebi-a-GCST90018947	TRUE	reported	igd	2	TRUE	0.000508908	183.29
rs34361149	A	G	A	G	-0.0309	-0.0365	0.136556	0.133203	FALSE	FALSE	FALSE	ebi-a-GCST90018902	1	72750470	0.0436	477734	0.402	Pneumothorax || id:ebi-a-GCST90018902	Pneumothorax	Pneumothorax || ||	TRUE	igd	1	72750470	0.0029	1.65806e-26	359983	ebi-a-GCST90018947	Body mass index || id:ebi-a-GCST90018947	TRUE	reported	igd	2	TRUE	0.00022516	81.0717
rs34298980	C	T	C	T	-0.0214	-0.0179	0.467484	0.439712	FALSE	FALSE	FALSE	ebi-a-GCST90018902	6	40409243	0.0309	477734	0.562501	Pneumothorax || id:ebi-a-GCST90018902	Pneumothorax	Pneumothorax || ||	TRUE	igd	6	40409243	0.002	4.56142e-26	359983	ebi-a-GCST90018947	Body mass index || id:ebi-a-GCST90018947	TRUE	reported	igd	2	TRUE	0.000228012	82.0986
rs329651	T	G	T	G	0.0166	-0.0103	0.803572	0.832327	FALSE	FALSE	FALSE	ebi-a-GCST90018902	11	133767622	0.0458	477734	0.8213	Pneumothorax || id:ebi-a-GCST90018902	Pneumothorax	Pneumothorax || ||	TRUE	igd	11	133767622	0.0029	1.67101e-08	359983	ebi-a-GCST90018947	Body mass index || id:ebi-a-GCST90018947	TRUE	reported	igd	2	TRUE	8.6991e-05	31.3178
rs329118	T	C	T	C	-0.0176	0.0016	0.403847	0.406327	FALSE	FALSE	FALSE	ebi-a-GCST90018902	5	133861663	0.0293	477734	0.9565	Pneumothorax || id:ebi-a-GCST90018902	Pneumothorax	Pneumothorax || ||	TRUE	igd	5	133861663	0.0019	4.53315e-20	359983	ebi-a-GCST90018947	Body mass index || id:ebi-a-GCST90018947	TRUE	reported	igd	2	TRUE	0.000149152	53.7
rs3098843	G	A	G	A	-0.0186	0.0347	0.58542	0.564187	FALSE	FALSE	FALSE	ebi-a-GCST90018902	1	190277706	0.0292	477734	0.234	Pneumothorax || id:ebi-a-GCST90018902	Pneumothorax	Pneumothorax || ||	TRUE	igd	1	190277706	0.0019	3.5156e-22	359983	ebi-a-GCST90018947	Body mass index || id:ebi-a-GCST90018947	TRUE	reported	igd	2	TRUE	0.000167931	60.4622
rs3003614	A	G	A	G	-0.0129	-0.0226	0.561642	0.559133	FALSE	FALSE	FALSE	ebi-a-GCST90018902	9	130994736	0.0291	477734	0.4372	Pneumothorax || id:ebi-a-GCST90018902	Pneumothorax	Pneumothorax || ||	TRUE	igd	9	130994736	0.0019	1.45312e-11	359983	ebi-a-GCST90018947	Body mass index || id:ebi-a-GCST90018947	TRUE	reported	igd	2	TRUE	8.19404e-05	29.4994
rs2977321	T	C	T	C	0.0209	0.0194	0.667509	0.675512	FALSE	FALSE	FALSE	ebi-a-GCST90018902	8	76721610	0.0309	477734	0.5292	Pneumothorax || id:ebi-a-GCST90018902	Pneumothorax	Pneumothorax || ||	TRUE	igd	8	76721610	0.002	2.43276e-25	359983	ebi-a-GCST90018947	Body mass index || id:ebi-a-GCST90018947	TRUE	reported	igd	2	TRUE	0.000193892	69.8109
rs2952863	G	T	G	T	-0.0137	0.0753	0.614095	0.633459	FALSE	FALSE	FALSE	ebi-a-GCST90018902	4	130759647	0.0311	477734	0.0155901	Pneumothorax || id:ebi-a-GCST90018902	Pneumothorax	Pneumothorax || ||	TRUE	igd	4	130759647	0.002	1.05003e-11	359983	ebi-a-GCST90018947	Body mass index || id:ebi-a-GCST90018947	TRUE	reported	igd	2	TRUE	8.89584e-05	32.0262
rs2933223	C	T	C	T	0.015	0.0039	0.476726	0.45855	FALSE	FALSE	FALSE	ebi-a-GCST90018902	14	47358474	0.0296	477734	0.8956	Pneumothorax || id:ebi-a-GCST90018902	Pneumothorax	Pneumothorax || ||	TRUE	igd	14	47358474	0.0019	1.17896e-14	359983	ebi-a-GCST90018947	Body mass index || id:ebi-a-GCST90018947	TRUE	reported	igd	2	TRUE	0.000112256	40.4147
rs28836792	C	T	C	T	0.0179	-0.0677	0.151455	0.143837	FALSE	FALSE	FALSE	ebi-a-GCST90018902	10	120504790	0.0417	477734	0.1044	Pneumothorax || id:ebi-a-GCST90018902	Pneumothorax	Pneumothorax || ||	TRUE	igd	10	120504790	0.0026	1.38612e-11	359983	ebi-a-GCST90018947	Body mass index || id:ebi-a-GCST90018947	TRUE	reported	igd	2	TRUE	8.23559e-05	29.649
rs2861685	C	T	C	T	-0.0144	-0.0658	0.479548	0.470947	FALSE	FALSE	FALSE	ebi-a-GCST90018902	2	67837553	0.0293	477734	0.02467	Pneumothorax || id:ebi-a-GCST90018902	Pneumothorax	Pneumothorax || ||	TRUE	igd	2	67837553	0.0019	6.75461e-14	359983	ebi-a-GCST90018947	Body mass index || id:ebi-a-GCST90018947	TRUE	reported	igd	2	TRUE	0.000103507	37.2642
rs28350	G	A	G	A	-0.0181	-0.0852	0.851315	0.845806	FALSE	FALSE	FALSE	ebi-a-GCST90018902	3	42418446	0.0404	477734	0.0348698	Pneumothorax || id:ebi-a-GCST90018902	Pneumothorax	Pneumothorax || ||	TRUE	igd	3	42418446	0.0027	2.38177e-11	359983	ebi-a-GCST90018947	Body mass index || id:ebi-a-GCST90018947	TRUE	reported	igd	2	TRUE	8.29363e-05	29.858
rs2820295	A	G	A	G	0.0248	-0.0286	0.265926	0.267107	FALSE	FALSE	FALSE	ebi-a-GCST90018902	1	201800868	0.0336	477734	0.394	Pneumothorax || id:ebi-a-GCST90018902	Pneumothorax	Pneumothorax || ||	TRUE	igd	1	201800868	0.0022	1.48799e-28	359983	ebi-a-GCST90018947	Body mass index || id:ebi-a-GCST90018947	TRUE	reported	igd	2	TRUE	0.000240123	86.4605
rs2802295	G	A	G	A	0.0175	0.0549	0.663646	0.648812	FALSE	FALSE	FALSE	ebi-a-GCST90018902	6	108926496	0.0305	477734	0.0715105	Pneumothorax || id:ebi-a-GCST90018902	Pneumothorax	Pneumothorax || ||	TRUE	igd	6	108926496	0.002	4.65479e-18	359983	ebi-a-GCST90018947	Body mass index || id:ebi-a-GCST90018947	TRUE	reported	igd	2	TRUE	0.000136722	49.2241
rs2759700	C	T	C	T	-0.0114	-0.0145	0.666687	0.660492	FALSE	FALSE	FALSE	ebi-a-GCST90018902	13	53684042	0.031	477734	0.6401	Pneumothorax || id:ebi-a-GCST90018902	Pneumothorax	Pneumothorax || ||	TRUE	igd	13	53684042	0.0021	3.05098e-08	359983	ebi-a-GCST90018947	Body mass index || id:ebi-a-GCST90018947	TRUE	reported	igd	2	TRUE	5.77582e-05	20.7931
rs273503	C	T	C	T	0.018	-0.0703	0.421485	0.440937	FALSE	FALSE	FALSE	ebi-a-GCST90018902	19	18213360	0.0342	477734	0.0399696	Pneumothorax || id:ebi-a-GCST90018902	Pneumothorax	Pneumothorax || ||	TRUE	igd	19	18213360	0.0024	2.77204e-14	359983	ebi-a-GCST90018947	Body mass index || id:ebi-a-GCST90018947	TRUE	reported	igd	2	TRUE	0.000158005	56.8879
rs2733289	C	T	C	T	0.0128	0.0032	0.456278	0.452913	FALSE	FALSE	FALSE	ebi-a-GCST90018902	12	41838235	0.0289	477734	0.9124	Pneumothorax || id:ebi-a-GCST90018902	Pneumothorax	Pneumothorax || ||	TRUE	igd	12	41838235	0.0019	1.69707e-11	359983	ebi-a-GCST90018947	Body mass index || id:ebi-a-GCST90018947	TRUE	reported	igd	2	TRUE	8.12936e-05	29.2665
rs2693838	A	C	A	C	-0.0124	-0.0213	0.496739	0.50356	FALSE	FALSE	FALSE	ebi-a-GCST90018902	2	6148783	0.0292	477734	0.465	Pneumothorax || id:ebi-a-GCST90018902	Pneumothorax	Pneumothorax || ||	TRUE	igd	2	6148783	0.0019	1.006e-10	359983	ebi-a-GCST90018947	Body mass index || id:ebi-a-GCST90018947	TRUE	reported	igd	2	TRUE	7.68767e-05	27.6763
rs2637650	T	C	T	C	0.0162	0.0122	0.173134	0.194809	FALSE	FALSE	FALSE	ebi-a-GCST90018902	10	133981422	0.038	477734	0.7486	Pneumothorax || id:ebi-a-GCST90018902	Pneumothorax	Pneumothorax || ||	TRUE	igd	10	133981422	0.0026	8.13392e-10	359983	ebi-a-GCST90018947	Body mass index || id:ebi-a-GCST90018947	TRUE	reported	igd	2	TRUE	7.51411e-05	27.0514
rs2618039	T	A	T	A	0.0131	-0.0404	0.399154	0.411902	FALSE	TRUE	FALSE	ebi-a-GCST90018902	1	112324111	0.0293	477734	0.1684	Pneumothorax || id:ebi-a-GCST90018902	Pneumothorax	Pneumothorax || ||	TRUE	igd	1	112324111	0.0019	1.20199e-11	359983	ebi-a-GCST90018947	Body mass index || id:ebi-a-GCST90018947	TRUE	reported	igd	2	TRUE	8.23145e-05	29.6341
rs2608984	T	A	T	A	0.0136	-0.0317	0.217714	0.219751	FALSE	TRUE	FALSE	ebi-a-GCST90018902	6	131918839	0.0352	477734	0.3671	Pneumothorax || id:ebi-a-GCST90018902	Pneumothorax	Pneumothorax || ||	TRUE	igd	6	131918839	0.0023	3.89e-09	359983	ebi-a-GCST90018947	Body mass index || id:ebi-a-GCST90018947	TRUE	reported	igd	2	TRUE	6.30028e-05	22.6812
rs2579040	A	T	A	T	-0.0153	-0.0198	0.796892	0.795783	FALSE	TRUE	FALSE	ebi-a-GCST90018902	5	152515823	0.0372	477734	0.5946	Pneumothorax || id:ebi-a-GCST90018902	Pneumothorax	Pneumothorax || ||	TRUE	igd	5	152515823	0.0025	8.25601e-10	359983	ebi-a-GCST90018947	Body mass index || id:ebi-a-GCST90018947	TRUE	reported	igd	2	TRUE	7.57773e-05	27.2805
rs2528787	T	C	T	C	-0.0152	-0.0019	0.316078	0.314025	FALSE	FALSE	FALSE	ebi-a-GCST90018902	13	112188236	0.0318	477734	0.9512	Pneumothorax || id:ebi-a-GCST90018902	Pneumothorax	Pneumothorax || ||	TRUE	igd	13	112188236	0.0021	4.96935e-13	359983	ebi-a-GCST90018947	Body mass index || id:ebi-a-GCST90018947	TRUE	reported	igd	2	TRUE	9.98891e-05	35.9618
rs2491864	A	G	A	G	0.0125	-0.0103	0.303775	0.310826	FALSE	FALSE	FALSE	ebi-a-GCST90018902	1	242986063	0.036	477734	0.773599	Pneumothorax || id:ebi-a-GCST90018902	Pneumothorax	Pneumothorax || ||	TRUE	igd	1	242986063	0.0021	3.292e-09	359983	ebi-a-GCST90018947	Body mass index || id:ebi-a-GCST90018947	TRUE	reported	igd	2	TRUE	6.60924e-05	23.7936
rs2489219	A	G	A	G	0.014	-0.0181	0.729111	0.731339	FALSE	FALSE	FALSE	ebi-a-GCST90018902	10	18552276	0.0327	477734	0.579599	Pneumothorax || id:ebi-a-GCST90018902	Pneumothorax	Pneumothorax || ||	TRUE	igd	10	18552276	0.0021	5.26744e-11	359983	ebi-a-GCST90018947	Body mass index || id:ebi-a-GCST90018947	TRUE	reported	igd	2	TRUE	7.74232e-05	27.873
rs2482395	A	G	A	G	-0.014	-0.0414	0.523208	0.515517	FALSE	FALSE	FALSE	ebi-a-GCST90018902	6	83419692	0.034	477734	0.2235	Pneumothorax || id:ebi-a-GCST90018902	Pneumothorax	Pneumothorax || ||	TRUE	igd	6	83419692	0.0023	2.77703e-09	359983	ebi-a-GCST90018947	Body mass index || id:ebi-a-GCST90018947	TRUE	reported	igd	2	TRUE	9.77889e-05	35.2056
rs2465054	A	G	A	G	-0.0151	0.0358	0.40184	0.402574	FALSE	FALSE	FALSE	ebi-a-GCST90018902	6	51174232	0.0297	477734	0.2276	Pneumothorax || id:ebi-a-GCST90018902	Pneumothorax	Pneumothorax || ||	TRUE	igd	6	51174232	0.0019	7.42677e-15	359983	ebi-a-GCST90018947	Body mass index || id:ebi-a-GCST90018947	TRUE	reported	igd	2	TRUE	0.000109611	39.4622
rs245775	G	A	G	A	0.0195	-0.0222	0.790618	0.771282	FALSE	FALSE	FALSE	ebi-a-GCST90018902	5	170532105	0.0354	477734	0.5295	Pneumothorax || id:ebi-a-GCST90018902	Pneumothorax	Pneumothorax || ||	TRUE	igd	5	170532105	0.0024	7.70726e-16	359983	ebi-a-GCST90018947	Body mass index || id:ebi-a-GCST90018947	TRUE	reported	igd	2	TRUE	0.000125894	45.3252
rs2455821	A	C	A	C	0.0131	0.0214	0.26819	0.263107	FALSE	FALSE	FALSE	ebi-a-GCST90018902	3	15681940	0.0326	477734	0.5125	Pneumothorax || id:ebi-a-GCST90018902	Pneumothorax	Pneumothorax || ||	TRUE	igd	3	15681940	0.0021	7.40406e-10	359983	ebi-a-GCST90018947	Body mass index || id:ebi-a-GCST90018947	TRUE	reported	igd	2	TRUE	6.73618e-05	24.2506
rs2454812	T	C	T	C	0.0115	0.0154	0.681523	0.68594	FALSE	FALSE	FALSE	ebi-a-GCST90018902	10	77437044	0.0318	477734	0.6271	Pneumothorax || id:ebi-a-GCST90018902	Pneumothorax	Pneumothorax || ||	TRUE	igd	10	77437044	0.0021	2.66201e-08	359983	ebi-a-GCST90018947	Body mass index || id:ebi-a-GCST90018947	TRUE	reported	igd	2	TRUE	5.74096e-05	20.6675
rs2450139	A	G	A	G	-0.0126	0.0506	0.248602	0.243492	FALSE	FALSE	FALSE	ebi-a-GCST90018902	11	77924544	0.0347	477734	0.1451	Pneumothorax || id:ebi-a-GCST90018902	Pneumothorax	Pneumothorax || ||	TRUE	igd	11	77924544	0.0022	2.298e-08	359983	ebi-a-GCST90018947	Body mass index || id:ebi-a-GCST90018947	TRUE	reported	igd	2	TRUE	5.93124e-05	21.3526
rs2429148	G	A	G	A	0.0131	-0.0041	0.539927	0.53196	FALSE	FALSE	FALSE	ebi-a-GCST90018902	12	2149824	0.0313	477734	0.8958	Pneumothorax || id:ebi-a-GCST90018902	Pneumothorax	Pneumothorax || ||	TRUE	igd	12	2149824	0.0021	3.05499e-10	359983	ebi-a-GCST90018947	Body mass index || id:ebi-a-GCST90018947	TRUE	reported	igd	2	TRUE	8.52579e-05	30.6938
rs236660	C	T	C	T	0.0262	-0.0109	0.571069	0.547354	FALSE	FALSE	FALSE	ebi-a-GCST90018902	7	75050086	0.0352	477734	0.755699	Pneumothorax || id:ebi-a-GCST90018902	Pneumothorax	Pneumothorax || ||	TRUE	igd	7	75050086	0.0024	1.1079e-26	359983	ebi-a-GCST90018947	Body mass index || id:ebi-a-GCST90018947	TRUE	reported	igd	2	TRUE	0.000336286	121.097
rs2322459	G	T	G	T	-0.0132	0.0066	0.452771	0.456438	FALSE	FALSE	FALSE	ebi-a-GCST90018902	4	20260028	0.0312	477734	0.8321	Pneumothorax || id:ebi-a-GCST90018902	Pneumothorax	Pneumothorax || ||	TRUE	igd	4	20260028	0.0021	2.00701e-10	359983	ebi-a-GCST90018947	Body mass index || id:ebi-a-GCST90018947	TRUE	reported	igd	2	TRUE	8.63427e-05	31.0844
rs2307111	C	T	C	T	-0.0268	0.0465	0.445623	0.445476	FALSE	FALSE	FALSE	ebi-a-GCST90018902	5	75003678	0.0292	477734	0.1111	Pneumothorax || id:ebi-a-GCST90018902	Pneumothorax	Pneumothorax || ||	TRUE	igd	5	75003678	0.0019	1.42594e-44	359983	ebi-a-GCST90018947	Body mass index || id:ebi-a-GCST90018947	TRUE	reported	igd	2	TRUE	0.000354873	127.793
rs2289379	T	C	T	C	-0.0165	-0.0738	0.321136	0.355609	FALSE	FALSE	FALSE	ebi-a-GCST90018902	7	44804225	0.0313	477734	0.0185102	Pneumothorax || id:ebi-a-GCST90018902	Pneumothorax	Pneumothorax || ||	TRUE	igd	7	44804225	0.0021	3.50106e-15	359983	ebi-a-GCST90018947	Body mass index || id:ebi-a-GCST90018947	TRUE	reported	igd	2	TRUE	0.000118705	42.7367
rs2254992	T	C	T	C	-0.0141	0.0274	0.193485	0.185309	FALSE	FALSE	FALSE	ebi-a-GCST90018902	11	92466095	0.0371	477734	0.4608	Pneumothorax || id:ebi-a-GCST90018902	Pneumothorax	Pneumothorax || ||	TRUE	igd	11	92466095	0.0024	3.19801e-09	359983	ebi-a-GCST90018947	Body mass index || id:ebi-a-GCST90018947	TRUE	reported	igd	2	TRUE	6.2048e-05	22.3375
rs2247859	A	G	A	G	0.0139	0.0105	0.372559	0.356029	FALSE	FALSE	FALSE	ebi-a-GCST90018902	20	54147086	0.0302	477734	0.727301	Pneumothorax || id:ebi-a-GCST90018902	Pneumothorax	Pneumothorax || ||	TRUE	igd	20	54147086	0.002	1.18114e-12	359983	ebi-a-GCST90018947	Body mass index || id:ebi-a-GCST90018947	TRUE	reported	igd	2	TRUE	9.03291e-05	32.5197
rs2237897	T	C	T	C	0.0422	-0.0172	0.37613	0.250244	FALSE	FALSE	FALSE	ebi-a-GCST90018902	11	2858546	0.0511	477734	0.7365	Pneumothorax || id:ebi-a-GCST90018902	Pneumothorax	Pneumothorax || ||	TRUE	igd	11	2858546	0.0033	8.80238e-37	359983	ebi-a-GCST90018947	Body mass index || id:ebi-a-GCST90018947	TRUE	reported	igd	2	TRUE	0.00083577	301.113
rs2237579	G	T	G	T	0.0115	-0.0027	0.442456	0.43168	FALSE	FALSE	FALSE	ebi-a-GCST90018902	7	93095867	0.0291	477734	0.9253	Pneumothorax || id:ebi-a-GCST90018902	Pneumothorax	Pneumothorax || ||	TRUE	igd	7	93095867	0.0019	1.91602e-09	359983	ebi-a-GCST90018947	Body mass index || id:ebi-a-GCST90018947	TRUE	reported	igd	2	TRUE	6.52492e-05	23.49
rs217672	C	A	C	A	0.0162	0.0121	0.272198	0.272385	FALSE	FALSE	FALSE	ebi-a-GCST90018902	14	62361021	0.0446	477734	0.7858	Pneumothorax || id:ebi-a-GCST90018902	Pneumothorax	Pneumothorax || ||	TRUE	igd	14	62361021	0.0026	7.19698e-10	359983	ebi-a-GCST90018947	Body mass index || id:ebi-a-GCST90018947	TRUE	reported	igd	2	TRUE	0.000103982	37.4354
rs215669	A	G	A	G	-0.0142	-0.0329	0.523166	0.556515	FALSE	FALSE	FALSE	ebi-a-GCST90018902	7	32378979	0.0303	477734	0.2784	Pneumothorax || id:ebi-a-GCST90018902	Pneumothorax	Pneumothorax || ||	TRUE	igd	7	32378979	0.002	5.53988e-13	359983	ebi-a-GCST90018947	Body mass index || id:ebi-a-GCST90018947	TRUE	reported	igd	2	TRUE	0.000100604	36.219
rs2147905	C	T	C	T	0.0136	0.0249	0.509122	0.505173	FALSE	FALSE	FALSE	ebi-a-GCST90018902	1	2482921	0.0289	477734	0.39	Pneumothorax || id:ebi-a-GCST90018902	Pneumothorax	Pneumothorax || ||	TRUE	igd	1	2482921	0.0019	7.90861e-13	359983	ebi-a-GCST90018947	Body mass index || id:ebi-a-GCST90018947	TRUE	reported	igd	2	TRUE	9.24492e-05	33.283
rs2048523	A	G	A	G	-0.0125	-0.0021	0.360896	0.376545	FALSE	FALSE	FALSE	ebi-a-GCST90018902	18	44799515	0.031	477734	0.9455	Pneumothorax || id:ebi-a-GCST90018902	Pneumothorax	Pneumothorax || ||	TRUE	igd	18	44799515	0.0021	1.28301e-09	359983	ebi-a-GCST90018947	Body mass index || id:ebi-a-GCST90018947	TRUE	reported	igd	2	TRUE	7.20781e-05	25.9486
rs2046002	C	T	C	T	-0.0119	0.014	0.663504	0.635458	FALSE	FALSE	FALSE	ebi-a-GCST90018902	15	95272235	0.0303	477734	0.6427	Pneumothorax || id:ebi-a-GCST90018902	Pneumothorax	Pneumothorax || ||	TRUE	igd	15	95272235	0.002	2.79203e-09	359983	ebi-a-GCST90018947	Body mass index || id:ebi-a-GCST90018947	TRUE	reported	igd	2	TRUE	6.32335e-05	22.7643
rs2032912	T	G	T	G	-0.0197	0.0528	0.32279	0.315669	FALSE	FALSE	FALSE	ebi-a-GCST90018902	16	69568303	0.036	477734	0.1427	Pneumothorax || id:ebi-a-GCST90018902	Pneumothorax	Pneumothorax || ||	TRUE	igd	16	69568303	0.0021	1.32008e-20	359983	ebi-a-GCST90018947	Body mass index || id:ebi-a-GCST90018947	TRUE	reported	igd	2	TRUE	0.00016967	61.0885
rs199750218	G	T	G	T	0.0156	0.0557	0.348452	0.348622	FALSE	FALSE	FALSE	ebi-a-GCST90018902	2	175062163	0.0416	477734	0.1811	Pneumothorax || id:ebi-a-GCST90018902	Pneumothorax	Pneumothorax || ||	TRUE	igd	2	175062163	0.0024	1.86999e-10	359983	ebi-a-GCST90018947	Body mass index || id:ebi-a-GCST90018947	TRUE	reported	igd	2	TRUE	0.000110502	39.7829
rs1973993	C	T	C	T	0.0162	-0.0167	0.677036	0.667137	FALSE	FALSE	FALSE	ebi-a-GCST90018902	1	96943994	0.0314	477734	0.5952	Pneumothorax || id:ebi-a-GCST90018902	Pneumothorax	Pneumothorax || ||	TRUE	igd	1	96943994	0.0021	1.07498e-14	359983	ebi-a-GCST90018947	Body mass index || id:ebi-a-GCST90018947	TRUE	reported	igd	2	TRUE	0.000114769	41.3195
rs1950436	G	A	G	A	0.0208	-0.0504	0.717861	0.703621	FALSE	FALSE	FALSE	ebi-a-GCST90018902	14	25932585	0.032	477734	0.115	Pneumothorax || id:ebi-a-GCST90018902	Pneumothorax	Pneumothorax || ||	TRUE	igd	14	25932585	0.0021	1.41514e-22	359983	ebi-a-GCST90018947	Body mass index || id:ebi-a-GCST90018947	TRUE	reported	igd	2	TRUE	0.000175251	63.098
rs1936433	T	C	T	C	-0.014	0.038	0.184428	0.167202	FALSE	FALSE	FALSE	ebi-a-GCST90018902	9	87255047	0.0391	477734	0.3316	Pneumothorax || id:ebi-a-GCST90018902	Pneumothorax	Pneumothorax || ||	TRUE	igd	9	87255047	0.0024	1.05499e-08	359983	ebi-a-GCST90018947	Body mass index || id:ebi-a-GCST90018947	TRUE	reported	igd	2	TRUE	5.89624e-05	21.2266
rs1933437	A	G	A	G	-0.0124	-0.006	0.668671	0.659609	FALSE	FALSE	FALSE	ebi-a-GCST90018902	13	28624294	0.0306	477734	0.8446	Pneumothorax || id:ebi-a-GCST90018902	Pneumothorax	Pneumothorax || ||	TRUE	igd	13	28624294	0.002	7.40594e-10	359983	ebi-a-GCST90018947	Body mass index || id:ebi-a-GCST90018947	TRUE	reported	igd	2	TRUE	6.81311e-05	24.5276
rs1905505	A	G	A	G	0.0171	0.0368	0.262428	0.261054	FALSE	FALSE	FALSE	ebi-a-GCST90018902	3	170695426	0.0327	477734	0.2613	Pneumothorax || id:ebi-a-GCST90018902	Pneumothorax	Pneumothorax || ||	TRUE	igd	3	170695426	0.0021	1.60694e-15	359983	ebi-a-GCST90018947	Body mass index || id:ebi-a-GCST90018947	TRUE	reported	igd	2	TRUE	0.000113197	40.7536
rs1877139	A	G	A	G	-0.0281	0.0135	0.0605592	0.0585875	FALSE	FALSE	FALSE	ebi-a-GCST90018902	15	53457526	0.0722	477734	0.8515	Pneumothorax || id:ebi-a-GCST90018902	Pneumothorax	Pneumothorax || ||	TRUE	igd	15	53457526	0.0049	1.06601e-08	359983	ebi-a-GCST90018947	Body mass index || id:ebi-a-GCST90018947	TRUE	reported	igd	2	TRUE	8.98446e-05	32.3453
rs1861410	T	C	T	C	-0.0203	-0.0197	0.566784	0.573569	FALSE	FALSE	FALSE	ebi-a-GCST90018902	2	58933591	0.0292	477734	0.5008	Pneumothorax || id:ebi-a-GCST90018902	Pneumothorax	Pneumothorax || ||	TRUE	igd	2	58933591	0.0019	1.83105e-26	359983	ebi-a-GCST90018947	Body mass index || id:ebi-a-GCST90018947	TRUE	reported	igd	2	TRUE	0.000202369	72.8638
rs1799992	C	T	C	T	0.0141	-0.0162	0.315643	0.306792	FALSE	FALSE	FALSE	ebi-a-GCST90018902	11	118957246	0.0324	477734	0.617701	Pneumothorax || id:ebi-a-GCST90018902	Pneumothorax	Pneumothorax || ||	TRUE	igd	11	118957246	0.0021	4.78961e-11	359983	ebi-a-GCST90018947	Body mass index || id:ebi-a-GCST90018947	TRUE	reported	igd	2	TRUE	8.58909e-05	30.9217
rs1788808	G	A	G	A	-0.0193	0.0128	0.625162	0.636001	FALSE	FALSE	FALSE	ebi-a-GCST90018902	18	21090023	0.0364	477734	0.7258	Pneumothorax || id:ebi-a-GCST90018902	Pneumothorax	Pneumothorax || ||	TRUE	igd	18	21090023	0.0021	2.11495e-19	359983	ebi-a-GCST90018947	Body mass index || id:ebi-a-GCST90018947	TRUE	reported	igd	2	TRUE	0.000174574	62.8545
rs17770336	T	C	T	C	0.0201	0.0262	0.283257	0.29893	FALSE	FALSE	FALSE	ebi-a-GCST90018902	9	28414625	0.0318	477734	0.4101	Pneumothorax || id:ebi-a-GCST90018902	Pneumothorax	Pneumothorax || ||	TRUE	igd	9	28414625	0.0021	2.52581e-21	359983	ebi-a-GCST90018947	Body mass index || id:ebi-a-GCST90018947	TRUE	reported	igd	2	TRUE	0.000164046	59.0632
rs17767765	T	C	T	C	-0.0143	-0.0041	0.471308	0.478682	FALSE	FALSE	FALSE	ebi-a-GCST90018902	16	24539793	0.029	477734	0.8889	Pneumothorax || id:ebi-a-GCST90018902	Pneumothorax	Pneumothorax || ||	TRUE	igd	16	24539793	0.0019	6.55994e-14	359983	ebi-a-GCST90018947	Body mass index || id:ebi-a-GCST90018947	TRUE	reported	igd	2	TRUE	0.000101908	36.6888
rs17731998	T	C	T	C	0.0142	0.0537	0.210252	0.204169	FALSE	FALSE	FALSE	ebi-a-GCST90018902	3	82669493	0.0366	477734	0.1426	Pneumothorax || id:ebi-a-GCST90018902	Pneumothorax	Pneumothorax || ||	TRUE	igd	3	82669493	0.0024	3.00497e-09	359983	ebi-a-GCST90018947	Body mass index || id:ebi-a-GCST90018947	TRUE	reported	igd	2	TRUE	6.69631e-05	24.107
rs17724992	G	A	G	A	-0.0166	-0.0318	0.326058	0.309102	FALSE	FALSE	FALSE	ebi-a-GCST90018902	19	18454825	0.0316	477734	0.3142	Pneumothorax || id:ebi-a-GCST90018902	Pneumothorax	Pneumothorax || ||	TRUE	igd	19	18454825	0.002	3.24713e-16	359983	ebi-a-GCST90018947	Body mass index || id:ebi-a-GCST90018947	TRUE	reported	igd	2	TRUE	0.000121105	43.6009
rs17574433	A	G	A	G	-0.0145	-0.0396	0.279307	0.271411	FALSE	FALSE	FALSE	ebi-a-GCST90018902	13	99138057	0.0381	477734	0.2988	Pneumothorax || id:ebi-a-GCST90018902	Pneumothorax	Pneumothorax || ||	TRUE	igd	13	99138057	0.0026	2.29198e-08	359983	ebi-a-GCST90018947	Body mass index || id:ebi-a-GCST90018947	TRUE	reported	igd	2	TRUE	8.46444e-05	30.4729
rs17399739	G	A	G	A	0.0236	-0.0871	0.0703249	0.0737481	FALSE	FALSE	FALSE	ebi-a-GCST90018902	10	87490850	0.055	477734	0.1132	Pneumothorax || id:ebi-a-GCST90018902	Pneumothorax	Pneumothorax || ||	TRUE	igd	10	87490850	0.0037	1.23101e-10	359983	ebi-a-GCST90018947	Body mass index || id:ebi-a-GCST90018947	TRUE	reported	igd	2	TRUE	7.28273e-05	26.2184
rs17201143	T	C	T	C	-0.0121	-0.0072	0.359164	0.34808	FALSE	FALSE	FALSE	ebi-a-GCST90018902	20	50402079	0.0304	477734	0.8133	Pneumothorax || id:ebi-a-GCST90018902	Pneumothorax	Pneumothorax || ||	TRUE	igd	20	50402079	0.002	8.96995e-10	359983	ebi-a-GCST90018947	Body mass index || id:ebi-a-GCST90018947	TRUE	reported	igd	2	TRUE	6.7397e-05	24.2633
rs1717776	G	A	G	A	-0.0145	-0.0066	0.354683	0.34514	FALSE	FALSE	FALSE	ebi-a-GCST90018902	11	30415776	0.0302	477734	0.8276	Pneumothorax || id:ebi-a-GCST90018902	Pneumothorax	Pneumothorax || ||	TRUE	igd	11	30415776	0.002	1.72703e-13	359983	ebi-a-GCST90018947	Body mass index || id:ebi-a-GCST90018947	TRUE	reported	igd	2	TRUE	9.62453e-05	34.6498
rs17024393	C	T	C	T	0.0635	-0.0152	0.0258423	0.0341911	FALSE	FALSE	FALSE	ebi-a-GCST90018902	1	110154688	0.0946	477734	0.8726	Pneumothorax || id:ebi-a-GCST90018902	Pneumothorax	Pneumothorax || ||	TRUE	igd	1	110154688	0.0074	6.74839e-18	359983	ebi-a-GCST90018947	Body mass index || id:ebi-a-GCST90018947	TRUE	reported	igd	2	TRUE	0.00020302	73.098
rs1691101	C	T	C	T	0.0103	-0.0195	0.47842	0.490752	FALSE	FALSE	FALSE	ebi-a-GCST90018902	5	3250572	0.0289	477734	0.4983	Pneumothorax || id:ebi-a-GCST90018902	Pneumothorax	Pneumothorax || ||	TRUE	igd	5	3250572	0.0019	4.649e-08	359983	ebi-a-GCST90018947	Body mass index || id:ebi-a-GCST90018947	TRUE	reported	igd	2	TRUE	5.29462e-05	19.0606
rs16906845	A	G	A	G	-0.0184	-0.0519	0.08527	0.086688	FALSE	FALSE	FALSE	ebi-a-GCST90018902	8	138215228	0.0516	477734	0.3151	Pneumothorax || id:ebi-a-GCST90018902	Pneumothorax	Pneumothorax || ||	TRUE	igd	8	138215228	0.0034	4.47404e-08	359983	ebi-a-GCST90018947	Body mass index || id:ebi-a-GCST90018947	TRUE	reported	igd	2	TRUE	5.28147e-05	19.0133
rs16846140	G	A	G	A	0.0139	0.0191	0.382475	0.3866	FALSE	FALSE	FALSE	ebi-a-GCST90018902	2	212292521	0.0332	477734	0.5654	Pneumothorax || id:ebi-a-GCST90018902	Pneumothorax	Pneumothorax || ||	TRUE	igd	2	212292521	0.0019	1.15398e-12	359983	ebi-a-GCST90018947	Body mass index || id:ebi-a-GCST90018947	TRUE	reported	igd	2	TRUE	9.12677e-05	32.8576
rs168083	T	G	T	G	-0.0121	0.0418	0.69457	0.68515	FALSE	FALSE	FALSE	ebi-a-GCST90018902	9	101516176	0.0315	477734	0.1848	Pneumothorax || id:ebi-a-GCST90018902	Pneumothorax	Pneumothorax || ||	TRUE	igd	9	101516176	0.0021	6.75896e-09	359983	ebi-a-GCST90018947	Body mass index || id:ebi-a-GCST90018947	TRUE	reported	igd	2	TRUE	6.21196e-05	22.3633
rs1599539	A	G	A	G	0.0122	0.0371	0.490527	0.475873	FALSE	FALSE	FALSE	ebi-a-GCST90018902	16	82884300	0.0326	477734	0.2554	Pneumothorax || id:ebi-a-GCST90018902	Pneumothorax	Pneumothorax || ||	TRUE	igd	16	82884300	0.0022	2.40802e-08	359983	ebi-a-GCST90018947	Body mass index || id:ebi-a-GCST90018947	TRUE	reported	igd	2	TRUE	7.43933e-05	26.7822
rs1576655	C	A	C	A	0.0135	-0.0493	0.572861	0.591875	FALSE	FALSE	FALSE	ebi-a-GCST90018902	13	79587841	0.0298	477734	0.0976203	Pneumothorax || id:ebi-a-GCST90018902	Pneumothorax	Pneumothorax || ||	TRUE	igd	13	79587841	0.0019	2.64728e-12	359983	ebi-a-GCST90018947	Body mass index || id:ebi-a-GCST90018947	TRUE	reported	igd	2	TRUE	8.919e-05	32.1096
rs1561073	A	T	A	T	-0.0139	-0.0017	0.624274	0.619237	FALSE	TRUE	FALSE	ebi-a-GCST90018902	3	11642114	0.0313	477734	0.9562	Pneumothorax || id:ebi-a-GCST90018902	Pneumothorax	Pneumothorax || ||	TRUE	igd	3	11642114	0.0021	1.79019e-11	359983	ebi-a-GCST90018947	Body mass index || id:ebi-a-GCST90018947	TRUE	reported	igd	2	TRUE	9.06371e-05	32.6306
rs1557329	A	C	A	C	-0.0168	0.0313	0.823929	0.817729	FALSE	FALSE	FALSE	ebi-a-GCST90018902	18	13196126	0.0372	477734	0.3999	Pneumothorax || id:ebi-a-GCST90018902	Pneumothorax	Pneumothorax || ||	TRUE	igd	18	13196126	0.0025	1.11789e-11	359983	ebi-a-GCST90018947	Body mass index || id:ebi-a-GCST90018947	TRUE	reported	igd	2	TRUE	8.18891e-05	29.4809
rs1544690	C	T	C	T	-0.0155	-0.0038	0.313966	0.298392	FALSE	FALSE	FALSE	ebi-a-GCST90018902	2	51123683	0.0345	477734	0.9119	Pneumothorax || id:ebi-a-GCST90018902	Pneumothorax	Pneumothorax || ||	TRUE	igd	2	51123683	0.0022	3.57602e-12	359983	ebi-a-GCST90018947	Body mass index || id:ebi-a-GCST90018947	TRUE	reported	igd	2	TRUE	0.000103496	37.2603
rs150998792	T	G	T	G	-0.0321	-0.0496	0.0503627	0.0504271	FALSE	FALSE	FALSE	ebi-a-GCST90018902	20	62130403	0.0932	477734	0.5944	Pneumothorax || id:ebi-a-GCST90018902	Pneumothorax	Pneumothorax || ||	TRUE	igd	20	62130403	0.0055	5.53796e-09	359983	ebi-a-GCST90018947	Body mass index || id:ebi-a-GCST90018947	TRUE	reported	igd	2	TRUE	9.85614e-05	35.4837
rs1507336	G	C	G	C	0.0206	-0.0565	0.129875	0.122561	FALSE	TRUE	FALSE	ebi-a-GCST90018902	1	209548925	0.0516	477734	0.2737	Pneumothorax || id:ebi-a-GCST90018902	Pneumothorax	Pneumothorax || ||	TRUE	igd	1	209548925	0.0035	2.594e-09	359983	ebi-a-GCST90018947	Body mass index || id:ebi-a-GCST90018947	TRUE	reported	igd	2	TRUE	9.59117e-05	34.5297
rs148636479	T	A	T	A	-0.0405	0.0103	0.0289552	0.0228957	FALSE	TRUE	FALSE	ebi-a-GCST90018902	4	164359678	0.1197	477734	0.9317	Pneumothorax || id:ebi-a-GCST90018902	Pneumothorax	Pneumothorax || ||	TRUE	igd	4	164359678	0.0074	4.458e-08	359983	ebi-a-GCST90018947	Body mass index || id:ebi-a-GCST90018947	TRUE	reported	igd	2	TRUE	9.22372e-05	33.2067
rs148535477	TG	T	TG	T	-0.0183	-0.0421	0.167759	0.171224	FALSE	FALSE	FALSE	ebi-a-GCST90018902	3	61264543	0.0387	477734	0.2762	Pneumothorax || id:ebi-a-GCST90018902	Pneumothorax	Pneumothorax || ||	TRUE	igd	3	61264543	0.0025	6.35331e-13	359983	ebi-a-GCST90018947	Body mass index || id:ebi-a-GCST90018947	TRUE	reported	igd	2	TRUE	9.35119e-05	33.6657
rs1481012	G	A	G	A	-0.0148	0.0101	0.169585	0.153822	FALSE	FALSE	FALSE	ebi-a-GCST90018902	4	89039082	0.0408	477734	0.8048	Pneumothorax || id:ebi-a-GCST90018902	Pneumothorax	Pneumothorax || ||	TRUE	igd	4	89039082	0.0025	5.44402e-09	359983	ebi-a-GCST90018947	Body mass index || id:ebi-a-GCST90018947	TRUE	reported	igd	2	TRUE	6.1693e-05	22.2097
rs147730268	T	G	T	G	-0.0357	-0.0185	0.0886521	0.0874307	FALSE	FALSE	FALSE	ebi-a-GCST90018902	12	123024476	0.0609	477734	0.760901	Pneumothorax || id:ebi-a-GCST90018902	Pneumothorax	Pneumothorax || ||	TRUE	igd	12	123024476	0.0042	1.70216e-17	359983	ebi-a-GCST90018947	Body mass index || id:ebi-a-GCST90018947	TRUE	reported	igd	2	TRUE	0.000205939	74.1496
rs147678035	G	A	G	A	0.03	-0.0271	0.153136	0.153108	FALSE	FALSE	FALSE	ebi-a-GCST90018902	7	76692376	0.0585	477734	0.6436	Pneumothorax || id:ebi-a-GCST90018902	Pneumothorax	Pneumothorax || ||	TRUE	igd	7	76692376	0.0034	2.06205e-18	359983	ebi-a-GCST90018947	Body mass index || id:ebi-a-GCST90018947	TRUE	reported	igd	2	TRUE	0.000233434	84.0513
rs1470687	G	C	G	C	-0.0147	0.0352	0.234729	0.26005	FALSE	TRUE	FALSE	ebi-a-GCST90018902	8	20628793	0.0352	477734	0.3181	Pneumothorax || id:ebi-a-GCST90018902	Pneumothorax	Pneumothorax || ||	TRUE	igd	8	20628793	0.0024	1.50501e-09	359983	ebi-a-GCST90018947	Body mass index || id:ebi-a-GCST90018947	TRUE	reported	igd	2	TRUE	7.76331e-05	27.9486
rs145946602	C	A	C	A	0.0181	0.0242	0.25167	0.251694	FALSE	FALSE	FALSE	ebi-a-GCST90018902	14	33269271	0.0494	477734	0.624001	Pneumothorax || id:ebi-a-GCST90018902	Pneumothorax	Pneumothorax || ||	TRUE	igd	14	33269271	0.0029	4.44795e-10	359983	ebi-a-GCST90018947	Body mass index || id:ebi-a-GCST90018947	TRUE	reported	igd	2	TRUE	0.000123399	44.4268
rs1458913	T	A	T	A	-0.0128	0.0388	0.412862	0.403838	FALSE	TRUE	FALSE	ebi-a-GCST90018902	8	34181459	0.0298	477734	0.1932	Pneumothorax || id:ebi-a-GCST90018902	Pneumothorax	Pneumothorax || ||	TRUE	igd	8	34181459	0.0019	5.66631e-11	359983	ebi-a-GCST90018947	Body mass index || id:ebi-a-GCST90018947	TRUE	reported	igd	2	TRUE	7.94319e-05	28.5963
rs142592509	C	G	C	G	-0.0261	-0.0325	0.0812019	0.087613	FALSE	TRUE	FALSE	ebi-a-GCST90018902	15	73782922	0.0614	477734	0.5961	Pneumothorax || id:ebi-a-GCST90018902	Pneumothorax	Pneumothorax || ||	TRUE	igd	15	73782922	0.0044	2.05102e-09	359983	ebi-a-GCST90018947	Body mass index || id:ebi-a-GCST90018947	TRUE	reported	igd	2	TRUE	0.000101648	36.5949
rs1389067	G	A	G	A	0.0136	0.0133	0.713257	0.704937	FALSE	FALSE	FALSE	ebi-a-GCST90018902	18	31262552	0.0344	477734	0.699	Pneumothorax || id:ebi-a-GCST90018902	Pneumothorax	Pneumothorax || ||	TRUE	igd	18	31262552	0.0023	5.95306e-09	359983	ebi-a-GCST90018947	Body mass index || id:ebi-a-GCST90018947	TRUE	reported	igd	2	TRUE	7.56566e-05	27.237
rs138761767	C	T	C	T	0.0269	0.0271	0.742202	0.742083	FALSE	FALSE	FALSE	ebi-a-GCST90018902	19	47559089	0.0459	477734	0.5546	Pneumothorax || id:ebi-a-GCST90018902	Pneumothorax	Pneumothorax || ||	TRUE	igd	19	47559089	0.0027	2.63876e-23	359983	ebi-a-GCST90018947	Body mass index || id:ebi-a-GCST90018947	TRUE	reported	igd	2	TRUE	0.000276908	99.7094
rs138685654	C	T	C	T	0.0248	-0.0012	0.136636	0.123518	FALSE	FALSE	FALSE	ebi-a-GCST90018902	3	141202934	0.0455	477734	0.9782	Pneumothorax || id:ebi-a-GCST90018902	Pneumothorax	Pneumothorax || ||	TRUE	igd	3	141202934	0.0028	1.04304e-18	359983	ebi-a-GCST90018947	Body mass index || id:ebi-a-GCST90018947	TRUE	reported	igd	2	TRUE	0.000145108	52.2438
rs138395	T	C	T	C	-0.0108	0.0225	0.492072	0.494132	FALSE	FALSE	FALSE	ebi-a-GCST90018902	22	38809549	0.029	477734	0.4381	Pneumothorax || id:ebi-a-GCST90018902	Pneumothorax	Pneumothorax || ||	TRUE	igd	22	38809549	0.0019	1.31199e-08	359983	ebi-a-GCST90018947	Body mass index || id:ebi-a-GCST90018947	TRUE	reported	igd	2	TRUE	5.83053e-05	20.99
rs1356505	C	A	C	A	-0.0148	-0.0378	0.446001	0.449594	FALSE	FALSE	FALSE	ebi-a-GCST90018902	18	40705542	0.0295	477734	0.1998	Pneumothorax || id:ebi-a-GCST90018902	Pneumothorax	Pneumothorax || ||	TRUE	igd	18	40705542	0.0019	2.9662e-14	359983	ebi-a-GCST90018947	Body mass index || id:ebi-a-GCST90018947	TRUE	reported	igd	2	TRUE	0.000108243	38.9695
rs1349414	C	A	C	A	0.0164	-0.0029	0.200684	0.201715	FALSE	FALSE	FALSE	ebi-a-GCST90018902	12	97938983	0.0362	477734	0.9361	Pneumothorax || id:ebi-a-GCST90018902	Pneumothorax	Pneumothorax || ||	TRUE	igd	12	97938983	0.0024	3.55386e-12	359983	ebi-a-GCST90018947	Body mass index || id:ebi-a-GCST90018947	TRUE	reported	igd	2	TRUE	8.62877e-05	31.0646
rs13427822	G	A	G	A	-0.0198	-0.008	0.198382	0.214667	FALSE	FALSE	FALSE	ebi-a-GCST90018902	2	213414265	0.0369	477734	0.8292	Pneumothorax || id:ebi-a-GCST90018902	Pneumothorax	Pneumothorax || ||	TRUE	igd	2	213414265	0.0025	4.49366e-15	359983	ebi-a-GCST90018947	Body mass index || id:ebi-a-GCST90018947	TRUE	reported	igd	2	TRUE	0.00012469	44.8915
rs13419498	A	G	A	G	0.0127	-0.0086	0.317455	0.302668	FALSE	FALSE	FALSE	ebi-a-GCST90018902	2	37559743	0.0328	477734	0.7942	Pneumothorax || id:ebi-a-GCST90018902	Pneumothorax	Pneumothorax || ||	TRUE	igd	2	37559743	0.0021	2.11198e-09	359983	ebi-a-GCST90018947	Body mass index || id:ebi-a-GCST90018947	TRUE	reported	igd	2	TRUE	6.98958e-05	25.1629
rs13403962	T	C	T	C	-0.0147	0.0494	0.540924	0.508798	FALSE	FALSE	FALSE	ebi-a-GCST90018902	2	40292672	0.0319	477734	0.1217	Pneumothorax || id:ebi-a-GCST90018902	Pneumothorax	Pneumothorax || ||	TRUE	igd	2	40292672	0.0021	3.3458e-12	359983	ebi-a-GCST90018947	Body mass index || id:ebi-a-GCST90018947	TRUE	reported	igd	2	TRUE	0.000107321	38.6377
rs13306780	C	A	C	A	-0.0113	0.0185	0.578614	0.604589	FALSE	FALSE	FALSE	ebi-a-GCST90018902	17	42329004	0.0318	477734	0.5608	Pneumothorax || id:ebi-a-GCST90018902	Pneumothorax	Pneumothorax || ||	TRUE	igd	17	42329004	0.0021	4.08404e-08	359983	ebi-a-GCST90018947	Body mass index || id:ebi-a-GCST90018947	TRUE	reported	igd	2	TRUE	6.22667e-05	22.4162
rs13210756	A	T	A	T	-0.0207	0.0604	0.128874	0.128842	FALSE	TRUE	FALSE	ebi-a-GCST90018902	6	163009030	0.0602	477734	0.3162	Pneumothorax || id:ebi-a-GCST90018902	Pneumothorax	Pneumothorax || ||	TRUE	igd	6	163009030	0.0035	4.87304e-09	359983	ebi-a-GCST90018947	Body mass index || id:ebi-a-GCST90018947	TRUE	reported	igd	2	TRUE	9.62093e-05	34.6368
rs13182474	C	G	C	G	-0.0165	-0.0222	0.265403	0.252524	FALSE	TRUE	FALSE	ebi-a-GCST90018902	5	80861777	0.0336	477734	0.5094	Pneumothorax || id:ebi-a-GCST90018902	Pneumothorax	Pneumothorax || ||	TRUE	igd	5	80861777	0.0022	4.69245e-14	359983	ebi-a-GCST90018947	Body mass index || id:ebi-a-GCST90018947	TRUE	reported	igd	2	TRUE	0.000106158	38.2189
rs13156484	A	G	A	G	-0.0163	-0.0151	0.487458	0.493484	FALSE	FALSE	FALSE	ebi-a-GCST90018902	5	122653399	0.0291	477734	0.6033	Pneumothorax || id:ebi-a-GCST90018902	Pneumothorax	Pneumothorax || ||	TRUE	igd	5	122653399	0.0019	1.52511e-17	359983	ebi-a-GCST90018947	Body mass index || id:ebi-a-GCST90018947	TRUE	reported	igd	2	TRUE	0.000132761	47.7979
rs13132853	G	A	G	A	-0.0139	-0.0102	0.36524	0.369142	FALSE	FALSE	FALSE	ebi-a-GCST90018902	4	38680015	0.0353	477734	0.7739	Pneumothorax || id:ebi-a-GCST90018902	Pneumothorax	Pneumothorax || ||	TRUE	igd	4	38680015	0.0024	1.149e-08	359983	ebi-a-GCST90018947	Body mass index || id:ebi-a-GCST90018947	TRUE	reported	igd	2	TRUE	8.95875e-05	32.2527
rs13107325	T	C	T	C	0.0493	0.0081	0.0748341	0.0579638	FALSE	FALSE	FALSE	ebi-a-GCST90018902	4	103188709	0.0723	477734	0.9109	Pneumothorax || id:ebi-a-GCST90018902	Pneumothorax	Pneumothorax || ||	TRUE	igd	4	103188709	0.0044	1.02802e-28	359983	ebi-a-GCST90018947	Body mass index || id:ebi-a-GCST90018947	TRUE	reported	igd	2	TRUE	0.000336545	121.191
rs13073568	T	G	T	G	-0.019	-0.0042	0.57492	0.574548	FALSE	FALSE	FALSE	ebi-a-GCST90018902	3	94031839	0.03	477734	0.8883	Pneumothorax || id:ebi-a-GCST90018902	Pneumothorax	Pneumothorax || ||	TRUE	igd	3	94031839	0.0019	1.10205e-22	359983	ebi-a-GCST90018947	Body mass index || id:ebi-a-GCST90018947	TRUE	reported	igd	2	TRUE	0.000176447	63.5289
rs13000361	C	T	C	T	0.0139	0.0192	0.576938	0.570091	FALSE	FALSE	FALSE	ebi-a-GCST90018902	2	15487110	0.0305	477734	0.530401	Pneumothorax || id:ebi-a-GCST90018902	Pneumothorax	Pneumothorax || ||	TRUE	igd	2	15487110	0.002	6.84069e-12	359983	ebi-a-GCST90018947	Body mass index || id:ebi-a-GCST90018947	TRUE	reported	igd	2	TRUE	9.43176e-05	33.9557
rs12995314	C	T	C	T	0.0184	-0.0118	0.314835	0.314613	FALSE	FALSE	FALSE	ebi-a-GCST90018902	2	230617657	0.0366	477734	0.7467	Pneumothorax || id:ebi-a-GCST90018902	Pneumothorax	Pneumothorax || ||	TRUE	igd	2	230617657	0.0025	2.93224e-13	359983	ebi-a-GCST90018947	Body mass index || id:ebi-a-GCST90018947	TRUE	reported	igd	2	TRUE	0.000146064	52.588
rs12974458	T	C	T	C	0.0187	0.0036	0.543656	0.513743	FALSE	FALSE	FALSE	ebi-a-GCST90018902	19	1866115	0.0342	477734	0.9168	Pneumothorax || id:ebi-a-GCST90018902	Pneumothorax	Pneumothorax || ||	TRUE	igd	19	1866115	0.0023	1.49108e-15	359983	ebi-a-GCST90018947	Body mass index || id:ebi-a-GCST90018947	TRUE	reported	igd	2	TRUE	0.000173512	62.4719
rs12964145	G	C	G	C	-0.0119	0.0178	0.726049	0.728734	FALSE	TRUE	FALSE	ebi-a-GCST90018902	18	73501475	0.0324	477734	0.5823	Pneumothorax || id:ebi-a-GCST90018902	Pneumothorax	Pneumothorax || ||	TRUE	igd	18	73501475	0.0021	1.692e-08	359983	ebi-a-GCST90018947	Body mass index || id:ebi-a-GCST90018947	TRUE	reported	igd	2	TRUE	5.6333e-05	20.2799
rs12937411	T	C	T	C	-0.0176	-0.0461	0.409981	0.402231	FALSE	FALSE	FALSE	ebi-a-GCST90018902	17	34950239	0.0293	477734	0.116	Pneumothorax || id:ebi-a-GCST90018902	Pneumothorax	Pneumothorax || ||	TRUE	igd	17	34950239	0.0019	3.63329e-20	359983	ebi-a-GCST90018947	Body mass index || id:ebi-a-GCST90018947	TRUE	reported	igd	2	TRUE	0.00014986	53.9548
rs12920259	A	G	A	G	-0.0135	-0.0137	0.706031	0.697347	FALSE	FALSE	FALSE	ebi-a-GCST90018902	16	30881299	0.0329	477734	0.676901	Pneumothorax || id:ebi-a-GCST90018902	Pneumothorax	Pneumothorax || ||	TRUE	igd	16	30881299	0.0022	9.12599e-10	359983	ebi-a-GCST90018947	Body mass index || id:ebi-a-GCST90018947	TRUE	reported	igd	2	TRUE	7.56524e-05	27.2355
rs12888955	A	G	A	G	-0.016	-0.0156	0.62111	0.619883	FALSE	FALSE	FALSE	ebi-a-GCST90018902	14	103256877	0.0297	477734	0.6004	Pneumothorax || id:ebi-a-GCST90018902	Pneumothorax	Pneumothorax || ||	TRUE	igd	14	103256877	0.0019	2.40713e-16	359983	ebi-a-GCST90018947	Body mass index || id:ebi-a-GCST90018947	TRUE	reported	igd	2	TRUE	0.00012049	43.3794
rs12714415	C	T	C	T	-0.0525	0.0367	0.142653	0.14542	FALSE	FALSE	FALSE	ebi-a-GCST90018902	2	651430	0.0414	477734	0.3749	Pneumothorax || id:ebi-a-GCST90018902	Pneumothorax	Pneumothorax || ||	TRUE	igd	2	651430	0.0027	2.07683e-81	359983	ebi-a-GCST90018947	Body mass index || id:ebi-a-GCST90018947	TRUE	reported	igd	2	TRUE	0.000674196	242.861
rs12697021	A	G	A	G	-0.0149	0.002	0.312785	0.320476	FALSE	FALSE	FALSE	ebi-a-GCST90018902	5	63940262	0.0309	477734	0.9478	Pneumothorax || id:ebi-a-GCST90018902	Pneumothorax	Pneumothorax || ||	TRUE	igd	5	63940262	0.002	2.8622e-13	359983	ebi-a-GCST90018947	Body mass index || id:ebi-a-GCST90018947	TRUE	reported	igd	2	TRUE	9.54423e-05	34.3607
rs1269175	G	A	G	A	-0.0114	-0.0264	0.377906	0.391978	FALSE	FALSE	FALSE	ebi-a-GCST90018902	6	126040435	0.0308	477734	0.3903	Pneumothorax || id:ebi-a-GCST90018902	Pneumothorax	Pneumothorax || ||	TRUE	igd	6	126040435	0.002	2.69799e-08	359983	ebi-a-GCST90018947	Body mass index || id:ebi-a-GCST90018947	TRUE	reported	igd	2	TRUE	6.11054e-05	21.9981
rs12553508	T	C	T	C	0.0161	-0.0524	0.367121	0.371457	FALSE	FALSE	FALSE	ebi-a-GCST90018902	9	96446445	0.0309	477734	0.0900596	Pneumothorax || id:ebi-a-GCST90018902	Pneumothorax	Pneumothorax || ||	TRUE	igd	9	96446445	0.002	2.24802e-15	359983	ebi-a-GCST90018947	Body mass index || id:ebi-a-GCST90018947	TRUE	reported	igd	2	TRUE	0.000120451	43.3654
rs12537134	G	A	G	A	-0.0125	0.0106	0.506691	0.490322	FALSE	FALSE	FALSE	ebi-a-GCST90018902	7	112982130	0.0295	477734	0.719399	Pneumothorax || id:ebi-a-GCST90018902	Pneumothorax	Pneumothorax || ||	TRUE	igd	7	112982130	0.0019	9.67832e-11	359983	ebi-a-GCST90018947	Body mass index || id:ebi-a-GCST90018947	TRUE	reported	igd	2	TRUE	7.8111e-05	28.1207
rs12508307	T	C	T	C	-0.0129	-0.0369	0.425968	0.412668	FALSE	FALSE	FALSE	ebi-a-GCST90018902	4	65740009	0.0308	477734	0.231	Pneumothorax || id:ebi-a-GCST90018902	Pneumothorax	Pneumothorax || ||	TRUE	igd	4	65740009	0.002	1.67699e-10	359983	ebi-a-GCST90018947	Body mass index || id:ebi-a-GCST90018947	TRUE	reported	igd	2	TRUE	8.13809e-05	29.298
rs12495519	C	T	C	T	0.0136	-0.0045	0.312882	0.294992	FALSE	FALSE	FALSE	ebi-a-GCST90018902	3	157017674	0.032	477734	0.8882	Pneumothorax || id:ebi-a-GCST90018902	Pneumothorax	Pneumothorax || ||	TRUE	igd	3	157017674	0.0021	3.73422e-11	359983	ebi-a-GCST90018947	Body mass index || id:ebi-a-GCST90018947	TRUE	reported	igd	2	TRUE	7.95279e-05	28.6308
rs12479357	G	A	G	A	0.0176	0.026	0.658469	0.657319	FALSE	FALSE	FALSE	ebi-a-GCST90018902	2	181570507	0.0304	477734	0.3926	Pneumothorax || id:ebi-a-GCST90018902	Pneumothorax	Pneumothorax || ||	TRUE	igd	2	181570507	0.002	1.54206e-18	359983	ebi-a-GCST90018947	Body mass index || id:ebi-a-GCST90018947	TRUE	reported	igd	2	TRUE	0.000139322	50.1604
rs12448257	A	G	A	G	0.0173	-0.0057	0.245525	0.230582	FALSE	FALSE	FALSE	ebi-a-GCST90018902	16	3599655	0.0348	477734	0.8689	Pneumothorax || id:ebi-a-GCST90018902	Pneumothorax	Pneumothorax || ||	TRUE	igd	16	3599655	0.0022	7.68245e-15	359983	ebi-a-GCST90018947	Body mass index || id:ebi-a-GCST90018947	TRUE	reported	igd	2	TRUE	0.000110882	39.92
rs12444338	T	G	T	G	-0.0117	-0.0158	0.431965	0.456784	FALSE	FALSE	FALSE	ebi-a-GCST90018902	16	82660155	0.0295	477734	0.5925	Pneumothorax || id:ebi-a-GCST90018902	Pneumothorax	Pneumothorax || ||	TRUE	igd	16	82660155	0.0019	1.45999e-09	359983	ebi-a-GCST90018947	Body mass index || id:ebi-a-GCST90018947	TRUE	reported	igd	2	TRUE	6.71777e-05	24.1843
rs12440879	A	G	A	G	-0.0123	-0.0402	0.495064	0.518409	FALSE	FALSE	FALSE	ebi-a-GCST90018902	15	46614281	0.0293	477734	0.1701	Pneumothorax || id:ebi-a-GCST90018902	Pneumothorax	Pneumothorax || ||	TRUE	igd	15	46614281	0.0019	1.36899e-10	359983	ebi-a-GCST90018947	Body mass index || id:ebi-a-GCST90018947	TRUE	reported	igd	2	TRUE	7.56376e-05	27.2302
rs12435171	A	G	A	G	-0.0137	0.016	0.539732	0.544308	FALSE	FALSE	FALSE	ebi-a-GCST90018902	14	101155220	0.0331	477734	0.6276	Pneumothorax || id:ebi-a-GCST90018902	Pneumothorax	Pneumothorax || ||	TRUE	igd	14	101155220	0.0022	8.52393e-10	359983	ebi-a-GCST90018947	Body mass index || id:ebi-a-GCST90018947	TRUE	reported	igd	2	TRUE	9.32524e-05	33.5722
rs12364470	G	T	G	T	0.0208	0.0473	0.165301	0.182044	FALSE	FALSE	FALSE	ebi-a-GCST90018902	11	134601012	0.0442	477734	0.2843	Pneumothorax || id:ebi-a-GCST90018902	Pneumothorax	Pneumothorax || ||	TRUE	igd	11	134601012	0.0031	3.63664e-11	359983	ebi-a-GCST90018947	Body mass index || id:ebi-a-GCST90018947	TRUE	reported	igd	2	TRUE	0.000119388	42.9827
rs12357890	G	A	G	A	0.021	0.0091	0.558873	0.558735	FALSE	FALSE	FALSE	ebi-a-GCST90018902	10	99762693	0.0402	477734	0.8206	Pneumothorax || id:ebi-a-GCST90018902	Pneumothorax	Pneumothorax || ||	TRUE	igd	10	99762693	0.0024	5.37155e-19	359983	ebi-a-GCST90018947	Body mass index || id:ebi-a-GCST90018947	TRUE	reported	igd	2	TRUE	0.000217443	78.2924
rs12331784	A	G	A	G	0.0107	-0.0396	0.519912	0.528853	FALSE	FALSE	FALSE	ebi-a-GCST90018902	4	140912403	0.0295	477734	0.1794	Pneumothorax || id:ebi-a-GCST90018902	Pneumothorax	Pneumothorax || ||	TRUE	igd	4	140912403	0.0019	3.58402e-08	359983	ebi-a-GCST90018947	Body mass index || id:ebi-a-GCST90018947	TRUE	reported	igd	2	TRUE	5.71542e-05	20.5756
rs1229984	C	T	C	T	0.0292	-0.0356	0.748108	0.782976	FALSE	FALSE	FALSE	ebi-a-GCST90018902	4	100239319	0.0588	477734	0.5447	Pneumothorax || id:ebi-a-GCST90018902	Pneumothorax	Pneumothorax || ||	TRUE	igd	4	100239319	0.0035	4.63447e-17	359983	ebi-a-GCST90018947	Body mass index || id:ebi-a-GCST90018947	TRUE	reported	igd	2	TRUE	0.000321347	115.716
rs12290350	T	C	T	C	-0.0156	0.0185	0.162723	0.162492	FALSE	FALSE	FALSE	ebi-a-GCST90018902	11	76480255	0.0399	477734	0.6428	Pneumothorax || id:ebi-a-GCST90018902	Pneumothorax	Pneumothorax || ||	TRUE	igd	11	76480255	0.0027	5.14802e-09	359983	ebi-a-GCST90018947	Body mass index || id:ebi-a-GCST90018947	TRUE	reported	igd	2	TRUE	6.63128e-05	23.8729
rs12195582	T	C	T	C	-0.0202	0.0244	0.456008	0.448716	FALSE	FALSE	FALSE	ebi-a-GCST90018902	6	32444544	0.0478	477734	0.6101	Pneumothorax || id:ebi-a-GCST90018902	Pneumothorax	Pneumothorax || ||	TRUE	igd	6	32444544	0.0032	5.03895e-10	359983	ebi-a-GCST90018947	Body mass index || id:ebi-a-GCST90018947	TRUE	reported	igd	2	TRUE	0.000202441	72.8895
rs12144626	C	T	C	T	-0.0171	-0.0288	0.408344	0.439419	FALSE	FALSE	FALSE	ebi-a-GCST90018902	1	47670525	0.0338	477734	0.394	Pneumothorax || id:ebi-a-GCST90018902	Pneumothorax	Pneumothorax || ||	TRUE	igd	1	47670525	0.0023	9.66718e-14	359983	ebi-a-GCST90018947	Body mass index || id:ebi-a-GCST90018947	TRUE	reported	igd	2	TRUE	0.000141292	50.8696
rs12140153	T	G	T	G	-0.0328	-0.0351	0.0959905	0.0910494	FALSE	FALSE	FALSE	ebi-a-GCST90018902	1	62579891	0.0602	477734	0.5603	Pneumothorax || id:ebi-a-GCST90018902	Pneumothorax	Pneumothorax || ||	TRUE	igd	1	62579891	0.0041	6.07435e-16	359983	ebi-a-GCST90018947	Body mass index || id:ebi-a-GCST90018947	TRUE	reported	igd	2	TRUE	0.000186715	67.2264
rs12121950	T	G	T	G	0.0184	-0.0191	0.428647	0.423449	FALSE	FALSE	FALSE	ebi-a-GCST90018902	1	49710264	0.0305	477734	0.5318	Pneumothorax || id:ebi-a-GCST90018902	Pneumothorax	Pneumothorax || ||	TRUE	igd	1	49710264	0.002	6.40767e-20	359983	ebi-a-GCST90018947	Body mass index || id:ebi-a-GCST90018947	TRUE	reported	igd	2	TRUE	0.000165833	59.7065
rs12044012	A	G	A	G	-0.0122	0.045	0.277863	0.2858	FALSE	FALSE	FALSE	ebi-a-GCST90018902	1	33816726	0.0322	477734	0.1629	Pneumothorax || id:ebi-a-GCST90018902	Pneumothorax	Pneumothorax || ||	TRUE	igd	1	33816726	0.0021	1.20801e-08	359983	ebi-a-GCST90018947	Body mass index || id:ebi-a-GCST90018947	TRUE	reported	igd	2	TRUE	5.9731e-05	21.5033
rs12042959	G	A	G	A	-0.0186	-0.0934	0.122059	0.127942	FALSE	FALSE	FALSE	ebi-a-GCST90018902	1	243533273	0.0436	477734	0.0321004	Pneumothorax || id:ebi-a-GCST90018902	Pneumothorax	Pneumothorax || ||	TRUE	igd	1	243533273	0.0029	2.62301e-10	359983	ebi-a-GCST90018947	Body mass index || id:ebi-a-GCST90018947	TRUE	reported	igd	2	TRUE	7.41466e-05	26.6933
rs12024554	T	C	T	C	-0.0122	-0.0134	0.366529	0.345948	FALSE	FALSE	FALSE	ebi-a-GCST90018902	1	19925759	0.0329	477734	0.684	Pneumothorax || id:ebi-a-GCST90018902	Pneumothorax	Pneumothorax || ||	TRUE	igd	1	19925759	0.0021	8.96293e-09	359983	ebi-a-GCST90018947	Body mass index || id:ebi-a-GCST90018947	TRUE	reported	igd	2	TRUE	6.9117e-05	24.8825
rs11986009	T	G	T	G	-0.0172	0.0354	0.346982	0.352397	FALSE	FALSE	FALSE	ebi-a-GCST90018902	8	95568527	0.0341	477734	0.2994	Pneumothorax || id:ebi-a-GCST90018902	Pneumothorax	Pneumothorax || ||	TRUE	igd	8	95568527	0.002	9.23634e-18	359983	ebi-a-GCST90018947	Body mass index || id:ebi-a-GCST90018947	TRUE	reported	igd	2	TRUE	0.000134066	48.2677
rs11979174	C	G	C	G	-0.0166	-0.0235	0.197086	0.201266	FALSE	TRUE	FALSE	ebi-a-GCST90018902	7	99025607	0.0408	477734	0.5652	Pneumothorax || id:ebi-a-GCST90018902	Pneumothorax	Pneumothorax || ||	TRUE	igd	7	99025607	0.0024	5.57314e-12	359983	ebi-a-GCST90018947	Body mass index || id:ebi-a-GCST90018947	TRUE	reported	igd	2	TRUE	8.72109e-05	31.397
rs11907932	G	A	G	A	-0.0193	-0.0056	0.351388	0.338359	FALSE	FALSE	FALSE	ebi-a-GCST90018902	20	51148656	0.0305	477734	0.8536	Pneumothorax || id:ebi-a-GCST90018902	Pneumothorax	Pneumothorax || ||	TRUE	igd	20	51148656	0.002	2.01002e-22	359983	ebi-a-GCST90018947	Body mass index || id:ebi-a-GCST90018947	TRUE	reported	igd	2	TRUE	0.000169792	61.1322
rs11857221	A	C	A	C	0.0143	-0.0163	0.415559	0.41779	FALSE	FALSE	FALSE	ebi-a-GCST90018902	15	47749434	0.0292	477734	0.576901	Pneumothorax || id:ebi-a-GCST90018902	Pneumothorax	Pneumothorax || ||	TRUE	igd	15	47749434	0.0019	9.33469e-14	359983	ebi-a-GCST90018947	Body mass index || id:ebi-a-GCST90018947	TRUE	reported	igd	2	TRUE	9.93289e-05	35.7601
rs11851122	G	A	G	A	0.0188	0.0043	0.610855	0.60353	FALSE	FALSE	FALSE	ebi-a-GCST90018902	14	94076978	0.034	477734	0.8986	Pneumothorax || id:ebi-a-GCST90018902	Pneumothorax	Pneumothorax || ||	TRUE	igd	14	94076978	0.002	5.425e-21	359983	ebi-a-GCST90018947	Body mass index || id:ebi-a-GCST90018947	TRUE	reported	igd	2	TRUE	0.000168033	60.499
rs11782074	T	G	T	G	0.017	0.0337	0.308705	0.313846	FALSE	FALSE	FALSE	ebi-a-GCST90018902	8	142617096	0.0323	477734	0.2968	Pneumothorax || id:ebi-a-GCST90018902	Pneumothorax	Pneumothorax || ||	TRUE	igd	8	142617096	0.0022	3.88061e-15	359983	ebi-a-GCST90018947	Body mass index || id:ebi-a-GCST90018947	TRUE	reported	igd	2	TRUE	0.000123349	44.4087
rs11757278	C	T	C	T	-0.0121	0.0102	0.370146	0.378256	FALSE	FALSE	FALSE	ebi-a-GCST90018902	6	13180454	0.0301	477734	0.733301	Pneumothorax || id:ebi-a-GCST90018902	Pneumothorax	Pneumothorax || ||	TRUE	igd	6	13180454	0.002	1.109e-09	359983	ebi-a-GCST90018947	Body mass index || id:ebi-a-GCST90018947	TRUE	reported	igd	2	TRUE	6.82675e-05	24.5767
rs11741307	G	T	G	T	-0.0189	-0.014	0.149046	0.135255	FALSE	FALSE	FALSE	ebi-a-GCST90018902	5	124208920	0.0489	477734	0.7742	Pneumothorax || id:ebi-a-GCST90018902	Pneumothorax	Pneumothorax || ||	TRUE	igd	5	124208920	0.003	3.79901e-10	359983	ebi-a-GCST90018947	Body mass index || id:ebi-a-GCST90018947	TRUE	reported	igd	2	TRUE	9.06108e-05	32.6211
rs117342986	T	C	T	C	0.0424	0.034	0.0266711	0.0225585	FALSE	FALSE	FALSE	ebi-a-GCST90018902	16	54267868	0.1191	477734	0.7753	Pneumothorax || id:ebi-a-GCST90018902	Pneumothorax	Pneumothorax || ||	TRUE	igd	16	54267868	0.0076	2.31302e-08	359983	ebi-a-GCST90018947	Body mass index || id:ebi-a-GCST90018947	TRUE	reported	igd	2	TRUE	9.33388e-05	33.6033
rs11655587	T	C	T	C	-0.0185	-0.0015	0.299354	0.305285	FALSE	FALSE	FALSE	ebi-a-GCST90018902	17	47140794	0.0319	477734	0.9636	Pneumothorax || id:ebi-a-GCST90018902	Pneumothorax	Pneumothorax || ||	TRUE	igd	17	47140794	0.0021	2.8132e-18	359983	ebi-a-GCST90018947	Body mass index || id:ebi-a-GCST90018947	TRUE	reported	igd	2	TRUE	0.000143568	51.6891
rs11653258	T	G	T	G	-0.0155	0.0388	0.231541	0.228681	FALSE	FALSE	FALSE	ebi-a-GCST90018902	17	44017725	0.0412	477734	0.3472	Pneumothorax || id:ebi-a-GCST90018902	Pneumothorax	Pneumothorax || ||	TRUE	igd	17	44017725	0.0028	4.44498e-08	359983	ebi-a-GCST90018947	Body mass index || id:ebi-a-GCST90018947	TRUE	reported	igd	2	TRUE	8.54953e-05	30.7793
rs11652025	G	T	G	T	0.0125	-0.0074	0.429949	0.454551	FALSE	FALSE	FALSE	ebi-a-GCST90018902	17	15965863	0.0313	477734	0.8133	Pneumothorax || id:ebi-a-GCST90018902	Pneumothorax	Pneumothorax || ||	TRUE	igd	17	15965863	0.0021	2.18701e-09	359983	ebi-a-GCST90018947	Body mass index || id:ebi-a-GCST90018947	TRUE	reported	igd	2	TRUE	7.65915e-05	27.5736
rs11642015	T	C	T	C	0.074	-0.0033	0.339898	0.351507	FALSE	FALSE	FALSE	ebi-a-GCST90018902	16	53802494	0.0307	477734	0.9149	Pneumothorax || id:ebi-a-GCST90018902	Pneumothorax	Pneumothorax || ||	TRUE	igd	16	53802494	0.002	1e-200	359983	ebi-a-GCST90018947	Body mass index || id:ebi-a-GCST90018947	TRUE	reported	igd	2	TRUE	0.00245727	886.75
rs116394958	T	C	T	C	0.0159	0.0235	0.208573	0.236063	FALSE	FALSE	FALSE	ebi-a-GCST90018902	13	86477072	0.0353	477734	0.505	Pneumothorax || id:ebi-a-GCST90018902	Pneumothorax	Pneumothorax || ||	TRUE	igd	13	86477072	0.0024	5.9484e-11	359983	ebi-a-GCST90018947	Body mass index || id:ebi-a-GCST90018947	TRUE	reported	igd	2	TRUE	8.34628e-05	30.0475
rs11639144	A	G	A	G	-0.0151	0.0064	0.184064	0.196162	FALSE	FALSE	FALSE	ebi-a-GCST90018902	15	66600096	0.0372	477734	0.8642	Pneumothorax || id:ebi-a-GCST90018902	Pneumothorax	Pneumothorax || ||	TRUE	igd	15	66600096	0.0025	2.21702e-09	359983	ebi-a-GCST90018947	Body mass index || id:ebi-a-GCST90018947	TRUE	reported	igd	2	TRUE	6.84871e-05	24.6557
rs1154988	A	T	A	T	0.0173	0.0002	0.787974	0.801585	FALSE	TRUE	FALSE	ebi-a-GCST90018902	3	135925191	0.0361	477734	0.9951	Pneumothorax || id:ebi-a-GCST90018902	Pneumothorax	Pneumothorax || ||	TRUE	igd	3	135925191	0.0023	5.94977e-14	359983	ebi-a-GCST90018947	Body mass index || id:ebi-a-GCST90018947	TRUE	reported	igd	2	TRUE	0.000100005	36.0036
rs11525873	C	T	C	T	-0.0165	-0.0111	0.179689	0.178511	FALSE	FALSE	FALSE	ebi-a-GCST90018902	7	138817193	0.039	477734	0.776401	Pneumothorax || id:ebi-a-GCST90018902	Pneumothorax	Pneumothorax || ||	TRUE	igd	7	138817193	0.0025	7.98178e-11	359983	ebi-a-GCST90018947	Body mass index || id:ebi-a-GCST90018947	TRUE	reported	igd	2	TRUE	8.02598e-05	28.8943
rs113728099	A	G	A	G	-0.0706	-0.1242	0.0174662	0.0171482	FALSE	FALSE	FALSE	ebi-a-GCST90018902	18	58157767	0.1125	477734	0.2696	Pneumothorax || id:ebi-a-GCST90018902	Pneumothorax	Pneumothorax || ||	TRUE	igd	18	58157767	0.0075	2.58523e-21	359983	ebi-a-GCST90018947	Body mass index || id:ebi-a-GCST90018947	TRUE	reported	igd	2	TRUE	0.000171075	61.5941
rs11264489	G	A	G	A	0.0114	-0.0405	0.454025	0.424109	FALSE	FALSE	FALSE	ebi-a-GCST90018902	1	156480831	0.0304	477734	0.1829	Pneumothorax || id:ebi-a-GCST90018902	Pneumothorax	Pneumothorax || ||	TRUE	igd	1	156480831	0.002	6.28304e-09	359983	ebi-a-GCST90018947	Body mass index || id:ebi-a-GCST90018947	TRUE	reported	igd	2	TRUE	6.44306e-05	23.1953
rs111909661	C	G	C	G	0.0179	-0.048	0.172946	0.172564	FALSE	TRUE	FALSE	ebi-a-GCST90018902	11	27468595	0.0388	477734	0.2152	Pneumothorax || id:ebi-a-GCST90018902	Pneumothorax	Pneumothorax || ||	TRUE	igd	11	27468595	0.0026	3.23221e-12	359983	ebi-a-GCST90018947	Body mass index || id:ebi-a-GCST90018947	TRUE	reported	igd	2	TRUE	9.16601e-05	32.9989
rs11164849	C	A	C	A	-0.0113	-0.0038	0.557706	0.54482	FALSE	FALSE	FALSE	ebi-a-GCST90018902	1	93424688	0.0299	477734	0.8982	Pneumothorax || id:ebi-a-GCST90018902	Pneumothorax	Pneumothorax || ||	TRUE	igd	1	93424688	0.002	9.71807e-09	359983	ebi-a-GCST90018947	Body mass index || id:ebi-a-GCST90018947	TRUE	reported	igd	2	TRUE	6.29946e-05	22.6783
rs11150745	G	A	G	A	-0.0161	-0.0311	0.324148	0.315472	FALSE	FALSE	FALSE	ebi-a-GCST90018902	17	78757626	0.031	477734	0.316	Pneumothorax || id:ebi-a-GCST90018902	Pneumothorax	Pneumothorax || ||	TRUE	igd	17	78757626	0.002	1.27909e-15	359983	ebi-a-GCST90018947	Body mass index || id:ebi-a-GCST90018947	TRUE	reported	igd	2	TRUE	0.000113573	40.8889
rs11137826	T	G	T	G	-0.0112	0.0105	0.508554	0.525966	FALSE	FALSE	FALSE	ebi-a-GCST90018902	9	81369470	0.0292	477734	0.7191	Pneumothorax || id:ebi-a-GCST90018902	Pneumothorax	Pneumothorax || ||	TRUE	igd	9	81369470	0.0019	4.72096e-09	359983	ebi-a-GCST90018947	Body mass index || id:ebi-a-GCST90018947	TRUE	reported	igd	2	TRUE	6.27016e-05	22.5728
rs11076153	C	T	C	T	0.0153	-0.0316	0.166684	0.162847	FALSE	FALSE	FALSE	ebi-a-GCST90018902	16	56389690	0.0392	477734	0.4208	Pneumothorax || id:ebi-a-GCST90018902	Pneumothorax	Pneumothorax || ||	TRUE	igd	16	56389690	0.0025	1.38701e-09	359983	ebi-a-GCST90018947	Body mass index || id:ebi-a-GCST90018947	TRUE	reported	igd	2	TRUE	6.50304e-05	23.4112
rs11055888	G	A	G	A	-0.0161	0.0006	0.200469	0.200505	FALSE	FALSE	FALSE	ebi-a-GCST90018902	12	14418826	0.0498	477734	0.9904	Pneumothorax || id:ebi-a-GCST90018902	Pneumothorax	Pneumothorax || ||	TRUE	igd	12	14418826	0.0029	3.83804e-08	359983	ebi-a-GCST90018947	Body mass index || id:ebi-a-GCST90018947	TRUE	reported	igd	2	TRUE	8.3093e-05	29.9144
rs11012732	G	A	G	A	0.0227	0.0587	0.22863	0.239208	FALSE	FALSE	FALSE	ebi-a-GCST90018902	10	21830104	0.0361	477734	0.1042	Pneumothorax || id:ebi-a-GCST90018902	Pneumothorax	Pneumothorax || ||	TRUE	igd	10	21830104	0.0025	4.45246e-20	359983	ebi-a-GCST90018947	Body mass index || id:ebi-a-GCST90018947	TRUE	reported	igd	2	TRUE	0.000181751	65.4389
rs1100237	C	T	C	T	-0.0118	0.0722	0.674749	0.673498	FALSE	FALSE	FALSE	ebi-a-GCST90018902	7	77606013	0.0323	477734	0.02553	Pneumothorax || id:ebi-a-GCST90018902	Pneumothorax	Pneumothorax || ||	TRUE	igd	7	77606013	0.0022	3.66598e-08	359983	ebi-a-GCST90018947	Body mass index || id:ebi-a-GCST90018947	TRUE	reported	igd	2	TRUE	6.1116e-05	22.0019
rs11001963	T	C	T	C	0.0121	0.0073	0.509907	0.517706	FALSE	FALSE	FALSE	ebi-a-GCST90018902	10	78760959	0.0295	477734	0.8047	Pneumothorax || id:ebi-a-GCST90018902	Pneumothorax	Pneumothorax || ||	TRUE	igd	10	78760959	0.0019	3.81698e-10	359983	ebi-a-GCST90018947	Body mass index || id:ebi-a-GCST90018947	TRUE	reported	igd	2	TRUE	7.31763e-05	26.344
rs10978435	C	T	C	T	0.0114	-0.0102	0.364575	0.361558	FALSE	FALSE	FALSE	ebi-a-GCST90018902	9	108949159	0.0303	477734	0.736701	Pneumothorax || id:ebi-a-GCST90018902	Pneumothorax	Pneumothorax || ||	TRUE	igd	9	108949159	0.002	8.46701e-09	359983	ebi-a-GCST90018947	Body mass index || id:ebi-a-GCST90018947	TRUE	reported	igd	2	TRUE	6.02131e-05	21.6769
rs10962552	T	C	T	C	0.0223	0.0184	0.211775	0.2024	FALSE	FALSE	FALSE	ebi-a-GCST90018902	9	16723742	0.0363	477734	0.612099	Pneumothorax || id:ebi-a-GCST90018902	Pneumothorax	Pneumothorax || ||	TRUE	igd	9	16723742	0.0023	7.73215e-22	359983	ebi-a-GCST90018947	Body mass index || id:ebi-a-GCST90018947	TRUE	reported	igd	2	TRUE	0.000166022	59.7745
rs10954772	C	T	C	T	-0.0187	-0.0191	0.761684	0.7609	FALSE	FALSE	FALSE	ebi-a-GCST90018902	8	30863938	0.0351	477734	0.5867	Pneumothorax || id:ebi-a-GCST90018902	Pneumothorax	Pneumothorax || ||	TRUE	igd	8	30863938	0.0023	1.57109e-15	359983	ebi-a-GCST90018947	Body mass index || id:ebi-a-GCST90018947	TRUE	reported	igd	2	TRUE	0.000126952	45.7063
rs10941611	C	T	C	T	0.0162	-0.0265	0.674672	0.640988	FALSE	FALSE	FALSE	ebi-a-GCST90018902	5	43162608	0.0357	477734	0.4587	Pneumothorax || id:ebi-a-GCST90018902	Pneumothorax	Pneumothorax || ||	TRUE	igd	5	43162608	0.0025	6.70348e-11	359983	ebi-a-GCST90018947	Body mass index || id:ebi-a-GCST90018947	TRUE	reported	igd	2	TRUE	0.000115206	41.4767
rs10938397	G	A	G	A	0.0289	0.0063	0.392213	0.405927	FALSE	FALSE	FALSE	ebi-a-GCST90018902	4	45182527	0.0296	477734	0.8305	Pneumothorax || id:ebi-a-GCST90018902	Pneumothorax	Pneumothorax || ||	TRUE	igd	4	45182527	0.0019	1.08593e-49	359983	ebi-a-GCST90018947	Body mass index || id:ebi-a-GCST90018947	TRUE	reported	igd	2	TRUE	0.000398198	143.401
rs10894670	A	C	A	C	-0.0114	0.0001	0.631432	0.612815	FALSE	FALSE	FALSE	ebi-a-GCST90018902	11	133221987	0.0305	477734	0.9979	Pneumothorax || id:ebi-a-GCST90018902	Pneumothorax	Pneumothorax || ||	TRUE	igd	11	133221987	0.002	1.97201e-08	359983	ebi-a-GCST90018947	Body mass index || id:ebi-a-GCST90018947	TRUE	reported	igd	2	TRUE	6.049e-05	21.7766
rs10883553	A	C	A	C	0.0143	0.023	0.332486	0.346094	FALSE	FALSE	FALSE	ebi-a-GCST90018902	10	102635475	0.0323	477734	0.4761	Pneumothorax || id:ebi-a-GCST90018902	Pneumothorax	Pneumothorax || ||	TRUE	igd	10	102635475	0.0022	5.10975e-11	359983	ebi-a-GCST90018947	Body mass index || id:ebi-a-GCST90018947	TRUE	reported	igd	2	TRUE	9.07686e-05	32.678
rs10865612	C	T	C	T	-0.0173	0.0313	0.468989	0.469469	FALSE	FALSE	FALSE	ebi-a-GCST90018902	3	85868529	0.0305	477734	0.3039	Pneumothorax || id:ebi-a-GCST90018902	Pneumothorax	Pneumothorax || ||	TRUE	igd	3	85868529	0.002	9.03025e-18	359983	ebi-a-GCST90018947	Body mass index || id:ebi-a-GCST90018947	TRUE	reported	igd	2	TRUE	0.000149069	53.6701
rs10852374	C	G	C	G	-0.0143	0.0183	0.766956	0.76871	FALSE	TRUE	FALSE	ebi-a-GCST90018902	16	15187804	0.0347	477734	0.598401	Pneumothorax || id:ebi-a-GCST90018902	Pneumothorax	Pneumothorax || ||	TRUE	igd	16	15187804	0.0023	4.10204e-10	359983	ebi-a-GCST90018947	Body mass index || id:ebi-a-GCST90018947	TRUE	reported	igd	2	TRUE	7.30988e-05	26.3161
rs10835488	A	C	A	C	-0.0171	0.0609	0.119852	0.128044	FALSE	FALSE	FALSE	ebi-a-GCST90018902	11	29155749	0.0435	477734	0.1616	Pneumothorax || id:ebi-a-GCST90018902	Pneumothorax	Pneumothorax || ||	TRUE	igd	11	29155749	0.0029	4.47198e-09	359983	ebi-a-GCST90018947	Body mass index || id:ebi-a-GCST90018947	TRUE	reported	igd	2	TRUE	6.16912e-05	22.209
rs10824211	T	C	T	C	0.0168	0.0381	0.123943	0.115685	FALSE	FALSE	FALSE	ebi-a-GCST90018902	10	76363107	0.0453	477734	0.4005	Pneumothorax || id:ebi-a-GCST90018902	Pneumothorax	Pneumothorax || ||	TRUE	igd	10	76363107	0.0029	6.18102e-09	359983	ebi-a-GCST90018947	Body mass index || id:ebi-a-GCST90018947	TRUE	reported	igd	2	TRUE	6.12919e-05	22.0653
rs10811662	A	G	A	G	0.0201	0.0141	0.254821	0.238082	FALSE	FALSE	FALSE	ebi-a-GCST90018902	9	22134253	0.0351	477734	0.6878	Pneumothorax || id:ebi-a-GCST90018902	Pneumothorax	Pneumothorax || ||	TRUE	igd	9	22134253	0.0022	1.68811e-19	359983	ebi-a-GCST90018947	Body mass index || id:ebi-a-GCST90018947	TRUE	reported	igd	2	TRUE	0.000153433	55.2413
rs10798886	G	A	G	A	0.0135	0.0489	0.530452	0.546303	FALSE	FALSE	FALSE	ebi-a-GCST90018902	1	32173258	0.0306	477734	0.1098	Pneumothorax || id:ebi-a-GCST90018902	Pneumothorax	Pneumothorax || ||	TRUE	igd	1	32173258	0.002	1.74703e-11	359983	ebi-a-GCST90018947	Body mass index || id:ebi-a-GCST90018947	TRUE	reported	igd	2	TRUE	9.0787e-05	32.6846
rs10771041	T	C	T	C	0.0168	0.0351	0.30166	0.283528	FALSE	FALSE	FALSE	ebi-a-GCST90018902	12	24058135	0.0391	477734	0.3699	Pneumothorax || id:ebi-a-GCST90018902	Pneumothorax	Pneumothorax || ||	TRUE	igd	12	24058135	0.0025	3.47696e-11	359983	ebi-a-GCST90018947	Body mass index || id:ebi-a-GCST90018947	TRUE	reported	igd	2	TRUE	0.000118914	42.8119
rs10769931	C	T	C	T	0.0174	-0.0437	0.564392	0.575645	FALSE	FALSE	FALSE	ebi-a-GCST90018902	11	8636105	0.0299	477734	0.1433	Pneumothorax || id:ebi-a-GCST90018902	Pneumothorax	Pneumothorax || ||	TRUE	igd	11	8636105	0.002	6.79516e-19	359983	ebi-a-GCST90018947	Body mass index || id:ebi-a-GCST90018947	TRUE	reported	igd	2	TRUE	0.000148869	53.5981
rs10752651	T	C	T	C	0.0129	-0.0116	0.470713	0.474473	FALSE	FALSE	FALSE	ebi-a-GCST90018902	9	92201811	0.0296	477734	0.695799	Pneumothorax || id:ebi-a-GCST90018902	Pneumothorax	Pneumothorax || ||	TRUE	igd	9	92201811	0.0019	3.79927e-11	359983	ebi-a-GCST90018947	Body mass index || id:ebi-a-GCST90018947	TRUE	reported	igd	2	TRUE	8.29195e-05	29.8519
rs10628337	CTT	C	CTT	C	-0.0145	-0.0347	0.403253	0.404455	FALSE	FALSE	FALSE	ebi-a-GCST90018902	3	25079877	0.0296	477734	0.2416	Pneumothorax || id:ebi-a-GCST90018902	Pneumothorax	Pneumothorax || ||	TRUE	igd	3	25079877	0.0019	8.73172e-14	359983	ebi-a-GCST90018947	Body mass index || id:ebi-a-GCST90018947	TRUE	reported	igd	2	TRUE	0.000101189	36.4298
rs10507483	C	T	C	T	0.0184	-0.0133	0.118634	0.129283	FALSE	FALSE	FALSE	ebi-a-GCST90018902	13	40759773	0.044	477734	0.7622	Pneumothorax || id:ebi-a-GCST90018902	Pneumothorax	Pneumothorax || ||	TRUE	igd	13	40759773	0.003	1.41e-09	359983	ebi-a-GCST90018947	Body mass index || id:ebi-a-GCST90018947	TRUE	reported	igd	2	TRUE	7.07996e-05	25.4883
rs10492229	T	C	T	C	0.0149	-0.0375	0.167136	0.183634	FALSE	FALSE	FALSE	ebi-a-GCST90018902	12	110602173	0.039	477734	0.3355	Pneumothorax || id:ebi-a-GCST90018902	Pneumothorax	Pneumothorax || ||	TRUE	igd	12	110602173	0.0027	3.225e-08	359983	ebi-a-GCST90018947	Body mass index || id:ebi-a-GCST90018947	TRUE	reported	igd	2	TRUE	6.18083e-05	22.2512
rs1048932	A	C	A	C	-0.0165	-0.0372	0.459911	0.457198	FALSE	FALSE	FALSE	ebi-a-GCST90018902	11	115044850	0.0291	477734	0.2003	Pneumothorax || id:ebi-a-GCST90018902	Pneumothorax	Pneumothorax || ||	TRUE	igd	11	115044850	0.0019	5.44753e-18	359983	ebi-a-GCST90018947	Body mass index || id:ebi-a-GCST90018947	TRUE	reported	igd	2	TRUE	0.00013525	48.694
rs10404726	T	C	T	C	-0.0189	-0.0224	0.61072	0.602697	FALSE	FALSE	FALSE	ebi-a-GCST90018902	19	18834514	0.0324	477734	0.4899	Pneumothorax || id:ebi-a-GCST90018902	Pneumothorax	Pneumothorax || ||	TRUE	igd	19	18834514	0.0022	4.87416e-18	359983	ebi-a-GCST90018947	Body mass index || id:ebi-a-GCST90018947	TRUE	reported	igd	2	TRUE	0.000169847	61.1521
rs10403370	A	G	A	G	-0.0156	-0.0372	0.156028	0.167646	FALSE	FALSE	FALSE	ebi-a-GCST90018902	19	32992855	0.0399	477734	0.3516	Pneumothorax || id:ebi-a-GCST90018902	Pneumothorax	Pneumothorax || ||	TRUE	igd	19	32992855	0.0027	8.45201e-09	359983	ebi-a-GCST90018947	Body mass index || id:ebi-a-GCST90018947	TRUE	reported	igd	2	TRUE	6.40929e-05	23.0737
rs1030049	G	A	G	A	0.0131	0.0557	0.30758	0.30852	FALSE	FALSE	FALSE	ebi-a-GCST90018902	2	50749520	0.0318	477734	0.0799705	Pneumothorax || id:ebi-a-GCST90018902	Pneumothorax	Pneumothorax || ||	TRUE	igd	2	50749520	0.0021	4.176e-10	359983	ebi-a-GCST90018947	Body mass index || id:ebi-a-GCST90018947	TRUE	reported	igd	2	TRUE	7.30971e-05	26.3155
rs10236214	T	C	T	C	0.0153	-0.029	0.748849	0.745052	FALSE	FALSE	FALSE	ebi-a-GCST90018902	7	150668070	0.0355	477734	0.4135	Pneumothorax || id:ebi-a-GCST90018902	Pneumothorax	Pneumothorax || ||	TRUE	igd	7	150668070	0.0024	2.01201e-10	359983	ebi-a-GCST90018947	Body mass index || id:ebi-a-GCST90018947	TRUE	reported	igd	2	TRUE	8.80526e-05	31.7
rs10206023	C	G	C	G	-0.0136	-0.0061	0.279883	0.296613	FALSE	TRUE	FALSE	ebi-a-GCST90018902	2	55324557	0.0332	477734	0.8534	Pneumothorax || id:ebi-a-GCST90018902	Pneumothorax	Pneumothorax || ||	TRUE	igd	2	55324557	0.0022	1.50401e-09	359983	ebi-a-GCST90018947	Body mass index || id:ebi-a-GCST90018947	TRUE	reported	igd	2	TRUE	7.45568e-05	26.841
rs10172070	T	C	T	C	0.0168	-0.019	0.151186	0.142635	FALSE	FALSE	FALSE	ebi-a-GCST90018902	2	208307761	0.0411	477734	0.643301	Pneumothorax || id:ebi-a-GCST90018902	Pneumothorax	Pneumothorax || ||	TRUE	igd	2	208307761	0.0026	1.799e-10	359983	ebi-a-GCST90018947	Body mass index || id:ebi-a-GCST90018947	TRUE	reported	igd	2	TRUE	7.2439e-05	26.0786
rs10144067	T	C	T	C	0.0171	0.0293	0.505908	0.515035	FALSE	FALSE	FALSE	ebi-a-GCST90018902	14	93885198	0.0298	477734	0.3249	Pneumothorax || id:ebi-a-GCST90018902	Pneumothorax	Pneumothorax || ||	TRUE	igd	14	93885198	0.002	2.76885e-18	359983	ebi-a-GCST90018947	Body mass index || id:ebi-a-GCST90018947	TRUE	reported	igd	2	TRUE	0.000146185	52.6314
rs10139547	A	G	A	G	0.0127	0.0017	0.268473	0.262034	FALSE	FALSE	FALSE	ebi-a-GCST90018902	14	88390504	0.0337	477734	0.9592	Pneumothorax || id:ebi-a-GCST90018902	Pneumothorax	Pneumothorax || ||	TRUE	igd	14	88390504	0.0022	7.91097e-09	359983	ebi-a-GCST90018947	Body mass index || id:ebi-a-GCST90018947	TRUE	reported	igd	2	TRUE	6.33532e-05	22.8074
rs10084743	G	A	G	A	0.0122	0.0205	0.396625	0.393011	FALSE	FALSE	FALSE	ebi-a-GCST90018902	3	174036114	0.031	477734	0.5095	Pneumothorax || id:ebi-a-GCST90018902	Pneumothorax	Pneumothorax || ||	TRUE	igd	3	174036114	0.002	2.50599e-09	359983	ebi-a-GCST90018947	Body mass index || id:ebi-a-GCST90018947	TRUE	reported	igd	2	TRUE	7.12389e-05	25.6465
rs1002226	T	C	T	C	0.0135	0.0048	0.621582	0.600025	FALSE	FALSE	FALSE	ebi-a-GCST90018902	11	17405617	0.0295	477734	0.8696	Pneumothorax || id:ebi-a-GCST90018902	Pneumothorax	Pneumothorax || ||	TRUE	igd	11	17405617	0.0019	3.90032e-12	359983	ebi-a-GCST90018947	Body mass index || id:ebi-a-GCST90018947	TRUE	reported	igd	2	TRUE	8.57369e-05	30.8663
rs10018743	A	G	A	G	0.0154	0.0371	0.485495	0.473288	FALSE	FALSE	FALSE	ebi-a-GCST90018902	4	136972541	0.0307	477734	0.2269	Pneumothorax || id:ebi-a-GCST90018902	Pneumothorax	Pneumothorax || ||	TRUE	igd	4	136972541	0.002	3.44588e-14	359983	ebi-a-GCST90018947	Body mass index || id:ebi-a-GCST90018947	TRUE	reported	igd	2	TRUE	0.00011848	42.6557

## Sheet: Table S3
Table S3: Characteristics of the genetic IVs used in MR analysis between Height and Pneumothorax (locus-wide significance, p<5.00E-08)
SNP	effect_allele.exposure	other_allele.exposure	effect_allele.outcome	other_allele.outcome	beta.exposure	beta.outcome	eaf.exposure	eaf.outcome	remove	palindromic	ambiguous	id.outcome	chr	pos	se.outcome	samplesize.outcome	pval.outcome	outcome	originalname.outcome	mr_keep.outcome	data_source.outcome	chr.exposure	pos.exposure	se.exposure	pval.exposure	samplesize.exposure	id.exposure	exposure	mr_keep.exposure	pval_origin.exposure	data_source.exposure	action	mr_keep	R2	F
rs1001352	T	C	T	C	0.0149	0.0207	0.762606	0.746519	FALSE	FALSE	FALSE	ebi-a-GCST90018902	20	35872647	0.0339	477734	0.5426	Pneumothorax || id:ebi-a-GCST90018902	Pneumothorax	TRUE	igd	20	35872647	0.0015	4.32813e-23	360388	ebi-a-GCST90018959	Height || id:ebi-a-GCST90018959	TRUE	reported	igd	2	TRUE	8.03845e-05	28.9718
rs10015974	G	A	G	A	0.0141	0.0577	0.704587	0.715605	FALSE	FALSE	FALSE	ebi-a-GCST90018902	4	184196254	0.0323	477734	0.0741003	Pneumothorax || id:ebi-a-GCST90018902	Pneumothorax	TRUE	igd	4	184196254	0.0014	8.26228e-24	360388	ebi-a-GCST90018959	Height || id:ebi-a-GCST90018959	TRUE	reported	igd	2	TRUE	8.27623e-05	29.8288
rs1004983	A	C	A	C	-0.0166	-0.0337	0.371864	0.346538	FALSE	FALSE	FALSE	ebi-a-GCST90018902	15	51613652	0.0305	477734	0.269	Pneumothorax || id:ebi-a-GCST90018902	Pneumothorax	TRUE	igd	15	51613652	0.0013	1.48286e-35	360388	ebi-a-GCST90018959	Height || id:ebi-a-GCST90018959	TRUE	reported	igd	2	TRUE	0.000128731	46.3989
rs10057678	A	C	A	C	0.0159	0.0228	0.108393	0.105881	FALSE	FALSE	FALSE	ebi-a-GCST90018902	5	236760	0.0539	477734	0.6723	Pneumothorax || id:ebi-a-GCST90018902	Pneumothorax	TRUE	igd	5	236760	0.0022	5.74249e-13	360388	ebi-a-GCST90018959	Height || id:ebi-a-GCST90018959	TRUE	reported	igd	2	TRUE	4.88651e-05	17.6112
rs10069931	T	C	T	C	-0.0111	-0.0515	0.244071	0.252473	FALSE	FALSE	FALSE	ebi-a-GCST90018902	5	156797005	0.0345	477734	0.1355	Pneumothorax || id:ebi-a-GCST90018902	Pneumothorax	TRUE	igd	5	156797005	0.0016	5.77963e-12	360388	ebi-a-GCST90018959	Height || id:ebi-a-GCST90018959	TRUE	reported	igd	2	TRUE	4.54646e-05	16.3855
rs10084690	C	A	C	A	0.0367	-0.1015	0.0250945	0.0242964	FALSE	FALSE	FALSE	ebi-a-GCST90018902	3	33591384	0.105	477734	0.3334	Pneumothorax || id:ebi-a-GCST90018902	Pneumothorax	TRUE	igd	3	33591384	0.0044	3.93641e-17	360388	ebi-a-GCST90018959	Height || id:ebi-a-GCST90018959	TRUE	reported	igd	2	TRUE	6.59027e-05	23.752
rs1008834	C	G	C	G	-0.021	0.013	0.601165	0.591972	FALSE	TRUE	FALSE	ebi-a-GCST90018902	17	46968008	0.0297	477734	0.6605	Pneumothorax || id:ebi-a-GCST90018902	Pneumothorax	TRUE	igd	17	46968008	0.0013	1.31492e-55	360388	ebi-a-GCST90018959	Height || id:ebi-a-GCST90018959	TRUE	reported	igd	2	TRUE	0.000211473	76.2281
rs10092171	A	G	A	G	0.0147	0.0707	0.183431	0.174151	FALSE	FALSE	FALSE	ebi-a-GCST90018902	8	49427167	0.0389	477734	0.0689208	Pneumothorax || id:ebi-a-GCST90018902	Pneumothorax	TRUE	igd	8	49427167	0.0016	3.40173e-19	360388	ebi-a-GCST90018959	Height || id:ebi-a-GCST90018959	TRUE	reported	igd	2	TRUE	6.47337e-05	23.3306
rs10115817	C	T	C	T	0.0164	-0.0041	0.245793	0.246037	FALSE	FALSE	FALSE	ebi-a-GCST90018902	9	86474591	0.0404	477734	0.9181	Pneumothorax || id:ebi-a-GCST90018902	Pneumothorax	TRUE	igd	9	86474591	0.002	8.29278e-17	360388	ebi-a-GCST90018959	Height || id:ebi-a-GCST90018959	TRUE	reported	igd	2	TRUE	9.9719e-05	35.9409
rs10139746	G	A	G	A	-0.0145	-0.041	0.430572	0.452681	FALSE	FALSE	FALSE	ebi-a-GCST90018902	14	75040338	0.0308	477734	0.1834	Pneumothorax || id:ebi-a-GCST90018902	Pneumothorax	TRUE	igd	14	75040338	0.0014	9.65606e-25	360388	ebi-a-GCST90018959	Height || id:ebi-a-GCST90018959	TRUE	reported	igd	2	TRUE	0.000103098	37.1589
rs10151561	G	A	G	A	-0.0259	-0.0138	0.41013	0.407021	FALSE	FALSE	FALSE	ebi-a-GCST90018902	14	92430184	0.0293	477734	0.6382	Pneumothorax || id:ebi-a-GCST90018902	Pneumothorax	TRUE	igd	14	92430184	0.0013	1.08593e-87	360388	ebi-a-GCST90018959	Height || id:ebi-a-GCST90018959	TRUE	reported	igd	2	TRUE	0.000324569	117.008
rs10185143	C	T	C	T	-0.0241	-0.0358	0.493341	0.478482	FALSE	FALSE	FALSE	ebi-a-GCST90018902	2	25150758	0.0289	477734	0.2159	Pneumothorax || id:ebi-a-GCST90018902	Pneumothorax	TRUE	igd	2	25150758	0.0013	2.063e-79	360388	ebi-a-GCST90018959	Height || id:ebi-a-GCST90018959	TRUE	reported	igd	2	TRUE	0.000290353	104.67
rs10202701	T	C	T	C	0.0198	-0.029	0.446839	0.45875	FALSE	FALSE	FALSE	ebi-a-GCST90018902	2	232328681	0.0301	477734	0.3351	Pneumothorax || id:ebi-a-GCST90018902	Pneumothorax	TRUE	igd	2	232328681	0.0014	6.49083e-48	360388	ebi-a-GCST90018959	Height || id:ebi-a-GCST90018959	TRUE	reported	igd	2	TRUE	0.000193804	69.8578
rs10211596	A	G	A	G	0.0081	-0.0141	0.546503	0.569227	FALSE	FALSE	FALSE	ebi-a-GCST90018902	2	233699415	0.0291	477734	0.6295	Pneumothorax || id:ebi-a-GCST90018902	Pneumothorax	TRUE	igd	2	233699415	0.0013	3.04698e-10	360388	ebi-a-GCST90018959	Height || id:ebi-a-GCST90018959	TRUE	reported	igd	2	TRUE	3.25212e-05	11.7206
rs10215326	C	T	C	T	-0.0092	0.0857	0.615544	0.625966	FALSE	FALSE	FALSE	ebi-a-GCST90018902	7	1565345	0.03	477734	0.00421299	Pneumothorax || id:ebi-a-GCST90018902	Pneumothorax	TRUE	igd	7	1565345	0.0013	4.20243e-12	360388	ebi-a-GCST90018959	Height || id:ebi-a-GCST90018959	TRUE	reported	igd	2	TRUE	4.006e-05	14.4377
rs10215853	C	T	C	T	0.0162	0.0128	0.528222	0.507294	FALSE	FALSE	FALSE	ebi-a-GCST90018902	7	20416244	0.0292	477734	0.660601	Pneumothorax || id:ebi-a-GCST90018902	Pneumothorax	TRUE	igd	7	20416244	0.0013	1.19591e-35	360388	ebi-a-GCST90018959	Height || id:ebi-a-GCST90018959	TRUE	reported	igd	2	TRUE	0.000130802	47.1454
rs10222703	T	C	T	C	0.008	0.0354	0.510206	0.50432	FALSE	FALSE	FALSE	ebi-a-GCST90018902	4	166317198	0.0288	477734	0.219	Pneumothorax || id:ebi-a-GCST90018902	Pneumothorax	TRUE	igd	4	166317198	0.0013	3.92699e-10	360388	ebi-a-GCST90018959	Height || id:ebi-a-GCST90018959	TRUE	reported	igd	2	TRUE	3.19867e-05	11.5279
rs10236214	T	C	T	C	0.0166	-0.029	0.749319	0.745052	FALSE	FALSE	FALSE	ebi-a-GCST90018902	7	150668070	0.0355	477734	0.4135	Pneumothorax || id:ebi-a-GCST90018902	Pneumothorax	TRUE	igd	7	150668070	0.0017	1.44911e-22	360388	ebi-a-GCST90018959	Height || id:ebi-a-GCST90018959	TRUE	reported	igd	2	TRUE	0.000103522	37.3119
rs10283100	G	A	G	A	0.0291	-0.0283	0.944522	0.93883	FALSE	FALSE	FALSE	ebi-a-GCST90018902	8	120596023	0.072	477734	0.6943	Pneumothorax || id:ebi-a-GCST90018902	Pneumothorax	TRUE	igd	8	120596023	0.0036	7.02587e-16	360388	ebi-a-GCST90018959	Height || id:ebi-a-GCST90018959	TRUE	reported	igd	2	TRUE	8.8746e-05	31.9857
rs1036821	A	G	A	G	-0.0209	0.0253	0.369377	0.366407	FALSE	FALSE	FALSE	ebi-a-GCST90018902	8	135650483	0.0305	477734	0.4068	Pneumothorax || id:ebi-a-GCST90018902	Pneumothorax	TRUE	igd	8	135650483	0.0013	7.18952e-54	360388	ebi-a-GCST90018959	Height || id:ebi-a-GCST90018959	TRUE	reported	igd	2	TRUE	0.000203499	73.3531
rs10421059	C	A	C	A	-0.0165	-0.0127	0.680177	0.690474	FALSE	FALSE	FALSE	ebi-a-GCST90018902	19	3453083	0.033	477734	0.6995	Pneumothorax || id:ebi-a-GCST90018902	Pneumothorax	TRUE	igd	19	3453083	0.0014	4.11623e-30	360388	ebi-a-GCST90018959	Height || id:ebi-a-GCST90018959	TRUE	reported	igd	2	TRUE	0.000118448	42.6922
rs1043547	T	G	T	G	-0.0121	0.0327	0.23548	0.228612	FALSE	FALSE	FALSE	ebi-a-GCST90018902	14	93406789	0.0347	477734	0.3461	Pneumothorax || id:ebi-a-GCST90018902	Pneumothorax	TRUE	igd	14	93406789	0.0015	3.09671e-15	360388	ebi-a-GCST90018959	Height || id:ebi-a-GCST90018959	TRUE	reported	igd	2	TRUE	5.27161e-05	18.9992
rs10435599	A	G	A	G	0.025	-0.0977	0.0922437	0.0922618	FALSE	FALSE	FALSE	ebi-a-GCST90018902	8	60641434	0.0725	477734	0.1779	Pneumothorax || id:ebi-a-GCST90018902	Pneumothorax	TRUE	igd	8	60641434	0.003	1.30407e-16	360388	ebi-a-GCST90018959	Height || id:ebi-a-GCST90018959	TRUE	reported	igd	2	TRUE	0.000104668	37.725
rs1044670	A	G	A	G	-0.0124	0.0879	0.109125	0.121389	FALSE	FALSE	FALSE	ebi-a-GCST90018902	6	56891979	0.0457	477734	0.0542201	Pneumothorax || id:ebi-a-GCST90018902	Pneumothorax	TRUE	igd	6	56891979	0.0022	3.11702e-08	360388	ebi-a-GCST90018959	Height || id:ebi-a-GCST90018959	TRUE	reported	igd	2	TRUE	2.98961e-05	10.7745
rs10468173	G	T	G	T	0.0142	-0.0628	0.160311	0.152048	FALSE	FALSE	FALSE	ebi-a-GCST90018902	15	99573159	0.0408	477734	0.1236	Pneumothorax || id:ebi-a-GCST90018902	Pneumothorax	TRUE	igd	15	99573159	0.0018	1.43285e-14	360388	ebi-a-GCST90018959	Height || id:ebi-a-GCST90018959	TRUE	reported	igd	2	TRUE	5.42861e-05	19.565
rs10498672	G	C	G	C	0.0224	0.0227	0.177083	0.18821	FALSE	TRUE	FALSE	ebi-a-GCST90018902	6	7797840	0.0434	477734	0.600999	Pneumothorax || id:ebi-a-GCST90018902	Pneumothorax	TRUE	igd	6	7797840	0.0022	2.58404e-25	360388	ebi-a-GCST90018959	Height || id:ebi-a-GCST90018959	TRUE	reported	igd	2	TRUE	0.000146238	52.7097
rs1050316	T	G	T	G	-0.0091	-0.0071	0.675049	0.657489	FALSE	FALSE	FALSE	ebi-a-GCST90018902	1	156434703	0.0305	477734	0.815	Pneumothorax || id:ebi-a-GCST90018902	Pneumothorax	TRUE	igd	1	156434703	0.0014	3.861e-11	360388	ebi-a-GCST90018959	Height || id:ebi-a-GCST90018959	TRUE	reported	igd	2	TRUE	3.633e-05	13.0933
rs1050969	C	T	C	T	0.0353	-0.2996	0.0179258	0.0160514	FALSE	FALSE	FALSE	ebi-a-GCST90018902	8	103661730	0.1395	477734	0.0317103	Pneumothorax || id:ebi-a-GCST90018902	Pneumothorax	TRUE	igd	8	103661730	0.0064	3.60504e-08	360388	ebi-a-GCST90018959	Height || id:ebi-a-GCST90018959	TRUE	reported	igd	2	TRUE	4.38735e-05	15.8121
rs10512987	T	C	T	C	-0.0161	0.0171	0.235491	0.238001	FALSE	FALSE	FALSE	ebi-a-GCST90018902	3	135823077	0.0359	477734	0.6349	Pneumothorax || id:ebi-a-GCST90018902	Pneumothorax	TRUE	igd	3	135823077	0.0017	4.45349e-21	360388	ebi-a-GCST90018959	Height || id:ebi-a-GCST90018959	TRUE	reported	igd	2	TRUE	9.33337e-05	33.6393
rs1056173	A	G	A	G	-0.0172	0.0178	0.0907147	0.090357	FALSE	FALSE	FALSE	ebi-a-GCST90018902	7	5364041	0.0516	477734	0.7296	Pneumothorax || id:ebi-a-GCST90018902	Pneumothorax	TRUE	igd	7	5364041	0.0024	4.86295e-13	360388	ebi-a-GCST90018959	Height || id:ebi-a-GCST90018959	TRUE	reported	igd	2	TRUE	4.8805e-05	17.5895
rs10691068	TCC	T	TCC	T	-0.0163	-0.0011	0.462701	0.467669	FALSE	FALSE	FALSE	ebi-a-GCST90018902	6	109723017	0.0292	477734	0.971	Pneumothorax || id:ebi-a-GCST90018902	Pneumothorax	TRUE	igd	6	109723017	0.0013	5.20595e-36	360388	ebi-a-GCST90018959	Height || id:ebi-a-GCST90018959	TRUE	reported	igd	2	TRUE	0.000132106	47.6153
rs10732997	A	G	A	G	0.0205	0.0289	0.596236	0.591171	FALSE	FALSE	FALSE	ebi-a-GCST90018902	1	176790502	0.0296	477734	0.3291	Pneumothorax || id:ebi-a-GCST90018902	Pneumothorax	TRUE	igd	1	176790502	0.0013	4.4412e-54	360388	ebi-a-GCST90018959	Height || id:ebi-a-GCST90018959	TRUE	reported	igd	2	TRUE	0.000202341	72.9356
rs10737555	C	A	C	A	0.0081	-0.0365	0.581903	0.569467	FALSE	FALSE	FALSE	ebi-a-GCST90018902	1	170795855	0.0296	477734	0.2184	Pneumothorax || id:ebi-a-GCST90018902	Pneumothorax	TRUE	igd	1	170795855	0.0013	8.87503e-10	360388	ebi-a-GCST90018959	Height || id:ebi-a-GCST90018959	TRUE	reported	igd	2	TRUE	3.19248e-05	11.5056
rs10745667	G	T	G	T	-0.0086	-0.0197	0.46723	0.460501	FALSE	FALSE	FALSE	ebi-a-GCST90018902	12	94251342	0.029	477734	0.4972	Pneumothorax || id:ebi-a-GCST90018902	Pneumothorax	TRUE	igd	12	94251342	0.0013	2.39607e-11	360388	ebi-a-GCST90018959	Height || id:ebi-a-GCST90018959	TRUE	reported	igd	2	TRUE	3.68212e-05	13.2703
rs10748128	T	G	T	G	0.0227	0.0323	0.447571	0.436736	FALSE	FALSE	FALSE	ebi-a-GCST90018902	12	69827658	0.0303	477734	0.2864	Pneumothorax || id:ebi-a-GCST90018902	Pneumothorax	TRUE	igd	12	69827658	0.0013	8.3253e-64	360388	ebi-a-GCST90018959	Height || id:ebi-a-GCST90018959	TRUE	reported	igd	2	TRUE	0.000254812	91.8541
rs10756555	A	G	A	G	0.0086	0.0432	0.442823	0.453272	FALSE	FALSE	FALSE	ebi-a-GCST90018902	9	14459089	0.0291	477734	0.1374	Pneumothorax || id:ebi-a-GCST90018902	Pneumothorax	TRUE	igd	9	14459089	0.0013	2.6872e-11	360388	ebi-a-GCST90018959	Height || id:ebi-a-GCST90018959	TRUE	reported	igd	2	TRUE	3.64964e-05	13.1533
rs10756792	T	C	T	C	0.0154	-0.0016	0.682605	0.698027	FALSE	FALSE	FALSE	ebi-a-GCST90018902	9	16726119	0.0321	477734	0.9599	Pneumothorax || id:ebi-a-GCST90018902	Pneumothorax	TRUE	igd	9	16726119	0.0014	1.68306e-28	360388	ebi-a-GCST90018959	Height || id:ebi-a-GCST90018959	TRUE	reported	igd	2	TRUE	0.000102764	37.0385
rs1076118	C	T	C	T	-0.0094	-0.0261	0.610753	0.584838	FALSE	FALSE	FALSE	ebi-a-GCST90018902	22	43299710	0.0298	477734	0.3822	Pneumothorax || id:ebi-a-GCST90018902	Pneumothorax	TRUE	igd	22	43299710	0.0013	2.77077e-12	360388	ebi-a-GCST90018959	Height || id:ebi-a-GCST90018959	TRUE	reported	igd	2	TRUE	4.20123e-05	15.1413
rs10765993	C	G	C	G	0.0128	-0.0534	0.36672	0.355475	FALSE	TRUE	FALSE	ebi-a-GCST90018902	11	12849185	0.0306	477734	0.0814104	Pneumothorax || id:ebi-a-GCST90018902	Pneumothorax	TRUE	igd	11	12849185	0.0014	9.53894e-21	360388	ebi-a-GCST90018959	Height || id:ebi-a-GCST90018959	TRUE	reported	igd	2	TRUE	7.60992e-05	27.4272
rs10781347	C	T	C	T	-0.0092	0.0019	0.252244	0.259856	FALSE	FALSE	FALSE	ebi-a-GCST90018902	9	78834472	0.0331	477734	0.953	Pneumothorax || id:ebi-a-GCST90018902	Pneumothorax	TRUE	igd	9	78834472	0.0015	7.90205e-10	360388	ebi-a-GCST90018959	Height || id:ebi-a-GCST90018959	TRUE	reported	igd	2	TRUE	3.19291e-05	11.5072
rs10817784	G	A	G	A	0.0145	-0.0329	0.621469	0.611919	FALSE	FALSE	FALSE	ebi-a-GCST90018902	9	118290107	0.0353	477734	0.3518	Pneumothorax || id:ebi-a-GCST90018902	Pneumothorax	TRUE	igd	9	118290107	0.0014	5.06174e-25	360388	ebi-a-GCST90018959	Height || id:ebi-a-GCST90018959	TRUE	reported	igd	2	TRUE	9.89206e-05	35.6531
rs10826870	G	A	G	A	-0.0109	0.0456	0.610539	0.608704	FALSE	FALSE	FALSE	ebi-a-GCST90018902	10	31098637	0.0297	477734	0.1249	Pneumothorax || id:ebi-a-GCST90018902	Pneumothorax	TRUE	igd	10	31098637	0.0013	3.08674e-16	360388	ebi-a-GCST90018959	Height || id:ebi-a-GCST90018959	TRUE	reported	igd	2	TRUE	5.65016e-05	20.3635
rs10832954	A	G	A	G	-0.0138	-0.0287	0.656803	0.643296	FALSE	FALSE	FALSE	ebi-a-GCST90018902	11	18643559	0.0308	477734	0.3525	Pneumothorax || id:ebi-a-GCST90018902	Pneumothorax	TRUE	igd	11	18643559	0.0014	1.38197e-23	360388	ebi-a-GCST90018959	Height || id:ebi-a-GCST90018959	TRUE	reported	igd	2	TRUE	8.58552e-05	30.9437
rs10847415	C	T	C	T	0.0174	-0.0042	0.76783	0.773544	FALSE	FALSE	FALSE	ebi-a-GCST90018902	12	123144293	0.0356	477734	0.9072	Pneumothorax || id:ebi-a-GCST90018902	Pneumothorax	TRUE	igd	12	123144293	0.0016	2.02023e-26	360388	ebi-a-GCST90018959	Height || id:ebi-a-GCST90018959	TRUE	reported	igd	2	TRUE	0.000107944	38.9058
rs10857961	A	C	A	C	-0.0134	-0.0271	0.290773	0.300691	FALSE	FALSE	FALSE	ebi-a-GCST90018902	1	113082153	0.0323	477734	0.4019	Pneumothorax || id:ebi-a-GCST90018902	Pneumothorax	TRUE	igd	1	113082153	0.0014	6.95505e-21	360388	ebi-a-GCST90018959	Height || id:ebi-a-GCST90018959	TRUE	reported	igd	2	TRUE	7.40592e-05	26.6919
rs10861678	A	G	A	G	-0.0162	-0.0136	0.266112	0.257561	FALSE	FALSE	FALSE	ebi-a-GCST90018902	12	107319661	0.0331	477734	0.6811	Pneumothorax || id:ebi-a-GCST90018902	Pneumothorax	TRUE	igd	12	107319661	0.0015	7.69839e-29	360388	ebi-a-GCST90018959	Height || id:ebi-a-GCST90018959	TRUE	reported	igd	2	TRUE	0.000102507	36.9459
rs10868554	A	G	A	G	-0.0113	0.0502	0.248711	0.24932	FALSE	FALSE	FALSE	ebi-a-GCST90018902	9	89924306	0.0334	477734	0.1326	Pneumothorax || id:ebi-a-GCST90018902	Pneumothorax	TRUE	igd	9	89924306	0.0015	3.97832e-14	360388	ebi-a-GCST90018959	Height || id:ebi-a-GCST90018959	TRUE	reported	igd	2	TRUE	4.77187e-05	17.198
rs10878321	G	T	G	T	0.0185	-0.0062	0.192139	0.204039	FALSE	FALSE	FALSE	ebi-a-GCST90018902	12	66119783	0.0365	477734	0.8655	Pneumothorax || id:ebi-a-GCST90018902	Pneumothorax	TRUE	igd	12	66119783	0.0016	3.50913e-30	360388	ebi-a-GCST90018959	Height || id:ebi-a-GCST90018959	TRUE	reported	igd	2	TRUE	0.000106249	38.2948
rs10880342	T	C	T	C	-0.0082	0.0121	0.367555	0.343843	FALSE	FALSE	FALSE	ebi-a-GCST90018902	12	43059815	0.0309	477734	0.6945	Pneumothorax || id:ebi-a-GCST90018902	Pneumothorax	TRUE	igd	12	43059815	0.0013	6.89096e-10	360388	ebi-a-GCST90018959	Height || id:ebi-a-GCST90018959	TRUE	reported	igd	2	TRUE	3.1261e-05	11.2664
rs10893810	A	G	A	G	-0.0148	-0.0289	0.294476	0.281983	FALSE	FALSE	FALSE	ebi-a-GCST90018902	11	127912842	0.0343	477734	0.4002	Pneumothorax || id:ebi-a-GCST90018902	Pneumothorax	TRUE	igd	11	127912842	0.0015	3.93007e-23	360388	ebi-a-GCST90018959	Height || id:ebi-a-GCST90018959	TRUE	reported	igd	2	TRUE	9.10155e-05	32.8037
rs10901216	A	G	A	G	-0.0224	-0.0894	0.378799	0.391984	FALSE	FALSE	FALSE	ebi-a-GCST90018902	9	133471891	0.0297	477734	0.00258297	Pneumothorax || id:ebi-a-GCST90018902	Pneumothorax	TRUE	igd	9	133471891	0.0013	4.49469e-64	360388	ebi-a-GCST90018959	Height || id:ebi-a-GCST90018959	TRUE	reported	igd	2	TRUE	0.000236139	85.1211
rs10906223	T	C	T	C	0.0111	0.026	0.303545	0.293089	FALSE	FALSE	FALSE	ebi-a-GCST90018902	10	12828290	0.0327	477734	0.4274	Pneumothorax || id:ebi-a-GCST90018902	Pneumothorax	TRUE	igd	10	12828290	0.0014	7.81808e-15	360388	ebi-a-GCST90018959	Height || id:ebi-a-GCST90018959	TRUE	reported	igd	2	TRUE	5.20945e-05	18.7751
rs10922478	G	A	G	A	0.0204	0.0278	0.557303	0.579979	FALSE	FALSE	FALSE	ebi-a-GCST90018902	1	89144053	0.0291	477734	0.3403	Pneumothorax || id:ebi-a-GCST90018902	Pneumothorax	TRUE	igd	1	89144053	0.0013	1.16708e-57	360388	ebi-a-GCST90018959	Height || id:ebi-a-GCST90018959	TRUE	reported	igd	2	TRUE	0.000205347	74.0194
rs10942551	C	T	C	T	-0.0112	-0.0071	0.267502	0.266034	FALSE	FALSE	FALSE	ebi-a-GCST90018902	5	88854421	0.0347	477734	0.8371	Pneumothorax || id:ebi-a-GCST90018902	Pneumothorax	TRUE	igd	5	88854421	0.0016	5.83579e-12	360388	ebi-a-GCST90018959	Height || id:ebi-a-GCST90018959	TRUE	reported	igd	2	TRUE	4.91586e-05	17.7169
rs10972536	A	G	A	G	-0.011	-0.0123	0.134212	0.12547	FALSE	FALSE	FALSE	ebi-a-GCST90018902	9	35638863	0.0495	477734	0.8035	Pneumothorax || id:ebi-a-GCST90018902	Pneumothorax	TRUE	igd	9	35638863	0.002	2.688e-08	360388	ebi-a-GCST90018959	Height || id:ebi-a-GCST90018959	TRUE	reported	igd	2	TRUE	2.81202e-05	10.1344
rs10978435	C	T	C	T	-0.0153	-0.0102	0.3648	0.361558	FALSE	FALSE	FALSE	ebi-a-GCST90018902	9	108949159	0.0303	477734	0.736701	Pneumothorax || id:ebi-a-GCST90018902	Pneumothorax	TRUE	igd	9	108949159	0.0013	3.13906e-30	360388	ebi-a-GCST90018959	Height || id:ebi-a-GCST90018959	TRUE	reported	igd	2	TRUE	0.000108487	39.1015
rs10980706	T	G	T	G	-0.0151	-0.0335	0.335599	0.315993	FALSE	FALSE	FALSE	ebi-a-GCST90018902	9	113803627	0.0323	477734	0.3	Pneumothorax || id:ebi-a-GCST90018902	Pneumothorax	TRUE	igd	9	113803627	0.0014	2.61216e-27	360388	ebi-a-GCST90018959	Height || id:ebi-a-GCST90018959	TRUE	reported	igd	2	TRUE	0.00010168	36.6477
rs10992395	C	T	C	T	-0.0162	-0.0276	0.655281	0.631766	FALSE	FALSE	FALSE	ebi-a-GCST90018902	9	95433844	0.0311	477734	0.3756	Pneumothorax || id:ebi-a-GCST90018902	Pneumothorax	TRUE	igd	9	95433844	0.0014	1.20005e-29	360388	ebi-a-GCST90018959	Height || id:ebi-a-GCST90018959	TRUE	reported	igd	2	TRUE	0.000118564	42.7339
rs10994326	G	A	G	A	0.0071	-0.0074	0.426086	0.419144	FALSE	FALSE	FALSE	ebi-a-GCST90018902	10	62158385	0.0291	477734	0.799	Pneumothorax || id:ebi-a-GCST90018902	Pneumothorax	TRUE	igd	10	62158385	0.0013	3.96004e-08	360388	ebi-a-GCST90018959	Height || id:ebi-a-GCST90018959	TRUE	reported	igd	2	TRUE	2.46542e-05	8.88524
rs11001269	T	C	T	C	0.0112	0.0078	0.365232	0.367983	FALSE	FALSE	FALSE	ebi-a-GCST90018902	10	76822026	0.0316	477734	0.8038	Pneumothorax || id:ebi-a-GCST90018902	Pneumothorax	TRUE	igd	10	76822026	0.0014	1.70216e-15	360388	ebi-a-GCST90018959	Height || id:ebi-a-GCST90018959	TRUE	reported	igd	2	TRUE	5.81634e-05	20.9625
rs11021257	T	A	T	A	0.009	-0.0106	0.273743	0.271527	FALSE	TRUE	FALSE	ebi-a-GCST90018902	11	95363727	0.0374	477734	0.776599	Pneumothorax || id:ebi-a-GCST90018902	Pneumothorax	TRUE	igd	11	95363727	0.0015	1.77301e-09	360388	ebi-a-GCST90018959	Height || id:ebi-a-GCST90018959	TRUE	reported	igd	2	TRUE	3.22069e-05	11.6073
rs11024151	G	T	G	T	0.0124	-0.038	0.329309	0.329248	FALSE	FALSE	FALSE	ebi-a-GCST90018902	11	17105730	0.0421	477734	0.3675	Pneumothorax || id:ebi-a-GCST90018902	Pneumothorax	TRUE	igd	11	17105730	0.0018	1.3119e-12	360388	ebi-a-GCST90018959	Height || id:ebi-a-GCST90018959	TRUE	reported	igd	2	TRUE	6.79203e-05	24.4792
rs11076857	A	G	A	G	-0.0089	-0.013	0.618436	0.622633	FALSE	FALSE	FALSE	ebi-a-GCST90018902	16	4955867	0.0302	477734	0.6673	Pneumothorax || id:ebi-a-GCST90018902	Pneumothorax	TRUE	igd	16	4955867	0.0013	3.98016e-11	360388	ebi-a-GCST90018959	Height || id:ebi-a-GCST90018959	TRUE	reported	igd	2	TRUE	3.73828e-05	13.4728
rs11097667	A	T	A	T	0.0092	0.0131	0.23319	0.204363	FALSE	TRUE	FALSE	ebi-a-GCST90018902	4	100467808	0.0384	477734	0.7341	Pneumothorax || id:ebi-a-GCST90018902	Pneumothorax	TRUE	igd	4	100467808	0.0016	3.97704e-09	360388	ebi-a-GCST90018959	Height || id:ebi-a-GCST90018959	TRUE	reported	igd	2	TRUE	3.02694e-05	10.909
rs11103398	C	T	C	T	0.0234	0.0113	0.272314	0.276518	FALSE	FALSE	FALSE	ebi-a-GCST90018902	9	139134474	0.0323	477734	0.7274	Pneumothorax || id:ebi-a-GCST90018902	Pneumothorax	TRUE	igd	9	139134474	0.0014	1.19399e-58	360388	ebi-a-GCST90018959	Height || id:ebi-a-GCST90018959	TRUE	reported	igd	2	TRUE	0.000217008	78.2236
rs11107120	C	T	C	T	0.0362	-0.024	0.249239	0.251488	FALSE	FALSE	FALSE	ebi-a-GCST90018902	12	93985482	0.0333	477734	0.4703	Pneumothorax || id:ebi-a-GCST90018902	Pneumothorax	TRUE	igd	12	93985482	0.0015	1.2388e-134	360388	ebi-a-GCST90018959	Height || id:ebi-a-GCST90018959	TRUE	reported	igd	2	TRUE	0.000490416	176.826
rs111285082	A	G	A	G	-0.0107	0.0101	0.139979	0.123555	FALSE	FALSE	FALSE	ebi-a-GCST90018902	4	2142094	0.0482	477734	0.8348	Pneumothorax || id:ebi-a-GCST90018902	Pneumothorax	TRUE	igd	4	2142094	0.0019	2.19801e-08	360388	ebi-a-GCST90018959	Height || id:ebi-a-GCST90018959	TRUE	reported	igd	2	TRUE	2.75657e-05	9.93458
rs111391498	G	A	G	A	-0.0364	0.0523	0.0485421	0.0430705	FALSE	FALSE	FALSE	ebi-a-GCST90018902	4	1341553	0.0832	477734	0.5294	Pneumothorax || id:ebi-a-GCST90018902	Pneumothorax	TRUE	igd	4	1341553	0.0038	2.40215e-21	360388	ebi-a-GCST90018959	Height || id:ebi-a-GCST90018959	TRUE	reported	igd	2	TRUE	0.000122389	44.1125
rs11160753	T	C	T	C	-0.0144	0.0206	0.766191	0.754507	FALSE	FALSE	FALSE	ebi-a-GCST90018902	14	104007500	0.0353	477734	0.5595	Pneumothorax || id:ebi-a-GCST90018902	Pneumothorax	TRUE	igd	14	104007500	0.0016	8.61589e-19	360388	ebi-a-GCST90018959	Height || id:ebi-a-GCST90018959	TRUE	reported	igd	2	TRUE	7.42939e-05	26.7765
rs11161359	C	T	C	T	-0.0108	-0.0415	0.16083	0.14598	FALSE	FALSE	FALSE	ebi-a-GCST90018902	15	24148981	0.042	477734	0.3233	Pneumothorax || id:ebi-a-GCST90018902	Pneumothorax	TRUE	igd	15	24148981	0.0017	5.40294e-10	360388	ebi-a-GCST90018959	Height || id:ebi-a-GCST90018959	TRUE	reported	igd	2	TRUE	3.14843e-05	11.3469
rs11170600	A	T	A	T	-0.0181	0.0363	0.186026	0.177986	FALSE	TRUE	FALSE	ebi-a-GCST90018902	12	53957486	0.0498	477734	0.4655	Pneumothorax || id:ebi-a-GCST90018902	Pneumothorax	TRUE	igd	12	53957486	0.002	7.00003e-19	360388	ebi-a-GCST90018959	Height || id:ebi-a-GCST90018959	TRUE	reported	igd	2	TRUE	9.92136e-05	35.7587
rs11171781	A	T	A	T	-0.0503	-0.0957	0.0666913	0.0656966	FALSE	TRUE	FALSE	ebi-a-GCST90018902	12	56627273	0.0603	477734	0.1125	Pneumothorax || id:ebi-a-GCST90018902	Pneumothorax	TRUE	igd	12	56627273	0.0025	1.85994e-89	360388	ebi-a-GCST90018959	Height || id:ebi-a-GCST90018959	TRUE	reported	igd	2	TRUE	0.000314964	113.544
rs11190744	G	C	G	C	0.0159	0.0207	0.392225	0.415282	FALSE	TRUE	FALSE	ebi-a-GCST90018902	10	102659564	0.0329	477734	0.528901	Pneumothorax || id:ebi-a-GCST90018902	Pneumothorax	TRUE	igd	10	102659564	0.0016	3.60164e-24	360388	ebi-a-GCST90018959	Height || id:ebi-a-GCST90018959	TRUE	reported	igd	2	TRUE	0.000120532	43.4433
rs11205303	C	T	C	T	0.0346	0.0836	0.345699	0.337649	FALSE	FALSE	FALSE	ebi-a-GCST90018902	1	149906413	0.031	477734	0.00701601	Pneumothorax || id:ebi-a-GCST90018902	Pneumothorax	TRUE	igd	1	149906413	0.0014	1.09901e-137	360388	ebi-a-GCST90018959	Height || id:ebi-a-GCST90018959	TRUE	reported	igd	2	TRUE	0.000541574	195.281
rs11206186	T	G	T	G	-0.0112	0.0183	0.540593	0.552934	FALSE	FALSE	FALSE	ebi-a-GCST90018902	1	54117985	0.0289	477734	0.526	Pneumothorax || id:ebi-a-GCST90018902	Pneumothorax	TRUE	igd	1	54117985	0.0013	1.5181e-18	360388	ebi-a-GCST90018959	Height || id:ebi-a-GCST90018959	TRUE	reported	igd	2	TRUE	6.23066e-05	22.4558
rs11228312	T	G	T	G	0.0256	-0.0031	0.844141	0.844144	FALSE	FALSE	FALSE	ebi-a-GCST90018902	11	68415517	0.0554	477734	0.956	Pneumothorax || id:ebi-a-GCST90018902	Pneumothorax	TRUE	igd	11	68415517	0.0023	1.22293e-28	360388	ebi-a-GCST90018959	Height || id:ebi-a-GCST90018959	TRUE	reported	igd	2	TRUE	0.000172447	62.1584
rs112369510	T	C	T	C	0.0291	0.1115	0.048611	0.0419405	FALSE	FALSE	FALSE	ebi-a-GCST90018902	1	244144531	0.0863	477734	0.1966	Pneumothorax || id:ebi-a-GCST90018902	Pneumothorax	TRUE	igd	1	244144531	0.0039	1.31009e-13	360388	ebi-a-GCST90018959	Height || id:ebi-a-GCST90018959	TRUE	reported	igd	2	TRUE	7.83265e-05	28.23
rs11242782	G	A	G	A	0.0078	0.0407	0.675899	0.680699	FALSE	FALSE	FALSE	ebi-a-GCST90018902	6	2522808	0.0321	477734	0.2039	Pneumothorax || id:ebi-a-GCST90018902	Pneumothorax	TRUE	igd	6	2522808	0.0014	3.37404e-08	360388	ebi-a-GCST90018959	Height || id:ebi-a-GCST90018959	TRUE	reported	igd	2	TRUE	2.66552e-05	9.6064
rs11243202	C	T	C	T	0.0282	0.036	0.402636	0.408987	FALSE	FALSE	FALSE	ebi-a-GCST90018902	6	7719065	0.0302	477734	0.2338	Pneumothorax || id:ebi-a-GCST90018902	Pneumothorax	TRUE	igd	6	7719065	0.0014	2.22024e-94	360388	ebi-a-GCST90018959	Height || id:ebi-a-GCST90018959	TRUE	reported	igd	2	TRUE	0.000382543	137.916
rs11252860	C	A	C	A	0.0157	0.0579	0.79298	0.796282	FALSE	FALSE	FALSE	ebi-a-GCST90018902	10	5024356	0.0376	477734	0.1236	Pneumothorax || id:ebi-a-GCST90018902	Pneumothorax	TRUE	igd	10	5024356	0.0017	6.94384e-20	360388	ebi-a-GCST90018959	Height || id:ebi-a-GCST90018959	TRUE	reported	igd	2	TRUE	8.09289e-05	29.168
rs11257571	G	A	G	A	0.0087	-0.0371	0.477928	0.49312	FALSE	FALSE	FALSE	ebi-a-GCST90018902	10	12201002	0.0288	477734	0.1977	Pneumothorax || id:ebi-a-GCST90018902	Pneumothorax	TRUE	igd	10	12201002	0.0013	1.18905e-11	360388	ebi-a-GCST90018959	Height || id:ebi-a-GCST90018959	TRUE	reported	igd	2	TRUE	3.77713e-05	13.6127
rs11259936	C	A	C	A	0.033	0.0156	0.580023	0.571135	FALSE	FALSE	FALSE	ebi-a-GCST90018902	15	84580582	0.0295	477734	0.5968	Pneumothorax || id:ebi-a-GCST90018902	Pneumothorax	TRUE	igd	15	84580582	0.0013	8.57038e-134	360388	ebi-a-GCST90018959	Height || id:ebi-a-GCST90018959	TRUE	reported	igd	2	TRUE	0.000530553	191.305
rs112635299	T	G	T	G	0.1119	0.3728	0.0210773	0.0207251	FALSE	FALSE	FALSE	ebi-a-GCST90018902	14	94838142	0.1188	477734	0.00170801	Pneumothorax || id:ebi-a-GCST90018902	Pneumothorax	TRUE	igd	14	94838142	0.0057	1.75711e-84	360388	ebi-a-GCST90018959	Height || id:ebi-a-GCST90018959	TRUE	reported	igd	2	TRUE	0.000516718	186.314
rs1126464	C	G	C	G	0.0226	0.0855	0.267621	0.277986	FALSE	TRUE	FALSE	ebi-a-GCST90018902	16	89704365	0.0322	477734	0.00782907	Pneumothorax || id:ebi-a-GCST90018902	Pneumothorax	TRUE	igd	16	89704365	0.0014	7.09741e-56	360388	ebi-a-GCST90018959	Height || id:ebi-a-GCST90018959	TRUE	reported	igd	2	TRUE	0.000200218	72.1702
rs112668446	A	G	A	G	0.0343	-0.025	0.054007	0.0521862	FALSE	FALSE	FALSE	ebi-a-GCST90018902	5	108090134	0.0747	477734	0.7376	Pneumothorax || id:ebi-a-GCST90018902	Pneumothorax	TRUE	igd	5	108090134	0.0031	2.03002e-28	360388	ebi-a-GCST90018959	Height || id:ebi-a-GCST90018959	TRUE	reported	igd	2	TRUE	0.000120214	43.3288
rs11272962	ATATGCTTACCTATGGGTG	A	ATATGCTTACCTATGGGTG	A	-0.0143	0.0181	0.342425	0.346606	FALSE	FALSE	FALSE	ebi-a-GCST90018902	3	114231004	0.0309	477734	0.5571	Pneumothorax || id:ebi-a-GCST90018902	Pneumothorax	TRUE	igd	3	114231004	0.0014	1.65082e-25	360388	ebi-a-GCST90018959	Height || id:ebi-a-GCST90018959	TRUE	reported	igd	2	TRUE	9.20901e-05	33.191
rs112834799	ATGTTTTGTTTTGTTTTGTTTTGTTTTG	A	ATGTTTTGTTTTGTTTTGTTTTGTTTTG	A	-0.0157	-0.0206	0.820693	0.820615	FALSE	FALSE	FALSE	ebi-a-GCST90018902	10	28787325	0.0524	477734	0.6947	Pneumothorax || id:ebi-a-GCST90018902	Pneumothorax	TRUE	igd	10	28787325	0.0022	7.28283e-13	360388	ebi-a-GCST90018959	Height || id:ebi-a-GCST90018959	TRUE	reported	igd	2	TRUE	7.2545e-05	26.1461
rs1130809	C	G	C	G	0.0121	-0.0089	0.319778	0.311712	FALSE	TRUE	FALSE	ebi-a-GCST90018902	6	89793894	0.0348	477734	0.798	Pneumothorax || id:ebi-a-GCST90018902	Pneumothorax	TRUE	igd	6	89793894	0.0015	2.55211e-15	360388	ebi-a-GCST90018959	Height || id:ebi-a-GCST90018959	TRUE	reported	igd	2	TRUE	6.36942e-05	22.956
rs1132148	G	A	G	A	0.0204	-0.0126	0.130818	0.141741	FALSE	FALSE	FALSE	ebi-a-GCST90018902	1	172363526	0.0429	477734	0.7681	Pneumothorax || id:ebi-a-GCST90018902	Pneumothorax	TRUE	igd	1	172363526	0.0021	2.98607e-22	360388	ebi-a-GCST90018959	Height || id:ebi-a-GCST90018959	TRUE	reported	igd	2	TRUE	9.46387e-05	34.1097
rs113508638	CGTG	C	CGTG	C	0.031	-0.0449	0.0311259	0.0317123	FALSE	FALSE	FALSE	ebi-a-GCST90018902	2	202058231	0.0972	477734	0.6441	Pneumothorax || id:ebi-a-GCST90018902	Pneumothorax	TRUE	igd	2	202058231	0.0047	6.72048e-11	360388	ebi-a-GCST90018959	Height || id:ebi-a-GCST90018959	TRUE	reported	igd	2	TRUE	5.79619e-05	20.8899
rs11376437	TC	T	TC	T	-0.0077	-0.0277	0.353292	0.34944	FALSE	FALSE	FALSE	ebi-a-GCST90018902	4	144292966	0.0305	477734	0.3641	Pneumothorax || id:ebi-a-GCST90018902	Pneumothorax	TRUE	igd	4	144292966	0.0014	1.464e-08	360388	ebi-a-GCST90018959	Height || id:ebi-a-GCST90018959	TRUE	reported	igd	2	TRUE	2.70928e-05	9.76412
rs113898003	C	T	C	T	-0.0292	0.0322	0.32104	0.325549	FALSE	FALSE	FALSE	ebi-a-GCST90018902	6	130341235	0.0347	477734	0.3538	Pneumothorax || id:ebi-a-GCST90018902	Pneumothorax	TRUE	igd	6	130341235	0.0014	8.46058e-100	360388	ebi-a-GCST90018959	Height || id:ebi-a-GCST90018959	TRUE	reported	igd	2	TRUE	0.000371706	134.007
rs113927480	G	A	G	A	0.0394	0.0206	0.0398821	0.03984	FALSE	FALSE	FALSE	ebi-a-GCST90018902	3	187399952	0.1038	477734	0.843	Pneumothorax || id:ebi-a-GCST90018902	Pneumothorax	TRUE	igd	3	187399952	0.0043	6.07715e-20	360388	ebi-a-GCST90018959	Height || id:ebi-a-GCST90018959	TRUE	reported	igd	2	TRUE	0.000118884	42.8494
rs114069844	G	T	G	T	-0.0099	-0.026	0.311527	0.31151	FALSE	FALSE	FALSE	ebi-a-GCST90018902	6	72163992	0.0434	477734	0.5487	Pneumothorax || id:ebi-a-GCST90018902	Pneumothorax	TRUE	igd	6	72163992	0.0018	4.091e-08	360388	ebi-a-GCST90018959	Height || id:ebi-a-GCST90018959	TRUE	reported	igd	2	TRUE	4.2042e-05	15.152
rs11455214	AT	A	AT	A	0.0194	0.0025	0.68409	0.696454	FALSE	FALSE	FALSE	ebi-a-GCST90018902	7	46071677	0.0313	477734	0.9356	Pneumothorax || id:ebi-a-GCST90018902	Pneumothorax	TRUE	igd	7	46071677	0.0014	2.52522e-45	360388	ebi-a-GCST90018959	Height || id:ebi-a-GCST90018959	TRUE	reported	igd	2	TRUE	0.000162671	58.6339
rs114784809	A	G	A	G	0.0343	-0.0054	0.0259465	0.023541	FALSE	FALSE	FALSE	ebi-a-GCST90018902	5	127674221	0.1128	477734	0.9615	Pneumothorax || id:ebi-a-GCST90018902	Pneumothorax	TRUE	igd	5	127674221	0.0052	6.3577e-11	360388	ebi-a-GCST90018959	Height || id:ebi-a-GCST90018959	TRUE	reported	igd	2	TRUE	5.94675e-05	21.4325
rs1148413	C	T	C	T	0.0107	0.0367	0.592677	0.579845	FALSE	FALSE	FALSE	ebi-a-GCST90018902	12	106624275	0.0293	477734	0.2101	Pneumothorax || id:ebi-a-GCST90018902	Pneumothorax	TRUE	igd	12	106624275	0.0013	1.93197e-16	360388	ebi-a-GCST90018959	Height || id:ebi-a-GCST90018959	TRUE	reported	igd	2	TRUE	5.52783e-05	19.9226
rs11589905	C	T	C	T	0.0088	0.0075	0.313107	0.30761	FALSE	FALSE	FALSE	ebi-a-GCST90018902	1	229795714	0.0313	477734	0.8101	Pneumothorax || id:ebi-a-GCST90018902	Pneumothorax	TRUE	igd	1	229795714	0.0014	1.439e-10	360388	ebi-a-GCST90018959	Height || id:ebi-a-GCST90018959	TRUE	reported	igd	2	TRUE	3.33102e-05	12.0049
rs11613325	G	A	G	A	0.0153	-0.0513	0.142005	0.131549	FALSE	FALSE	FALSE	ebi-a-GCST90018902	12	133419838	0.0425	477734	0.2272	Pneumothorax || id:ebi-a-GCST90018902	Pneumothorax	TRUE	igd	12	133419838	0.0018	4.94994e-17	360388	ebi-a-GCST90018959	Height || id:ebi-a-GCST90018959	TRUE	reported	igd	2	TRUE	5.70429e-05	20.5586
rs116211567	C	T	C	T	-0.0247	-0.096	0.080142	0.0801641	FALSE	FALSE	FALSE	ebi-a-GCST90018902	2	68425404	0.0731	477734	0.1891	Pneumothorax || id:ebi-a-GCST90018902	Pneumothorax	TRUE	igd	2	68425404	0.003	5.09683e-16	360388	ebi-a-GCST90018959	Height || id:ebi-a-GCST90018959	TRUE	reported	igd	2	TRUE	8.99508e-05	32.4199
rs11625034	A	G	A	G	0.0085	0.0224	0.427365	0.407713	FALSE	FALSE	FALSE	ebi-a-GCST90018902	14	54349976	0.0299	477734	0.454	Pneumothorax || id:ebi-a-GCST90018902	Pneumothorax	TRUE	igd	14	54349976	0.0013	1.67502e-10	360388	ebi-a-GCST90018959	Height || id:ebi-a-GCST90018959	TRUE	reported	igd	2	TRUE	3.53626e-05	12.7447
rs11626451	C	A	C	A	-0.0097	-0.0317	0.248476	0.250466	FALSE	FALSE	FALSE	ebi-a-GCST90018902	14	56604955	0.0338	477734	0.3477	Pneumothorax || id:ebi-a-GCST90018902	Pneumothorax	TRUE	igd	14	56604955	0.0015	2.29499e-10	360388	ebi-a-GCST90018959	Height || id:ebi-a-GCST90018959	TRUE	reported	igd	2	TRUE	3.51399e-05	12.6644
rs11707567	G	A	G	A	-0.0089	0.0056	0.64907	0.6128	FALSE	FALSE	FALSE	ebi-a-GCST90018902	3	188253623	0.0325	477734	0.8642	Pneumothorax || id:ebi-a-GCST90018902	Pneumothorax	TRUE	igd	3	188253623	0.0015	4.25598e-09	360388	ebi-a-GCST90018959	Height || id:ebi-a-GCST90018959	TRUE	reported	igd	2	TRUE	3.60846e-05	13.0049
rs11717079	A	C	A	C	0.0108	0.0247	0.338799	0.345827	FALSE	FALSE	FALSE	ebi-a-GCST90018902	3	41336053	0.0358	477734	0.4903	Pneumothorax || id:ebi-a-GCST90018902	Pneumothorax	TRUE	igd	3	41336053	0.0017	5.95895e-10	360388	ebi-a-GCST90018959	Height || id:ebi-a-GCST90018959	TRUE	reported	igd	2	TRUE	5.2258e-05	18.8341
rs11736030	C	T	C	T	-0.0133	-0.0466	0.481696	0.47083	FALSE	FALSE	FALSE	ebi-a-GCST90018902	4	8611528	0.0291	477734	0.1093	Pneumothorax || id:ebi-a-GCST90018902	Pneumothorax	TRUE	igd	4	8611528	0.0013	9.78138e-25	360388	ebi-a-GCST90018959	Height || id:ebi-a-GCST90018959	TRUE	reported	igd	2	TRUE	8.83265e-05	31.8344
rs117370946	A	G	A	G	-0.0216	-0.0678	0.105753	0.0932313	FALSE	FALSE	FALSE	ebi-a-GCST90018902	15	85525791	0.0585	477734	0.2468	Pneumothorax || id:ebi-a-GCST90018902	Pneumothorax	TRUE	igd	15	85525791	0.0027	8.22053e-16	360388	ebi-a-GCST90018959	Height || id:ebi-a-GCST90018959	TRUE	reported	igd	2	TRUE	8.82445e-05	31.8049
rs11742774	C	G	C	G	0.023	0.0115	0.0910695	0.0845564	FALSE	TRUE	FALSE	ebi-a-GCST90018902	5	138910791	0.0528	477734	0.827	Pneumothorax || id:ebi-a-GCST90018902	Pneumothorax	TRUE	igd	5	138910791	0.0023	1.35488e-22	360388	ebi-a-GCST90018959	Height || id:ebi-a-GCST90018959	TRUE	reported	igd	2	TRUE	8.75768e-05	31.5642
rs11746047	T	C	T	C	0.0099	-0.0082	0.399022	0.398269	FALSE	FALSE	FALSE	ebi-a-GCST90018902	5	123997308	0.0296	477734	0.7813	Pneumothorax || id:ebi-a-GCST90018902	Pneumothorax	TRUE	igd	5	123997308	0.0013	4.61849e-14	360388	ebi-a-GCST90018959	Height || id:ebi-a-GCST90018959	TRUE	reported	igd	2	TRUE	4.70063e-05	16.9412
rs1178162	A	C	A	C	0.0129	0.0691	0.376828	0.358956	FALSE	FALSE	FALSE	ebi-a-GCST90018902	7	18786967	0.0344	477734	0.0446498	Pneumothorax || id:ebi-a-GCST90018902	Pneumothorax	TRUE	igd	7	18786967	0.0015	2.73716e-17	360388	ebi-a-GCST90018959	Height || id:ebi-a-GCST90018959	TRUE	reported	igd	2	TRUE	7.81557e-05	28.1684
rs11783263	C	G	C	G	0.0087	0.0358	0.702146	0.697286	FALSE	TRUE	FALSE	ebi-a-GCST90018902	8	19371674	0.0321	477734	0.2638	Pneumothorax || id:ebi-a-GCST90018902	Pneumothorax	TRUE	igd	8	19371674	0.0015	2.32798e-09	360388	ebi-a-GCST90018959	Height || id:ebi-a-GCST90018959	TRUE	reported	igd	2	TRUE	3.16592e-05	11.4099
rs117848740	T	G	T	G	-0.0186	-0.0189	0.0998873	0.0998484	FALSE	FALSE	FALSE	ebi-a-GCST90018902	20	5110387	0.0662	477734	0.7757	Pneumothorax || id:ebi-a-GCST90018902	Pneumothorax	TRUE	igd	20	5110387	0.0028	1.38388e-11	360388	ebi-a-GCST90018959	Height || id:ebi-a-GCST90018959	TRUE	reported	igd	2	TRUE	6.22104e-05	22.4212
rs11795150	G	T	G	T	0.0085	-0.0208	0.319156	0.333283	FALSE	FALSE	FALSE	ebi-a-GCST90018902	9	16105961	0.0328	477734	0.5267	Pneumothorax || id:ebi-a-GCST90018902	Pneumothorax	TRUE	igd	9	16105961	0.0015	3.49301e-08	360388	ebi-a-GCST90018959	Height || id:ebi-a-GCST90018959	TRUE	reported	igd	2	TRUE	3.13992e-05	11.3162
rs117998302	T	C	T	C	0.0285	-0.1084	0.0315368	0.0315867	FALSE	FALSE	FALSE	ebi-a-GCST90018902	21	34966932	0.1133	477734	0.3391	Pneumothorax || id:ebi-a-GCST90018902	Pneumothorax	TRUE	igd	21	34966932	0.0047	1.39101e-09	360388	ebi-a-GCST90018959	Height || id:ebi-a-GCST90018959	TRUE	reported	igd	2	TRUE	4.96159e-05	17.8817
rs11802377	T	C	T	C	-0.0102	-0.0233	0.16038	0.15254	FALSE	FALSE	FALSE	ebi-a-GCST90018902	1	110495373	0.0411	477734	0.5711	Pneumothorax || id:ebi-a-GCST90018902	Pneumothorax	TRUE	igd	1	110495373	0.0017	3.425e-09	360388	ebi-a-GCST90018959	Height || id:ebi-a-GCST90018959	TRUE	reported	igd	2	TRUE	2.80197e-05	10.0982
rs118065343	T	C	T	C	0.0178	-0.0007	0.0689105	0.0618697	FALSE	FALSE	FALSE	ebi-a-GCST90018902	14	35523487	0.0703	477734	0.9924	Pneumothorax || id:ebi-a-GCST90018902	Pneumothorax	TRUE	igd	14	35523487	0.0032	4.36596e-08	360388	ebi-a-GCST90018959	Height || id:ebi-a-GCST90018959	TRUE	reported	igd	2	TRUE	4.06581e-05	14.6532
rs11809635	G	A	G	A	-0.0203	-0.0144	0.0603562	0.0595792	FALSE	FALSE	FALSE	ebi-a-GCST90018902	1	183130335	0.0725	477734	0.8421	Pneumothorax || id:ebi-a-GCST90018902	Pneumothorax	TRUE	igd	1	183130335	0.0035	5.74606e-09	360388	ebi-a-GCST90018959	Height || id:ebi-a-GCST90018959	TRUE	reported	igd	2	TRUE	4.6742e-05	16.8459
rs1188300	A	G	A	G	-0.0094	0.0168	0.515562	0.499603	FALSE	FALSE	FALSE	ebi-a-GCST90018902	8	13080723	0.0313	477734	0.5904	Pneumothorax || id:ebi-a-GCST90018902	Pneumothorax	TRUE	igd	8	13080723	0.0014	5.60273e-11	360388	ebi-a-GCST90018959	Height || id:ebi-a-GCST90018959	TRUE	reported	igd	2	TRUE	4.41372e-05	15.9071
rs11901062	A	G	A	G	0.009	0.0316	0.180374	0.163199	FALSE	FALSE	FALSE	ebi-a-GCST90018902	2	12087428	0.0389	477734	0.4163	Pneumothorax || id:ebi-a-GCST90018902	Pneumothorax	TRUE	igd	2	12087428	0.0016	4.60002e-08	360388	ebi-a-GCST90018959	Height || id:ebi-a-GCST90018959	TRUE	reported	igd	2	TRUE	2.395e-05	8.63143
rs11921613	C	T	C	T	0.008	-0.0067	0.472402	0.474766	FALSE	FALSE	FALSE	ebi-a-GCST90018902	3	14253728	0.029	477734	0.8186	Pneumothorax || id:ebi-a-GCST90018902	Pneumothorax	TRUE	igd	3	14253728	0.0013	5.05103e-10	360388	ebi-a-GCST90018959	Height || id:ebi-a-GCST90018959	TRUE	reported	igd	2	TRUE	3.19025e-05	11.4976
rs11941355	A	C	A	C	0.0107	0.0089	0.291357	0.299521	FALSE	FALSE	FALSE	ebi-a-GCST90018902	4	114883122	0.0317	477734	0.778599	Pneumothorax || id:ebi-a-GCST90018902	Pneumothorax	TRUE	igd	4	114883122	0.0014	7.61027e-14	360388	ebi-a-GCST90018959	Height || id:ebi-a-GCST90018959	TRUE	reported	igd	2	TRUE	4.72771e-05	17.0388
rs1195358	T	A	T	A	0.0139	0.0034	0.219137	0.202356	FALSE	TRUE	FALSE	ebi-a-GCST90018902	3	190819094	0.0365	477734	0.9258	Pneumothorax || id:ebi-a-GCST90018902	Pneumothorax	TRUE	igd	3	190819094	0.0015	2.28297e-19	360388	ebi-a-GCST90018959	Height || id:ebi-a-GCST90018959	TRUE	reported	igd	2	TRUE	6.61226e-05	23.8312
rs12029063	G	A	G	A	0.0115	-0.0355	0.114344	0.0982541	FALSE	FALSE	FALSE	ebi-a-GCST90018902	1	219171114	0.0525	477734	0.4987	Pneumothorax || id:ebi-a-GCST90018902	Pneumothorax	TRUE	igd	1	219171114	0.002	9.27001e-09	360388	ebi-a-GCST90018959	Height || id:ebi-a-GCST90018959	TRUE	reported	igd	2	TRUE	2.67858e-05	9.65347
rs12085666	G	A	G	A	0.0337	0.0441	0.0900707	0.0829495	FALSE	FALSE	FALSE	ebi-a-GCST90018902	1	51391569	0.052	477734	0.3969	Pneumothorax || id:ebi-a-GCST90018902	Pneumothorax	TRUE	igd	1	51391569	0.0022	6.59629e-52	360388	ebi-a-GCST90018959	Height || id:ebi-a-GCST90018959	TRUE	reported	igd	2	TRUE	0.000186158	67.1011
rs12103006	G	A	G	A	0.0107	0.0121	0.561531	0.560723	FALSE	FALSE	FALSE	ebi-a-GCST90018902	16	24726237	0.0323	477734	0.7076	Pneumothorax || id:ebi-a-GCST90018902	Pneumothorax	TRUE	igd	16	24726237	0.0013	8.44112e-17	360388	ebi-a-GCST90018959	Height || id:ebi-a-GCST90018959	TRUE	reported	igd	2	TRUE	5.63781e-05	20.319
rs12128470	C	T	C	T	0.0119	-0.0474	0.33514	0.355123	FALSE	FALSE	FALSE	ebi-a-GCST90018902	1	21534055	0.0321	477734	0.1398	Pneumothorax || id:ebi-a-GCST90018902	Pneumothorax	TRUE	igd	1	21534055	0.0015	1.94895e-15	360388	ebi-a-GCST90018959	Height || id:ebi-a-GCST90018959	TRUE	reported	igd	2	TRUE	6.31074e-05	22.7445
rs12128747	G	A	G	A	0.0108	-0.0097	0.256034	0.265316	FALSE	FALSE	FALSE	ebi-a-GCST90018902	1	19678218	0.0328	477734	0.767701	Pneumothorax || id:ebi-a-GCST90018902	Pneumothorax	TRUE	igd	1	19678218	0.0015	2.42773e-13	360388	ebi-a-GCST90018959	Height || id:ebi-a-GCST90018959	TRUE	reported	igd	2	TRUE	4.44353e-05	16.0146
rs12129705	T	A	T	A	-0.0241	-0.0076	0.128192	0.125206	FALSE	TRUE	FALSE	ebi-a-GCST90018902	1	120191044	0.052	477734	0.8837	Pneumothorax || id:ebi-a-GCST90018902	Pneumothorax	TRUE	igd	1	120191044	0.0025	8.70563e-22	360388	ebi-a-GCST90018959	Height || id:ebi-a-GCST90018959	TRUE	reported	igd	2	TRUE	0.000129821	46.7918
rs12151587	C	T	C	T	-0.017	0.0353	0.310234	0.316487	FALSE	FALSE	FALSE	ebi-a-GCST90018902	2	171836895	0.0331	477734	0.2852	Pneumothorax || id:ebi-a-GCST90018902	Pneumothorax	TRUE	igd	2	171836895	0.0015	3.41665e-28	360388	ebi-a-GCST90018959	Height || id:ebi-a-GCST90018959	TRUE	reported	igd	2	TRUE	0.000123686	44.5801
rs12209223	A	C	A	C	0.0306	0.0036	0.112457	0.117765	FALSE	FALSE	FALSE	ebi-a-GCST90018902	6	76164589	0.0449	477734	0.9359	Pneumothorax || id:ebi-a-GCST90018902	Pneumothorax	TRUE	igd	6	76164589	0.002	2.71394e-52	360388	ebi-a-GCST90018959	Height || id:ebi-a-GCST90018959	TRUE	reported	igd	2	TRUE	0.000186917	67.3749
rs12233033	G	T	G	T	0.0172	-0.0283	0.677686	0.670499	FALSE	FALSE	FALSE	ebi-a-GCST90018902	2	23898765	0.0313	477734	0.3654	Pneumothorax || id:ebi-a-GCST90018902	Pneumothorax	TRUE	igd	2	23898765	0.0014	1.46589e-33	360388	ebi-a-GCST90018959	Height || id:ebi-a-GCST90018959	TRUE	reported	igd	2	TRUE	0.000129239	46.5821
rs12299125	T	C	T	C	0.0281	-0.0117	0.204391	0.206527	FALSE	FALSE	FALSE	ebi-a-GCST90018902	12	123862447	0.042	477734	0.781399	Pneumothorax || id:ebi-a-GCST90018902	Pneumothorax	TRUE	igd	12	123862447	0.002	6.66807e-43	360388	ebi-a-GCST90018959	Height || id:ebi-a-GCST90018959	TRUE	reported	igd	2	TRUE	0.000256805	92.5728
rs12344043	A	G	A	G	0.0082	-0.0187	0.260021	0.259332	FALSE	FALSE	FALSE	ebi-a-GCST90018902	9	124406860	0.0366	477734	0.6096	Pneumothorax || id:ebi-a-GCST90018902	Pneumothorax	TRUE	igd	9	124406860	0.0015	2.12501e-08	360388	ebi-a-GCST90018959	Height || id:ebi-a-GCST90018959	TRUE	reported	igd	2	TRUE	2.58753e-05	9.32534
rs12348423	C	A	C	A	-0.012	-0.0438	0.188817	0.191856	FALSE	FALSE	FALSE	ebi-a-GCST90018902	9	4740251	0.0379	477734	0.2475	Pneumothorax || id:ebi-a-GCST90018902	Pneumothorax	TRUE	igd	9	4740251	0.0018	1.0639e-11	360388	ebi-a-GCST90018959	Height || id:ebi-a-GCST90018959	TRUE	reported	igd	2	TRUE	4.41116e-05	15.8979
rs12372002	A	T	A	T	-0.0275	0.0301	0.236137	0.244875	FALSE	TRUE	FALSE	ebi-a-GCST90018902	12	28672834	0.0347	477734	0.3855	Pneumothorax || id:ebi-a-GCST90018902	Pneumothorax	TRUE	igd	12	28672834	0.0016	6.67575e-64	360388	ebi-a-GCST90018959	Height || id:ebi-a-GCST90018959	TRUE	reported	igd	2	TRUE	0.000272819	98.347
rs12373324	A	G	A	G	0.0166	0.0752	0.0902523	0.0743992	FALSE	FALSE	FALSE	ebi-a-GCST90018902	18	45344790	0.0654	477734	0.2508	Pneumothorax || id:ebi-a-GCST90018902	Pneumothorax	TRUE	igd	18	45344790	0.0029	1.51999e-08	360388	ebi-a-GCST90018959	Height || id:ebi-a-GCST90018959	TRUE	reported	igd	2	TRUE	4.52507e-05	16.3085
rs12405390	G	A	G	A	0.0145	-0.0103	0.269816	0.266041	FALSE	FALSE	FALSE	ebi-a-GCST90018902	1	56587539	0.0329	477734	0.7546	Pneumothorax || id:ebi-a-GCST90018902	Pneumothorax	TRUE	igd	1	56587539	0.0014	4.25207e-24	360388	ebi-a-GCST90018959	Height || id:ebi-a-GCST90018959	TRUE	reported	igd	2	TRUE	8.28449e-05	29.8586
rs12409899	G	C	G	C	0.0368	-0.0522	0.212876	0.209388	FALSE	TRUE	FALSE	ebi-a-GCST90018902	1	172227011	0.0417	477734	0.2109	Pneumothorax || id:ebi-a-GCST90018902	Pneumothorax	TRUE	igd	1	172227011	0.002	1.25893e-74	360388	ebi-a-GCST90018959	Height || id:ebi-a-GCST90018959	TRUE	reported	igd	2	TRUE	0.000453832	163.629
rs12419342	T	C	T	C	-0.0196	-0.0029	0.658278	0.646943	FALSE	FALSE	FALSE	ebi-a-GCST90018902	11	47468545	0.0313	477734	0.9268	Pneumothorax || id:ebi-a-GCST90018902	Pneumothorax	TRUE	igd	11	47468545	0.0013	5.67022e-48	360388	ebi-a-GCST90018959	Height || id:ebi-a-GCST90018959	TRUE	reported	igd	2	TRUE	0.000172832	62.297
rs12427732	T	C	T	C	0.0094	-0.0227	0.251607	0.237325	FALSE	FALSE	FALSE	ebi-a-GCST90018902	13	37489555	0.0341	477734	0.5055	Pneumothorax || id:ebi-a-GCST90018902	Pneumothorax	TRUE	igd	13	37489555	0.0015	1.46299e-10	360388	ebi-a-GCST90018959	Height || id:ebi-a-GCST90018959	TRUE	reported	igd	2	TRUE	3.32765e-05	11.9928
rs12431227	T	C	T	C	-0.0138	0.0335	0.143696	0.138899	FALSE	FALSE	FALSE	ebi-a-GCST90018902	13	73619288	0.0423	477734	0.4278	Pneumothorax || id:ebi-a-GCST90018902	Pneumothorax	TRUE	igd	13	73619288	0.0019	4.62062e-13	360388	ebi-a-GCST90018959	Height || id:ebi-a-GCST90018959	TRUE	reported	igd	2	TRUE	4.68663e-05	16.8908
rs12450371	T	C	T	C	0.0134	0.0072	0.410468	0.419014	FALSE	FALSE	FALSE	ebi-a-GCST90018902	17	1667674	0.03	477734	0.8096	Pneumothorax || id:ebi-a-GCST90018902	Pneumothorax	TRUE	igd	17	1667674	0.0013	3.33964e-23	360388	ebi-a-GCST90018959	Height || id:ebi-a-GCST90018959	TRUE	reported	igd	2	TRUE	8.69013e-05	31.3207
rs12466227	G	A	G	A	-0.009	-0.0174	0.530467	0.55844	FALSE	FALSE	FALSE	ebi-a-GCST90018902	2	60148940	0.0292	477734	0.550201	Pneumothorax || id:ebi-a-GCST90018902	Pneumothorax	TRUE	igd	2	60148940	0.0013	2.32488e-12	360388	ebi-a-GCST90018959	Height || id:ebi-a-GCST90018959	TRUE	reported	igd	2	TRUE	4.03496e-05	14.542
rs12480136	C	A	C	A	-0.012	-0.0138	0.245567	0.231473	FALSE	FALSE	FALSE	ebi-a-GCST90018902	20	38508191	0.0342	477734	0.686501	Pneumothorax || id:ebi-a-GCST90018902	Pneumothorax	TRUE	igd	20	38508191	0.0015	7.44389e-16	360388	ebi-a-GCST90018959	Height || id:ebi-a-GCST90018959	TRUE	reported	igd	2	TRUE	5.3356e-05	19.2298
rs12483653	T	C	T	C	-0.0133	-0.0498	0.814636	0.808479	FALSE	FALSE	FALSE	ebi-a-GCST90018902	21	17355049	0.0377	477734	0.1864	Pneumothorax || id:ebi-a-GCST90018902	Pneumothorax	TRUE	igd	21	17355049	0.0017	3.21884e-14	360388	ebi-a-GCST90018959	Height || id:ebi-a-GCST90018959	TRUE	reported	igd	2	TRUE	5.34223e-05	19.2537
rs12498568	T	C	T	C	-0.0142	0.054	0.137863	0.12773	FALSE	FALSE	FALSE	ebi-a-GCST90018902	4	86739805	0.0433	477734	0.2128	Pneumothorax || id:ebi-a-GCST90018902	Pneumothorax	TRUE	igd	4	86739805	0.0018	5.48403e-15	360388	ebi-a-GCST90018959	Height || id:ebi-a-GCST90018959	TRUE	reported	igd	2	TRUE	4.79326e-05	17.2751
rs12503274	C	T	C	T	0.0109	-0.0095	0.287183	0.277815	FALSE	FALSE	FALSE	ebi-a-GCST90018902	4	45136995	0.0322	477734	0.767201	Pneumothorax || id:ebi-a-GCST90018902	Pneumothorax	TRUE	igd	4	45136995	0.0014	1.17409e-14	360388	ebi-a-GCST90018959	Height || id:ebi-a-GCST90018959	TRUE	reported	igd	2	TRUE	4.86429e-05	17.5311
rs12503599	G	A	G	A	0.0143	0.1166	0.458302	0.458288	FALSE	FALSE	FALSE	ebi-a-GCST90018902	4	48541032	0.0292	477734	6.59295e-05	Pneumothorax || id:ebi-a-GCST90018902	Pneumothorax	TRUE	igd	4	48541032	0.0013	2.8119e-28	360388	ebi-a-GCST90018959	Height || id:ebi-a-GCST90018959	TRUE	reported	igd	2	TRUE	0.000101534	36.5951
rs12524625	A	G	A	G	0.0091	0.0338	0.359368	0.349929	FALSE	FALSE	FALSE	ebi-a-GCST90018902	6	127418688	0.0304	477734	0.2667	Pneumothorax || id:ebi-a-GCST90018902	Pneumothorax	TRUE	igd	6	127418688	0.0013	8.96396e-12	360388	ebi-a-GCST90018959	Height || id:ebi-a-GCST90018959	TRUE	reported	igd	2	TRUE	3.81295e-05	13.7419
rs12537	T	C	T	C	0.0117	-0.001	0.287397	0.306233	FALSE	FALSE	FALSE	ebi-a-GCST90018902	22	30423460	0.0322	477734	0.9756	Pneumothorax || id:ebi-a-GCST90018902	Pneumothorax	TRUE	igd	22	30423460	0.0015	5.65588e-15	360388	ebi-a-GCST90018959	Height || id:ebi-a-GCST90018959	TRUE	reported	igd	2	TRUE	5.60701e-05	20.208
rs1255531	A	G	A	G	0.0091	-0.0352	0.384354	0.388322	FALSE	FALSE	FALSE	ebi-a-GCST90018902	11	95298404	0.0299	477734	0.2396	Pneumothorax || id:ebi-a-GCST90018902	Pneumothorax	TRUE	igd	11	95298404	0.0013	1.48013e-11	360388	ebi-a-GCST90018959	Height || id:ebi-a-GCST90018959	TRUE	reported	igd	2	TRUE	3.919e-05	14.1241
rs12580534	A	C	A	C	0.0245	0.023	0.0737404	0.0660914	FALSE	FALSE	FALSE	ebi-a-GCST90018902	12	53979249	0.0594	477734	0.6983	Pneumothorax || id:ebi-a-GCST90018902	Pneumothorax	TRUE	igd	12	53979249	0.0023	1.40896e-25	360388	ebi-a-GCST90018959	Height || id:ebi-a-GCST90018959	TRUE	reported	igd	2	TRUE	8.19975e-05	29.5532
rs12598856	T	C	T	C	0.0136	0.0298	0.323183	0.327148	FALSE	FALSE	FALSE	ebi-a-GCST90018902	16	30029548	0.0317	477734	0.3465	Pneumothorax || id:ebi-a-GCST90018902	Pneumothorax	TRUE	igd	16	30029548	0.0014	6.78891e-21	360388	ebi-a-GCST90018959	Height || id:ebi-a-GCST90018959	TRUE	reported	igd	2	TRUE	8.09147e-05	29.1629
rs12603387	G	T	G	T	0.0074	-0.0001	0.376847	0.370271	FALSE	FALSE	FALSE	ebi-a-GCST90018902	17	6489837	0.0298	477734	0.9982	Pneumothorax || id:ebi-a-GCST90018902	Pneumothorax	TRUE	igd	17	6489837	0.0013	2.12501e-08	360388	ebi-a-GCST90018959	Height || id:ebi-a-GCST90018959	TRUE	reported	igd	2	TRUE	2.57189e-05	9.26899
rs12626741	T	C	T	C	0.015	0.0282	0.5195	0.54151	FALSE	FALSE	FALSE	ebi-a-GCST90018902	21	35712321	0.0293	477734	0.3353	Pneumothorax || id:ebi-a-GCST90018902	Pneumothorax	TRUE	igd	21	35712321	0.0013	7.2711e-31	360388	ebi-a-GCST90018959	Height || id:ebi-a-GCST90018959	TRUE	reported	igd	2	TRUE	0.000112329	40.4863
rs12645070	A	G	A	G	0.0218	-0.0158	0.249031	0.250009	FALSE	FALSE	FALSE	ebi-a-GCST90018902	4	57770106	0.0338	477734	0.6401	Pneumothorax || id:ebi-a-GCST90018902	Pneumothorax	TRUE	igd	4	57770106	0.0015	8.00387e-49	360388	ebi-a-GCST90018959	Height || id:ebi-a-GCST90018959	TRUE	reported	igd	2	TRUE	0.000177754	64.0713
rs12662365	A	T	A	T	-0.0206	0.015	0.351451	0.34138	FALSE	TRUE	FALSE	ebi-a-GCST90018902	6	80905389	0.0305	477734	0.6231	Pneumothorax || id:ebi-a-GCST90018902	Pneumothorax	TRUE	igd	6	80905389	0.0013	2.67485e-53	360388	ebi-a-GCST90018959	Height || id:ebi-a-GCST90018959	TRUE	reported	igd	2	TRUE	0.000193451	69.7307
rs12672455	A	G	A	G	0.0116	0.0087	0.316364	0.316309	FALSE	FALSE	FALSE	ebi-a-GCST90018902	7	2533605	0.0437	477734	0.8419	Pneumothorax || id:ebi-a-GCST90018902	Pneumothorax	TRUE	igd	7	2533605	0.0018	1.82301e-10	360388	ebi-a-GCST90018959	Height || id:ebi-a-GCST90018959	TRUE	reported	igd	2	TRUE	5.82047e-05	20.9774
rs12695032	A	G	A	G	0.0103	0.0351	0.488587	0.511797	FALSE	FALSE	FALSE	ebi-a-GCST90018902	2	241815473	0.0299	477734	0.2406	Pneumothorax || id:ebi-a-GCST90018902	Pneumothorax	TRUE	igd	2	241815473	0.0013	9.79716e-15	360388	ebi-a-GCST90018959	Height || id:ebi-a-GCST90018959	TRUE	reported	igd	2	TRUE	5.30174e-05	19.1077
rs12710257	G	A	G	A	-0.0226	0.0378	0.744103	0.762604	FALSE	FALSE	FALSE	ebi-a-GCST90018902	19	10741622	0.0342	477734	0.2695	Pneumothorax || id:ebi-a-GCST90018902	Pneumothorax	TRUE	igd	19	10741622	0.0015	2.03189e-53	360388	ebi-a-GCST90018959	Height || id:ebi-a-GCST90018959	TRUE	reported	igd	2	TRUE	0.000194511	70.1128
rs12719787	C	T	C	T	-0.0099	-0.0066	0.459932	0.446309	FALSE	FALSE	FALSE	ebi-a-GCST90018902	16	1146126	0.0343	477734	0.847	Pneumothorax || id:ebi-a-GCST90018902	Pneumothorax	TRUE	igd	16	1146126	0.0017	2.28702e-09	360388	ebi-a-GCST90018959	Height || id:ebi-a-GCST90018959	TRUE	reported	igd	2	TRUE	4.86903e-05	17.5482
rs1272131	C	T	C	T	0.0275	-0.0836	0.505949	0.469546	FALSE	FALSE	FALSE	ebi-a-GCST90018902	14	60886150	0.0312	477734	0.00739197	Pneumothorax || id:ebi-a-GCST90018902	Pneumothorax	TRUE	igd	14	60886150	0.0014	2.82228e-87	360388	ebi-a-GCST90018959	Height || id:ebi-a-GCST90018959	TRUE	reported	igd	2	TRUE	0.000378071	136.303
rs12735509	T	C	T	C	-0.0111	0.0449	0.106544	0.106712	FALSE	FALSE	FALSE	ebi-a-GCST90018902	1	198099838	0.0469	477734	0.3379	Pneumothorax || id:ebi-a-GCST90018902	Pneumothorax	TRUE	igd	1	198099838	0.002	4.44304e-08	360388	ebi-a-GCST90018959	Height || id:ebi-a-GCST90018959	TRUE	reported	igd	2	TRUE	2.34573e-05	8.45388
rs12767100	C	A	C	A	0.0236	-0.0282	0.57104	0.571046	FALSE	FALSE	FALSE	ebi-a-GCST90018902	10	104338014	0.04	477734	0.4819	Pneumothorax || id:ebi-a-GCST90018902	Pneumothorax	TRUE	igd	10	104338014	0.0017	2.04315e-45	360388	ebi-a-GCST90018959	Height || id:ebi-a-GCST90018959	TRUE	reported	igd	2	TRUE	0.000272858	98.3612
rs12767381	A	G	A	G	0.0173	0.0133	0.15755	0.157634	FALSE	FALSE	FALSE	ebi-a-GCST90018902	10	81240229	0.0548	477734	0.8082	Pneumothorax || id:ebi-a-GCST90018902	Pneumothorax	TRUE	igd	10	81240229	0.0023	2.67793e-14	360388	ebi-a-GCST90018959	Height || id:ebi-a-GCST90018959	TRUE	reported	igd	2	TRUE	7.94483e-05	28.6343
rs1278259	G	A	G	A	-0.0095	0.0001	0.671072	0.673599	FALSE	FALSE	FALSE	ebi-a-GCST90018902	10	127731102	0.0318	477734	0.9974	Pneumothorax || id:ebi-a-GCST90018902	Pneumothorax	TRUE	igd	10	127731102	0.0014	5.97173e-11	360388	ebi-a-GCST90018959	Height || id:ebi-a-GCST90018959	TRUE	reported	igd	2	TRUE	3.98426e-05	14.3593
rs12785387	T	C	T	C	-0.0182	0.0322	0.178506	0.179871	FALSE	FALSE	FALSE	ebi-a-GCST90018902	11	120221987	0.0416	477734	0.4381	Pneumothorax || id:ebi-a-GCST90018902	Pneumothorax	TRUE	igd	11	120221987	0.0016	3.28776e-28	360388	ebi-a-GCST90018959	Height || id:ebi-a-GCST90018959	TRUE	reported	igd	2	TRUE	9.71471e-05	35.0139
rs1288974	A	G	A	G	0.0094	0.0126	0.626011	0.623403	FALSE	FALSE	FALSE	ebi-a-GCST90018902	3	71128028	0.0324	477734	0.697	Pneumothorax || id:ebi-a-GCST90018902	Pneumothorax	TRUE	igd	3	71128028	0.0014	1.007e-10	360388	ebi-a-GCST90018959	Height || id:ebi-a-GCST90018959	TRUE	reported	igd	2	TRUE	4.13739e-05	14.9112
rs12901204	A	G	A	G	0.0213	0.0147	0.259267	0.255335	FALSE	FALSE	FALSE	ebi-a-GCST90018902	15	100756407	0.0338	477734	0.664099	Pneumothorax || id:ebi-a-GCST90018902	Pneumothorax	TRUE	igd	15	100756407	0.0015	1.06807e-43	360388	ebi-a-GCST90018959	Height || id:ebi-a-GCST90018959	TRUE	reported	igd	2	TRUE	0.00017426	62.8119
rs12920476	C	A	C	A	-0.0099	0.0436	0.177216	0.182736	FALSE	FALSE	FALSE	ebi-a-GCST90018902	16	69205654	0.0379	477734	0.2498	Pneumothorax || id:ebi-a-GCST90018902	Pneumothorax	TRUE	igd	16	69205654	0.0018	2.25102e-08	360388	ebi-a-GCST90018959	Height || id:ebi-a-GCST90018959	TRUE	reported	igd	2	TRUE	2.85818e-05	10.3008
rs12939225	G	A	G	A	0.0136	0.0248	0.540926	0.530908	FALSE	FALSE	FALSE	ebi-a-GCST90018902	17	79409434	0.0347	477734	0.475501	Pneumothorax || id:ebi-a-GCST90018902	Pneumothorax	TRUE	igd	17	79409434	0.0017	1.11609e-15	360388	ebi-a-GCST90018959	Height || id:ebi-a-GCST90018959	TRUE	reported	igd	2	TRUE	9.18604e-05	33.1082
rs12944813	A	T	A	T	0.0191	0.0077	0.157252	0.16731	FALSE	TRUE	FALSE	ebi-a-GCST90018902	17	69944958	0.0393	477734	0.8458	Pneumothorax || id:ebi-a-GCST90018902	Pneumothorax	TRUE	igd	17	69944958	0.0018	4.10393e-25	360388	ebi-a-GCST90018959	Height || id:ebi-a-GCST90018959	TRUE	reported	igd	2	TRUE	9.6692e-05	34.8498
rs12982126	C	T	C	T	0.0111	0.0421	0.255388	0.243011	FALSE	FALSE	FALSE	ebi-a-GCST90018902	19	32831207	0.0361	477734	0.2441	Pneumothorax || id:ebi-a-GCST90018902	Pneumothorax	TRUE	igd	19	32831207	0.0015	9.53894e-13	360388	ebi-a-GCST90018959	Height || id:ebi-a-GCST90018959	TRUE	reported	igd	2	TRUE	4.68605e-05	16.8886
rs12982744	G	C	G	C	0.0214	0.0384	0.359804	0.353017	FALSE	TRUE	FALSE	ebi-a-GCST90018902	19	2177193	0.0301	477734	0.2019	Pneumothorax || id:ebi-a-GCST90018902	Pneumothorax	TRUE	igd	19	2177193	0.0013	6.60237e-57	360388	ebi-a-GCST90018959	Height || id:ebi-a-GCST90018959	TRUE	reported	igd	2	TRUE	0.000210978	76.0494
rs13012533	T	A	T	A	-0.0109	-0.0069	0.302131	0.316693	FALSE	TRUE	FALSE	ebi-a-GCST90018902	2	70403465	0.0312	477734	0.8255	Pneumothorax || id:ebi-a-GCST90018902	Pneumothorax	TRUE	igd	2	70403465	0.0014	7.25103e-15	360388	ebi-a-GCST90018959	Height || id:ebi-a-GCST90018959	TRUE	reported	igd	2	TRUE	5.01017e-05	18.0568
rs13014796	A	G	A	G	-0.0184	0.0288	0.141049	0.139616	FALSE	FALSE	FALSE	ebi-a-GCST90018902	2	200321050	0.0427	477734	0.5	Pneumothorax || id:ebi-a-GCST90018902	Pneumothorax	TRUE	igd	2	200321050	0.0019	2.20191e-21	360388	ebi-a-GCST90018959	Height || id:ebi-a-GCST90018959	TRUE	reported	igd	2	TRUE	8.20359e-05	29.567
rs13024076	A	G	A	G	0.015	0.0355	0.105358	0.122526	FALSE	FALSE	FALSE	ebi-a-GCST90018902	2	106706647	0.0452	477734	0.4331	Pneumothorax || id:ebi-a-GCST90018902	Pneumothorax	TRUE	igd	2	106706647	0.0022	2.83009e-11	360388	ebi-a-GCST90018959	Height || id:ebi-a-GCST90018959	TRUE	reported	igd	2	TRUE	4.2416e-05	15.2868
rs13075185	T	C	T	C	0.0125	-0.0683	0.257269	0.268422	FALSE	FALSE	FALSE	ebi-a-GCST90018902	3	134083063	0.0345	477734	0.0475598	Pneumothorax || id:ebi-a-GCST90018902	Pneumothorax	TRUE	igd	3	134083063	0.0016	1.51008e-14	360388	ebi-a-GCST90018959	Height || id:ebi-a-GCST90018959	TRUE	reported	igd	2	TRUE	5.9713e-05	21.521
rs13152701	A	G	A	G	-0.0124	0.0236	0.445383	0.444608	FALSE	FALSE	FALSE	ebi-a-GCST90018902	4	122751061	0.0292	477734	0.4196	Pneumothorax || id:ebi-a-GCST90018902	Pneumothorax	TRUE	igd	4	122751061	0.0013	1.64399e-21	360388	ebi-a-GCST90018959	Height || id:ebi-a-GCST90018959	TRUE	reported	igd	2	TRUE	7.59627e-05	27.378
rs13210323	C	A	C	A	-0.0216	0.0367	0.372959	0.344363	FALSE	FALSE	FALSE	ebi-a-GCST90018902	6	35005084	0.0317	477734	0.2466	Pneumothorax || id:ebi-a-GCST90018902	Pneumothorax	TRUE	igd	6	35005084	0.0014	2.59298e-56	360388	ebi-a-GCST90018959	Height || id:ebi-a-GCST90018959	TRUE	reported	igd	2	TRUE	0.00021822	78.6606
rs1321432	C	A	C	A	-0.0347	-0.0217	0.716787	0.714128	FALSE	FALSE	FALSE	ebi-a-GCST90018902	20	6614691	0.0332	477734	0.5118	Pneumothorax || id:ebi-a-GCST90018902	Pneumothorax	TRUE	igd	20	6614691	0.0015	1.58855e-112	360388	ebi-a-GCST90018959	Height || id:ebi-a-GCST90018959	TRUE	reported	igd	2	TRUE	0.000488869	176.268
rs1322045	A	G	A	G	0.0126	-0.0362	0.684378	0.675292	FALSE	FALSE	FALSE	ebi-a-GCST90018902	9	35754500	0.0309	477734	0.2416	Pneumothorax || id:ebi-a-GCST90018902	Pneumothorax	TRUE	igd	9	35754500	0.0014	1.02707e-19	360388	ebi-a-GCST90018959	Height || id:ebi-a-GCST90018959	TRUE	reported	igd	2	TRUE	6.85858e-05	24.7191
rs1324414	A	G	A	G	0.0146	-0.0187	0.311786	0.332069	FALSE	FALSE	FALSE	ebi-a-GCST90018902	13	33174225	0.0315	477734	0.552	Pneumothorax || id:ebi-a-GCST90018902	Pneumothorax	TRUE	igd	13	33174225	0.0014	1.05706e-23	360388	ebi-a-GCST90018959	Height || id:ebi-a-GCST90018959	TRUE	reported	igd	2	TRUE	9.14778e-05	32.9703
rs1327313	A	T	A	T	0.0134	-0.0309	0.218601	0.197297	FALSE	TRUE	FALSE	ebi-a-GCST90018902	13	80677558	0.0426	477734	0.4691	Pneumothorax || id:ebi-a-GCST90018902	Pneumothorax	TRUE	igd	13	80677558	0.002	1.80302e-11	360388	ebi-a-GCST90018959	Height || id:ebi-a-GCST90018959	TRUE	reported	igd	2	TRUE	6.13429e-05	22.1085
rs13283484	G	A	G	A	-0.0085	0.0649	0.615573	0.628916	FALSE	FALSE	FALSE	ebi-a-GCST90018902	9	123352435	0.0303	477734	0.0318999	Pneumothorax || id:ebi-a-GCST90018902	Pneumothorax	TRUE	igd	9	123352435	0.0013	1.7e-10	360388	ebi-a-GCST90018959	Height || id:ebi-a-GCST90018959	TRUE	reported	igd	2	TRUE	3.41949e-05	12.3238
rs1363517	A	G	A	G	0.0157	-0.0191	0.644696	0.630857	FALSE	FALSE	FALSE	ebi-a-GCST90018902	5	179731377	0.0308	477734	0.535601	Pneumothorax || id:ebi-a-GCST90018902	Pneumothorax	TRUE	igd	5	179731377	0.0014	5.57956e-29	360388	ebi-a-GCST90018959	Height || id:ebi-a-GCST90018959	TRUE	reported	igd	2	TRUE	0.000112924	40.7006
rs13723	G	A	G	A	-0.0122	-0.0041	0.434138	0.443989	FALSE	FALSE	FALSE	ebi-a-GCST90018902	17	27941886	0.0293	477734	0.8885	Pneumothorax || id:ebi-a-GCST90018902	Pneumothorax	TRUE	igd	17	27941886	0.0013	1.57797e-20	360388	ebi-a-GCST90018959	Height || id:ebi-a-GCST90018959	TRUE	reported	igd	2	TRUE	7.31287e-05	26.3565
rs138809270	T	C	T	C	-0.0887	-0.2878	0.017175	0.0163931	FALSE	FALSE	FALSE	ebi-a-GCST90018902	2	219929394	0.137	477734	0.03565	Pneumothorax || id:ebi-a-GCST90018902	Pneumothorax	TRUE	igd	2	219929394	0.0065	7.75354e-42	360388	ebi-a-GCST90018959	Height || id:ebi-a-GCST90018959	TRUE	reported	igd	2	TRUE	0.000265614	95.7488
rs138814	T	C	T	C	0.009	0.0199	0.197351	0.194648	FALSE	FALSE	FALSE	ebi-a-GCST90018902	22	50162136	0.0368	477734	0.5891	Pneumothorax || id:ebi-a-GCST90018902	Pneumothorax	TRUE	igd	22	50162136	0.0016	3.77103e-08	360388	ebi-a-GCST90018959	Height || id:ebi-a-GCST90018959	TRUE	reported	igd	2	TRUE	2.56614e-05	9.24824
rs138937927	T	C	T	C	-0.0469	-0.0395	0.0261838	0.0273774	FALSE	FALSE	FALSE	ebi-a-GCST90018902	16	51095561	0.1063	477734	0.7104	Pneumothorax || id:ebi-a-GCST90018902	Pneumothorax	TRUE	igd	16	51095561	0.0054	1.76482e-18	360388	ebi-a-GCST90018959	Height || id:ebi-a-GCST90018959	TRUE	reported	igd	2	TRUE	0.000112172	40.4298
rs1401795	G	A	G	A	-0.0192	0.002	0.567736	0.559902	FALSE	FALSE	FALSE	ebi-a-GCST90018902	17	54839652	0.03	477734	0.9459	Pneumothorax || id:ebi-a-GCST90018902	Pneumothorax	TRUE	igd	17	54839652	0.0013	4.40656e-46	360388	ebi-a-GCST90018959	Height || id:ebi-a-GCST90018959	TRUE	reported	igd	2	TRUE	0.000180937	65.219
rs1402264	G	A	G	A	0.0178	0.0612	0.958265	0.952953	FALSE	FALSE	FALSE	ebi-a-GCST90018902	3	98989424	0.0699	477734	0.3819	Pneumothorax || id:ebi-a-GCST90018902	Pneumothorax	TRUE	igd	3	98989424	0.003	1.99499e-09	360388	ebi-a-GCST90018959	Height || id:ebi-a-GCST90018959	TRUE	reported	igd	2	TRUE	2.53429e-05	9.13345
rs140515369	TA	T	TA	T	0.0114	-0.0292	0.379872	0.382709	FALSE	FALSE	FALSE	ebi-a-GCST90018902	7	121962091	0.0296	477734	0.3235	Pneumothorax || id:ebi-a-GCST90018902	Pneumothorax	TRUE	igd	7	121962091	0.0013	5.67545e-18	360388	ebi-a-GCST90018959	Height || id:ebi-a-GCST90018959	TRUE	reported	igd	2	TRUE	6.12292e-05	22.0675
rs140528777	GTT	G	GTT	G	-0.0191	0.0088	0.116897	0.116955	FALSE	FALSE	FALSE	ebi-a-GCST90018902	4	38617635	0.0619	477734	0.8869	Pneumothorax || id:ebi-a-GCST90018902	Pneumothorax	TRUE	igd	4	38617635	0.0026	1.18604e-13	360388	ebi-a-GCST90018959	Height || id:ebi-a-GCST90018959	TRUE	reported	igd	2	TRUE	7.53202e-05	27.1464
rs1406814	C	T	C	T	0.0218	0.0375	0.382109	0.38324	FALSE	FALSE	FALSE	ebi-a-GCST90018902	16	778024	0.0339	477734	0.2692	Pneumothorax || id:ebi-a-GCST90018902	Pneumothorax	TRUE	igd	16	778024	0.0015	6.74839e-45	360388	ebi-a-GCST90018959	Height || id:ebi-a-GCST90018959	TRUE	reported	igd	2	TRUE	0.00022441	80.8924
rs142599545	G	A	G	A	0.0874	0.2866	0.0171333	0.0134196	FALSE	FALSE	FALSE	ebi-a-GCST90018902	6	19844384	0.1519	477734	0.0591998	Pneumothorax || id:ebi-a-GCST90018902	Pneumothorax	TRUE	igd	6	19844384	0.0066	5.02458e-40	360388	ebi-a-GCST90018959	Height || id:ebi-a-GCST90018959	TRUE	reported	igd	2	TRUE	0.00025727	92.7402
rs143032062	C	T	C	T	-0.0642	0.0732	0.0152998	0.0126673	FALSE	FALSE	FALSE	ebi-a-GCST90018902	22	28709058	0.1518	477734	0.6294	Pneumothorax || id:ebi-a-GCST90018902	Pneumothorax	TRUE	igd	22	28709058	0.0068	3.1492e-21	360388	ebi-a-GCST90018959	Height || id:ebi-a-GCST90018959	TRUE	reported	igd	2	TRUE	0.000124191	44.7622
rs143384	G	A	G	A	0.0573	0.0398	0.34679	0.362431	FALSE	FALSE	FALSE	ebi-a-GCST90018902	20	34025756	0.0305	477734	0.1921	Pneumothorax || id:ebi-a-GCST90018902	Pneumothorax	TRUE	igd	20	34025756	0.0014	1e-200	360388	ebi-a-GCST90018959	Height || id:ebi-a-GCST90018959	TRUE	reported	igd	2	TRUE	0.00148751	536.875
rs143783471	T	C	T	C	-0.0687	-0.0165	0.0136657	0.0107384	FALSE	FALSE	FALSE	ebi-a-GCST90018902	2	232834177	0.1673	477734	0.9216	Pneumothorax || id:ebi-a-GCST90018902	Pneumothorax	TRUE	igd	2	232834177	0.0073	3.45621e-21	360388	ebi-a-GCST90018959	Height || id:ebi-a-GCST90018959	TRUE	reported	igd	2	TRUE	0.000127233	45.8588
rs143840904	T	C	T	C	-0.0971	0.071	0.018146	0.0158338	FALSE	FALSE	FALSE	ebi-a-GCST90018902	11	2813322	0.1221	477734	0.5612	Pneumothorax || id:ebi-a-GCST90018902	Pneumothorax	TRUE	igd	11	2813322	0.0052	4.70977e-79	360388	ebi-a-GCST90018959	Height || id:ebi-a-GCST90018959	TRUE	reported	igd	2	TRUE	0.000335967	121.118
rs143973444	T	C	T	C	0.0323	-0.02	0.0360625	0.0388904	FALSE	FALSE	FALSE	ebi-a-GCST90018902	5	172785612	0.0886	477734	0.8213	Pneumothorax || id:ebi-a-GCST90018902	Pneumothorax	TRUE	igd	5	172785612	0.0044	2.80479e-13	360388	ebi-a-GCST90018959	Height || id:ebi-a-GCST90018959	TRUE	reported	igd	2	TRUE	7.25337e-05	26.142
rs1443536	G	A	G	A	0.0325	0.0025	0.27994	0.295916	FALSE	FALSE	FALSE	ebi-a-GCST90018902	4	82174165	0.0317	477734	0.938	Pneumothorax || id:ebi-a-GCST90018902	Pneumothorax	TRUE	igd	4	82174165	0.0014	7.6913e-113	360388	ebi-a-GCST90018959	Height || id:ebi-a-GCST90018959	TRUE	reported	igd	2	TRUE	0.000425824	153.526
rs144825028	G	A	G	A	0.0144	-0.1244	0.0851016	0.0841716	FALSE	FALSE	FALSE	ebi-a-GCST90018902	9	94432316	0.0527	477734	0.0181602	Pneumothorax || id:ebi-a-GCST90018902	Pneumothorax	TRUE	igd	9	94432316	0.0024	3.59302e-09	360388	ebi-a-GCST90018959	Height || id:ebi-a-GCST90018959	TRUE	reported	igd	2	TRUE	3.22898e-05	11.6372
rs144941224	A	G	A	G	-0.0272	-0.0618	0.0585474	0.0512048	FALSE	FALSE	FALSE	ebi-a-GCST90018902	2	33534125	0.0767	477734	0.4204	Pneumothorax || id:ebi-a-GCST90018902	Pneumothorax	TRUE	igd	2	33534125	0.0035	1.03395e-14	360388	ebi-a-GCST90018959	Height || id:ebi-a-GCST90018959	TRUE	reported	igd	2	TRUE	8.15594e-05	29.3953
rs146022824	GT	G	GT	G	-0.0136	0.0714	0.140988	0.140967	FALSE	FALSE	FALSE	ebi-a-GCST90018902	8	37375850	0.0585	477734	0.2224	Pneumothorax || id:ebi-a-GCST90018902	Pneumothorax	TRUE	igd	8	37375850	0.0024	2.07702e-08	360388	ebi-a-GCST90018959	Height || id:ebi-a-GCST90018959	TRUE	reported	igd	2	TRUE	4.48012e-05	16.1464
rs146921005	A	C	A	C	0.0189	0.0048	0.454939	0.455957	FALSE	FALSE	FALSE	ebi-a-GCST90018902	11	2159354	0.0328	477734	0.8845	Pneumothorax || id:ebi-a-GCST90018902	Pneumothorax	TRUE	igd	11	2159354	0.0013	3.11028e-47	360388	ebi-a-GCST90018959	Height || id:ebi-a-GCST90018959	TRUE	reported	igd	2	TRUE	0.000177154	63.8553
rs147110934	T	G	T	G	-0.0716	0.0011	0.0240435	0.0189148	FALSE	FALSE	FALSE	ebi-a-GCST90018902	19	55993436	0.1237	477734	0.993	Pneumothorax || id:ebi-a-GCST90018902	Pneumothorax	TRUE	igd	19	55993436	0.0054	1.97288e-40	360388	ebi-a-GCST90018959	Height || id:ebi-a-GCST90018959	TRUE	reported	igd	2	TRUE	0.000240594	86.7275
rs1474647	T	C	T	C	-0.0132	0.0022	0.470193	0.48486	FALSE	FALSE	FALSE	ebi-a-GCST90018902	1	22441865	0.0296	477734	0.9416	Pneumothorax || id:ebi-a-GCST90018902	Pneumothorax	TRUE	igd	1	22441865	0.0013	1.53993e-23	360388	ebi-a-GCST90018959	Height || id:ebi-a-GCST90018959	TRUE	reported	igd	2	TRUE	8.68104e-05	31.288
rs1478447	A	C	A	C	0.0092	-0.0359	0.455242	0.441738	FALSE	FALSE	FALSE	ebi-a-GCST90018902	5	127571926	0.0315	477734	0.2549	Pneumothorax || id:ebi-a-GCST90018902	Pneumothorax	TRUE	igd	5	127571926	0.0014	7.63484e-11	360388	ebi-a-GCST90018959	Height || id:ebi-a-GCST90018959	TRUE	reported	igd	2	TRUE	4.19809e-05	15.13
rs147956078	CCAGCTACT	C	CCAGCTACT	C	0.024	0.1733	0.0539675	0.0490097	FALSE	FALSE	FALSE	ebi-a-GCST90018902	12	28113534	0.067	477734	0.00967097	Pneumothorax || id:ebi-a-GCST90018902	Pneumothorax	TRUE	igd	12	28113534	0.0027	1.31886e-18	360388	ebi-a-GCST90018959	Height || id:ebi-a-GCST90018959	TRUE	reported	igd	2	TRUE	5.88154e-05	21.1975
rs148100109	A	G	A	G	0.0284	0.1771	0.0552233	0.0516407	FALSE	FALSE	FALSE	ebi-a-GCST90018902	7	99436506	0.0773	477734	0.0219599	Pneumothorax || id:ebi-a-GCST90018902	Pneumothorax	TRUE	igd	7	99436506	0.0037	8.41008e-15	360388	ebi-a-GCST90018959	Height || id:ebi-a-GCST90018959	TRUE	reported	igd	2	TRUE	8.41624e-05	30.3335
rs148421478	G	A	G	A	0.0147	-0.0279	0.609344	0.60988	FALSE	FALSE	FALSE	ebi-a-GCST90018902	6	117504259	0.0298	477734	0.3496	Pneumothorax || id:ebi-a-GCST90018902	Pneumothorax	TRUE	igd	6	117504259	0.0013	3.00815e-28	360388	ebi-a-GCST90018959	Height || id:ebi-a-GCST90018959	TRUE	reported	igd	2	TRUE	0.000102878	37.0795
rs148537227	A	G	A	G	0.0556	0.0731	0.0285968	0.0265373	FALSE	FALSE	FALSE	ebi-a-GCST90018902	7	148622699	0.1102	477734	0.5071	Pneumothorax || id:ebi-a-GCST90018902	Pneumothorax	TRUE	igd	7	148622699	0.0052	1.33598e-26	360388	ebi-a-GCST90018959	Height || id:ebi-a-GCST90018959	TRUE	reported	igd	2	TRUE	0.00017175	61.9069
rs1488691	G	T	G	T	0.007	0.0472	0.484089	0.484695	FALSE	FALSE	FALSE	ebi-a-GCST90018902	1	92332865	0.0289	477734	0.103	Pneumothorax || id:ebi-a-GCST90018902	Pneumothorax	TRUE	igd	1	92332865	0.0013	4.85803e-08	360388	ebi-a-GCST90018959	Height || id:ebi-a-GCST90018959	TRUE	reported	igd	2	TRUE	2.44752e-05	8.82073
rs148978393	C	T	C	T	0.0127	-0.056	0.606505	0.606557	FALSE	FALSE	FALSE	ebi-a-GCST90018902	15	101615637	0.0438	477734	0.2007	Pneumothorax || id:ebi-a-GCST90018902	Pneumothorax	TRUE	igd	15	101615637	0.0018	2.84708e-12	360388	ebi-a-GCST90018959	Height || id:ebi-a-GCST90018959	TRUE	reported	igd	2	TRUE	7.69859e-05	27.7468
rs1490820	A	C	A	C	0.0197	0.0288	0.160527	0.165293	FALSE	FALSE	FALSE	ebi-a-GCST90018902	5	67101179	0.0457	477734	0.528	Pneumothorax || id:ebi-a-GCST90018902	Pneumothorax	TRUE	igd	5	67101179	0.0023	2.02488e-18	360388	ebi-a-GCST90018959	Height || id:ebi-a-GCST90018959	TRUE	reported	igd	2	TRUE	0.000104597	37.6991
rs149566421	A	G	A	G	-0.02	0.1616	0.0471977	0.0441175	FALSE	FALSE	FALSE	ebi-a-GCST90018902	8	47286953	0.0755	477734	0.03234	Pneumothorax || id:ebi-a-GCST90018902	Pneumothorax	TRUE	igd	8	47286953	0.0031	1.45999e-10	360388	ebi-a-GCST90018959	Height || id:ebi-a-GCST90018959	TRUE	reported	igd	2	TRUE	3.59761e-05	12.9657
rs14976	T	C	T	C	0.0129	0.01	0.231146	0.227199	FALSE	FALSE	FALSE	ebi-a-GCST90018902	2	85818886	0.0357	477734	0.7792	Pneumothorax || id:ebi-a-GCST90018902	Pneumothorax	TRUE	igd	2	85818886	0.0016	4.09732e-15	360388	ebi-a-GCST90018959	Height || id:ebi-a-GCST90018959	TRUE	reported	igd	2	TRUE	5.91479e-05	21.3174
rs151064	G	T	G	T	0.0139	0.0605	0.835214	0.838501	FALSE	FALSE	FALSE	ebi-a-GCST90018902	21	28280322	0.0394	477734	0.1244	Pneumothorax || id:ebi-a-GCST90018902	Pneumothorax	TRUE	igd	21	28280322	0.0017	9.88325e-16	360388	ebi-a-GCST90018959	Height || id:ebi-a-GCST90018959	TRUE	reported	igd	2	TRUE	5.31836e-05	19.1676
rs151123887	A	G	A	G	-0.0439	-0.1213	0.0222229	0.0178759	FALSE	FALSE	FALSE	ebi-a-GCST90018902	20	34593288	0.1337	477734	0.3645	Pneumothorax || id:ebi-a-GCST90018902	Pneumothorax	TRUE	igd	20	34593288	0.0058	6.51628e-14	360388	ebi-a-GCST90018959	Height || id:ebi-a-GCST90018959	TRUE	reported	igd	2	TRUE	8.37529e-05	30.1859
rs1516881	G	C	G	C	-0.016	-0.0029	0.367709	0.364003	FALSE	TRUE	FALSE	ebi-a-GCST90018902	9	108913054	0.0303	477734	0.9242	Pneumothorax || id:ebi-a-GCST90018902	Pneumothorax	TRUE	igd	9	108913054	0.0013	5.81969e-33	360388	ebi-a-GCST90018959	Height || id:ebi-a-GCST90018959	TRUE	reported	igd	2	TRUE	0.00011904	42.9053
rs1523123	A	G	A	G	-0.0148	-0.0361	0.150255	0.156201	FALSE	FALSE	FALSE	ebi-a-GCST90018902	3	43091017	0.04	477734	0.3669	Pneumothorax || id:ebi-a-GCST90018902	Pneumothorax	TRUE	igd	3	43091017	0.0018	3.7627e-16	360388	ebi-a-GCST90018959	Height || id:ebi-a-GCST90018959	TRUE	reported	igd	2	TRUE	5.59334e-05	20.1587
rs153749	G	A	G	A	0.0179	-0.004	0.4455	0.442679	FALSE	FALSE	FALSE	ebi-a-GCST90018902	5	171181255	0.0292	477734	0.8899	Pneumothorax || id:ebi-a-GCST90018902	Pneumothorax	TRUE	igd	5	171181255	0.0013	2.37575e-43	360388	ebi-a-GCST90018959	Height || id:ebi-a-GCST90018959	TRUE	reported	igd	2	TRUE	0.000158302	57.0587
rs1544459	C	T	C	T	0.0078	-0.0658	0.414968	0.408271	FALSE	FALSE	FALSE	ebi-a-GCST90018902	7	77417584	0.0294	477734	0.0251403	Pneumothorax || id:ebi-a-GCST90018902	Pneumothorax	TRUE	igd	7	77417584	0.0013	2.79898e-09	360388	ebi-a-GCST90018959	Height || id:ebi-a-GCST90018959	TRUE	reported	igd	2	TRUE	2.95402e-05	10.6462
rs1569959	G	T	G	T	-0.0148	0.0251	0.622508	0.637272	FALSE	FALSE	FALSE	ebi-a-GCST90018902	20	21223410	0.0303	477734	0.4069	Pneumothorax || id:ebi-a-GCST90018902	Pneumothorax	TRUE	igd	20	21223410	0.0013	6.38852e-29	360388	ebi-a-GCST90018959	Height || id:ebi-a-GCST90018959	TRUE	reported	igd	2	TRUE	0.000102945	37.1038
rs1573891	C	G	C	G	-0.0436	-0.0703	0.126857	0.114003	FALSE	TRUE	FALSE	ebi-a-GCST90018902	15	99186488	0.0459	477734	0.1259	Pneumothorax || id:ebi-a-GCST90018902	Pneumothorax	TRUE	igd	15	99186488	0.002	2.18776e-104	360388	ebi-a-GCST90018959	Height || id:ebi-a-GCST90018959	TRUE	reported	igd	2	TRUE	0.000421117	151.829
rs1591637	T	C	T	C	-0.0185	0.0039	0.686665	0.655779	FALSE	FALSE	FALSE	ebi-a-GCST90018902	1	103534448	0.0326	477734	0.9061	Pneumothorax || id:ebi-a-GCST90018902	Pneumothorax	TRUE	igd	1	103534448	0.0015	5.34811e-33	360388	ebi-a-GCST90018959	Height || id:ebi-a-GCST90018959	TRUE	reported	igd	2	TRUE	0.000147274	53.0835
rs1605029	G	A	G	A	-0.0139	-0.026	0.262498	0.262188	FALSE	FALSE	FALSE	ebi-a-GCST90018902	7	55881917	0.034	477734	0.4434	Pneumothorax || id:ebi-a-GCST90018902	Pneumothorax	TRUE	igd	7	55881917	0.0015	7.57007e-21	360388	ebi-a-GCST90018959	Height || id:ebi-a-GCST90018959	TRUE	reported	igd	2	TRUE	7.48081e-05	26.9618
rs1658319	C	T	C	T	-0.0166	-0.0365	0.752967	0.758105	FALSE	FALSE	FALSE	ebi-a-GCST90018902	10	80925014	0.0338	477734	0.2808	Pneumothorax || id:ebi-a-GCST90018902	Pneumothorax	TRUE	igd	10	80925014	0.0015	1.89191e-29	360388	ebi-a-GCST90018959	Height || id:ebi-a-GCST90018959	TRUE	reported	igd	2	TRUE	0.000102513	36.9479
rs1678979	C	T	C	T	-0.0179	0.0658	0.219947	0.229713	FALSE	FALSE	FALSE	ebi-a-GCST90018902	15	48896830	0.0343	477734	0.0551099	Pneumothorax || id:ebi-a-GCST90018902	Pneumothorax	TRUE	igd	15	48896830	0.0016	2.42717e-30	360388	ebi-a-GCST90018959	Height || id:ebi-a-GCST90018959	TRUE	reported	igd	2	TRUE	0.000109946	39.6272
rs16833107	T	C	T	C	-0.0178	-0.0446	0.102753	0.103025	FALSE	FALSE	FALSE	ebi-a-GCST90018902	1	151233007	0.0473	477734	0.3454	Pneumothorax || id:ebi-a-GCST90018902	Pneumothorax	TRUE	igd	1	151233007	0.0021	5.64287e-17	360388	ebi-a-GCST90018959	Height || id:ebi-a-GCST90018959	TRUE	reported	igd	2	TRUE	5.8422e-05	21.0557
rs16835469	C	G	C	G	0.0088	-0.0211	0.336431	0.327044	FALSE	TRUE	FALSE	ebi-a-GCST90018902	1	33904684	0.0329	477734	0.5218	Pneumothorax || id:ebi-a-GCST90018902	Pneumothorax	TRUE	igd	1	33904684	0.0014	1.01899e-09	360388	ebi-a-GCST90018959	Height || id:ebi-a-GCST90018959	TRUE	reported	igd	2	TRUE	3.45762e-05	12.4612
rs16853237	C	T	C	T	-0.0088	-0.0079	0.301893	0.311668	FALSE	FALSE	FALSE	ebi-a-GCST90018902	1	204262260	0.0379	477734	0.8359	Pneumothorax || id:ebi-a-GCST90018902	Pneumothorax	TRUE	igd	1	204262260	0.0015	3.54503e-09	360388	ebi-a-GCST90018959	Height || id:ebi-a-GCST90018959	TRUE	reported	igd	2	TRUE	3.26415e-05	11.7639
rs16859777	G	A	G	A	-0.0173	0.0049	0.127185	0.125498	FALSE	FALSE	FALSE	ebi-a-GCST90018902	2	220190194	0.0434	477734	0.9092	Pneumothorax || id:ebi-a-GCST90018902	Pneumothorax	TRUE	igd	2	220190194	0.0019	8.1677e-20	360388	ebi-a-GCST90018959	Height || id:ebi-a-GCST90018959	TRUE	reported	igd	2	TRUE	6.64478e-05	23.9484
rs16895796	A	T	A	T	-0.0493	0.0144	0.0703473	0.0659081	FALSE	TRUE	FALSE	ebi-a-GCST90018902	4	17813219	0.0598	477734	0.8094	Pneumothorax || id:ebi-a-GCST90018902	Pneumothorax	TRUE	igd	4	17813219	0.0024	3.11028e-93	360388	ebi-a-GCST90018959	Height || id:ebi-a-GCST90018959	TRUE	reported	igd	2	TRUE	0.000317901	114.604
rs16942324	A	C	A	C	-0.102	-0.1743	0.0265075	0.022477	FALSE	FALSE	FALSE	ebi-a-GCST90018902	15	89383854	0.1138	477734	0.1255	Pneumothorax || id:ebi-a-GCST90018902	Pneumothorax	TRUE	igd	15	89383854	0.0051	4.29141e-88	360388	ebi-a-GCST90018959	Height || id:ebi-a-GCST90018959	TRUE	reported	igd	2	TRUE	0.000536947	193.612
rs16958477	C	A	C	A	-0.0245	-0.073	0.314682	0.326585	FALSE	FALSE	FALSE	ebi-a-GCST90018902	15	74218466	0.0326	477734	0.0252098	Pneumothorax || id:ebi-a-GCST90018902	Pneumothorax	TRUE	igd	15	74218466	0.0015	5.56673e-58	360388	ebi-a-GCST90018959	Height || id:ebi-a-GCST90018959	TRUE	reported	igd	2	TRUE	0.000258897	93.3268
rs17080872	T	C	T	C	0.0104	-0.046	0.238784	0.221653	FALSE	FALSE	FALSE	ebi-a-GCST90018902	3	47485029	0.0358	477734	0.1981	Pneumothorax || id:ebi-a-GCST90018902	Pneumothorax	TRUE	igd	3	47485029	0.0015	6.36502e-12	360388	ebi-a-GCST90018959	Height || id:ebi-a-GCST90018959	TRUE	reported	igd	2	TRUE	3.93197e-05	14.1708
rs17102423	T	G	T	G	-0.0149	-0.0117	0.353289	0.354119	FALSE	FALSE	FALSE	ebi-a-GCST90018902	14	65604728	0.0302	477734	0.699199	Pneumothorax || id:ebi-a-GCST90018902	Pneumothorax	TRUE	igd	14	65604728	0.0013	2.36919e-28	360388	ebi-a-GCST90018959	Height || id:ebi-a-GCST90018959	TRUE	reported	igd	2	TRUE	0.000101448	36.5641
rs17157112	G	T	G	T	-0.0164	-0.0207	0.365706	0.38694	FALSE	FALSE	FALSE	ebi-a-GCST90018902	7	28779946	0.0314	477734	0.5101	Pneumothorax || id:ebi-a-GCST90018902	Pneumothorax	TRUE	igd	7	28779946	0.0015	1.72902e-29	360388	ebi-a-GCST90018959	Height || id:ebi-a-GCST90018959	TRUE	reported	igd	2	TRUE	0.000124779	44.9741
rs17183724	C	T	C	T	0.0175	-0.0122	0.104852	0.101769	FALSE	FALSE	FALSE	ebi-a-GCST90018902	14	76201889	0.0542	477734	0.822	Pneumothorax || id:ebi-a-GCST90018902	Pneumothorax	TRUE	igd	14	76201889	0.0022	4.75992e-15	360388	ebi-a-GCST90018959	Height || id:ebi-a-GCST90018959	TRUE	reported	igd	2	TRUE	5.74881e-05	20.7191
rs17197114	C	T	C	T	0.0123	-0.057	0.142669	0.143098	FALSE	FALSE	FALSE	ebi-a-GCST90018902	14	21894526	0.0427	477734	0.1816	Pneumothorax || id:ebi-a-GCST90018902	Pneumothorax	TRUE	igd	14	21894526	0.002	5.56904e-10	360388	ebi-a-GCST90018959	Height || id:ebi-a-GCST90018959	TRUE	reported	igd	2	TRUE	3.70099e-05	13.3384
rs17223387	C	G	C	G	0.0109	0.0776	0.22804	0.211673	FALSE	TRUE	FALSE	ebi-a-GCST90018902	5	78310191	0.0416	477734	0.0623606	Pneumothorax || id:ebi-a-GCST90018902	Pneumothorax	TRUE	igd	5	78310191	0.002	3.404e-08	360388	ebi-a-GCST90018959	Height || id:ebi-a-GCST90018959	TRUE	reported	igd	2	TRUE	4.18301e-05	15.0756
rs17335027	A	G	A	G	0.0112	0.0056	0.555795	0.543003	FALSE	FALSE	FALSE	ebi-a-GCST90018902	4	39319764	0.029	477734	0.8465	Pneumothorax || id:ebi-a-GCST90018902	Pneumothorax	TRUE	igd	4	39319764	0.0013	7.00648e-18	360388	ebi-a-GCST90018959	Height || id:ebi-a-GCST90018959	TRUE	reported	igd	2	TRUE	6.1939e-05	22.3233
rs1741344	T	C	T	C	-0.0214	-0.0086	0.695997	0.69202	FALSE	FALSE	FALSE	ebi-a-GCST90018902	20	4101800	0.0317	477734	0.787	Pneumothorax || id:ebi-a-GCST90018902	Pneumothorax	TRUE	igd	20	4101800	0.0014	1.3671e-49	360388	ebi-a-GCST90018959	Height || id:ebi-a-GCST90018959	TRUE	reported	igd	2	TRUE	0.000193795	69.8546
rs174598	A	G	A	G	-0.0126	0.0177	0.353095	0.353966	FALSE	FALSE	FALSE	ebi-a-GCST90018902	11	61621194	0.0304	477734	0.5597	Pneumothorax || id:ebi-a-GCST90018902	Pneumothorax	TRUE	igd	11	61621194	0.0014	9.9426e-21	360388	ebi-a-GCST90018959	Height || id:ebi-a-GCST90018959	TRUE	reported	igd	2	TRUE	7.25276e-05	26.1398
rs17460316	T	C	T	C	0.0145	0.0146	0.120975	0.137511	FALSE	FALSE	FALSE	ebi-a-GCST90018902	7	94633926	0.0497	477734	0.769699	Pneumothorax || id:ebi-a-GCST90018902	Pneumothorax	TRUE	igd	7	94633926	0.0025	1.28801e-08	360388	ebi-a-GCST90018959	Height || id:ebi-a-GCST90018959	TRUE	reported	igd	2	TRUE	4.4716e-05	16.1157
rs17475053	G	C	G	C	0.0175	-0.0059	0.297969	0.303407	FALSE	TRUE	FALSE	ebi-a-GCST90018902	5	114995827	0.0314	477734	0.8519	Pneumothorax || id:ebi-a-GCST90018902	Pneumothorax	TRUE	igd	5	114995827	0.0014	4.07005e-36	360388	ebi-a-GCST90018959	Height || id:ebi-a-GCST90018959	TRUE	reported	igd	2	TRUE	0.000128125	46.1803
rs1759646	T	C	T	C	-0.0625	-0.032	0.893818	0.903188	FALSE	FALSE	FALSE	ebi-a-GCST90018902	6	34195447	0.0485	477734	0.5086	Pneumothorax || id:ebi-a-GCST90018902	Pneumothorax	TRUE	igd	6	34195447	0.002	1e-200	360388	ebi-a-GCST90018959	Height || id:ebi-a-GCST90018959	TRUE	reported	igd	2	TRUE	0.000741464	267.411
rs17608726	A	G	A	G	0.0299	-0.0355	0.147888	0.136303	FALSE	FALSE	FALSE	ebi-a-GCST90018902	2	219947002	0.0461	477734	0.4415	Pneumothorax || id:ebi-a-GCST90018902	Pneumothorax	TRUE	igd	2	219947002	0.0018	7.58578e-59	360388	ebi-a-GCST90018959	Height || id:ebi-a-GCST90018959	TRUE	reported	igd	2	TRUE	0.000225321	81.2209
rs17647041	A	G	A	G	0.0135	0.0302	0.148148	0.157336	FALSE	FALSE	FALSE	ebi-a-GCST90018902	18	33097189	0.0408	477734	0.4592	Pneumothorax || id:ebi-a-GCST90018902	Pneumothorax	TRUE	igd	18	33097189	0.0019	2.93224e-12	360388	ebi-a-GCST90018959	Height || id:ebi-a-GCST90018959	TRUE	reported	igd	2	TRUE	4.6e-05	16.5785
rs17658270	G	C	G	C	0.0125	0.0197	0.38619	0.369638	FALSE	TRUE	FALSE	ebi-a-GCST90018902	8	9153619	0.0357	477734	0.5814	Pneumothorax || id:ebi-a-GCST90018902	Pneumothorax	TRUE	igd	8	9153619	0.0017	3.54324e-13	360388	ebi-a-GCST90018959	Height || id:ebi-a-GCST90018959	TRUE	reported	igd	2	TRUE	7.40773e-05	26.6984
rs17673793	G	A	G	A	-0.0138	0.0261	0.226844	0.241471	FALSE	FALSE	FALSE	ebi-a-GCST90018902	16	75205213	0.0354	477734	0.4609	Pneumothorax || id:ebi-a-GCST90018902	Pneumothorax	TRUE	igd	16	75205213	0.0017	3.45223e-16	360388	ebi-a-GCST90018959	Height || id:ebi-a-GCST90018959	TRUE	reported	igd	2	TRUE	6.68009e-05	24.0757
rs17741562	C	T	C	T	0.0103	-0.0312	0.169916	0.156113	FALSE	FALSE	FALSE	ebi-a-GCST90018902	2	148563066	0.0398	477734	0.4328	Pneumothorax || id:ebi-a-GCST90018902	Pneumothorax	TRUE	igd	2	148563066	0.0017	3.06401e-09	360388	ebi-a-GCST90018959	Height || id:ebi-a-GCST90018959	TRUE	reported	igd	2	TRUE	2.99268e-05	10.7855
rs17818498	C	T	C	T	0.0201	0.0376	0.318429	0.328778	FALSE	FALSE	FALSE	ebi-a-GCST90018902	12	11873288	0.0308	477734	0.2226	Pneumothorax || id:ebi-a-GCST90018902	Pneumothorax	TRUE	igd	12	11873288	0.0014	3.19374e-47	360388	ebi-a-GCST90018959	Height || id:ebi-a-GCST90018959	TRUE	reported	igd	2	TRUE	0.000175366	63.2106
rs17820173	T	C	T	C	-0.0219	0.0787	0.0674842	0.0676459	FALSE	FALSE	FALSE	ebi-a-GCST90018902	12	47504161	0.0792	477734	0.3202	Pneumothorax || id:ebi-a-GCST90018902	Pneumothorax	TRUE	igd	12	47504161	0.0033	2.62603e-11	360388	ebi-a-GCST90018959	Height || id:ebi-a-GCST90018959	TRUE	reported	igd	2	TRUE	6.03638e-05	21.7556
rs179784	A	G	A	G	0.0094	0.0309	0.506438	0.506268	FALSE	FALSE	FALSE	ebi-a-GCST90018902	11	2781824	0.029	477734	0.2866	Pneumothorax || id:ebi-a-GCST90018902	Pneumothorax	TRUE	igd	11	2781824	0.0013	2.87806e-13	360388	ebi-a-GCST90018959	Height || id:ebi-a-GCST90018959	TRUE	reported	igd	2	TRUE	4.41727e-05	15.9199
rs1841673	A	G	A	G	-0.0085	-0.002	0.313096	0.307403	FALSE	FALSE	FALSE	ebi-a-GCST90018902	8	70066120	0.0314	477734	0.95	Pneumothorax || id:ebi-a-GCST90018902	Pneumothorax	TRUE	igd	8	70066120	0.0014	8.55697e-10	360388	ebi-a-GCST90018959	Height || id:ebi-a-GCST90018959	TRUE	reported	igd	2	TRUE	3.10772e-05	11.2001
rs188571030	T	C	T	C	0.0518	-0.3462	0.00978948	0.00802828	FALSE	FALSE	FALSE	ebi-a-GCST90018902	15	75786845	0.2009	477734	0.0847891	Pneumothorax || id:ebi-a-GCST90018902	Pneumothorax	TRUE	igd	15	75786845	0.009	7.18605e-09	360388	ebi-a-GCST90018959	Height || id:ebi-a-GCST90018959	TRUE	reported	igd	2	TRUE	5.20208e-05	18.7485
rs1891308	A	G	A	G	-0.0338	0.0237	0.331382	0.319451	FALSE	FALSE	FALSE	ebi-a-GCST90018902	6	142648235	0.0312	477734	0.4482	Pneumothorax || id:ebi-a-GCST90018902	Pneumothorax	TRUE	igd	6	142648235	0.0014	3.83707e-136	360388	ebi-a-GCST90018959	Height || id:ebi-a-GCST90018959	TRUE	reported	igd	2	TRUE	0.000506256	182.54
rs191100199	C	T	C	T	-0.0624	-0.2366	0.0136674	0.00999513	FALSE	FALSE	FALSE	ebi-a-GCST90018902	4	146008079	0.1761	477734	0.179	Pneumothorax || id:ebi-a-GCST90018902	Pneumothorax	TRUE	igd	4	146008079	0.0074	3.57273e-17	360388	ebi-a-GCST90018959	Height || id:ebi-a-GCST90018959	TRUE	reported	igd	2	TRUE	0.00010498	37.8375
rs1925408	T	C	T	C	0.0141	-0.056	0.794885	0.768512	FALSE	FALSE	FALSE	ebi-a-GCST90018902	1	67365034	0.0355	477734	0.115	Pneumothorax || id:ebi-a-GCST90018902	Pneumothorax	TRUE	igd	1	67365034	0.0017	8.4217e-17	360388	ebi-a-GCST90018959	Height || id:ebi-a-GCST90018959	TRUE	reported	igd	2	TRUE	6.48291e-05	23.365
rs1933801	T	C	T	C	-0.0324	0.0291	0.69017	0.689672	FALSE	FALSE	FALSE	ebi-a-GCST90018902	6	105365725	0.0312	477734	0.3499	Pneumothorax || id:ebi-a-GCST90018902	Pneumothorax	TRUE	igd	6	105365725	0.0014	8.72971e-121	360388	ebi-a-GCST90018959	Height || id:ebi-a-GCST90018959	TRUE	reported	igd	2	TRUE	0.000448952	161.869
rs193536	T	C	T	C	0.0175	0.0401	0.377752	0.375646	FALSE	FALSE	FALSE	ebi-a-GCST90018902	16	14394844	0.0301	477734	0.1838	Pneumothorax || id:ebi-a-GCST90018902	Pneumothorax	TRUE	igd	16	14394844	0.0013	5.35673e-39	360388	ebi-a-GCST90018959	Height || id:ebi-a-GCST90018959	TRUE	reported	igd	2	TRUE	0.000143971	51.8928
rs1938649	A	C	A	C	-0.0083	0.0154	0.50557	0.49302	FALSE	FALSE	FALSE	ebi-a-GCST90018902	11	58112130	0.0294	477734	0.5997	Pneumothorax || id:ebi-a-GCST90018902	Pneumothorax	TRUE	igd	11	58112130	0.0013	1.68601e-10	360388	ebi-a-GCST90018959	Height || id:ebi-a-GCST90018959	TRUE	reported	igd	2	TRUE	3.44407e-05	12.4124
rs1952256	G	A	G	A	0.0298	0.0081	0.373181	0.382398	FALSE	FALSE	FALSE	ebi-a-GCST90018902	1	184035116	0.0297	477734	0.784401	Pneumothorax || id:ebi-a-GCST90018902	Pneumothorax	TRUE	igd	1	184035116	0.0013	3.91742e-113	360388	ebi-a-GCST90018959	Height || id:ebi-a-GCST90018959	TRUE	reported	igd	2	TRUE	0.000415455	149.786
rs1978427	A	G	A	G	-0.0201	0.0495	0.188429	0.18373	FALSE	FALSE	FALSE	ebi-a-GCST90018902	5	77430426	0.0378	477734	0.19	Pneumothorax || id:ebi-a-GCST90018902	Pneumothorax	TRUE	igd	5	77430426	0.0017	9.53235e-32	360388	ebi-a-GCST90018959	Height || id:ebi-a-GCST90018959	TRUE	reported	igd	2	TRUE	0.000123565	44.5367
rs1984119	C	T	C	T	-0.0278	0.0259	0.276317	0.279055	FALSE	FALSE	FALSE	ebi-a-GCST90018902	9	98368761	0.0323	477734	0.423	Pneumothorax || id:ebi-a-GCST90018902	Pneumothorax	TRUE	igd	9	98368761	0.0014	1.87802e-84	360388	ebi-a-GCST90018959	Height || id:ebi-a-GCST90018959	TRUE	reported	igd	2	TRUE	0.000309083	111.424
rs199739137	TA	T	TA	T	-0.0199	-0.0053	0.101278	0.100917	FALSE	FALSE	FALSE	ebi-a-GCST90018902	1	228062006	0.0486	477734	0.9124	Pneumothorax || id:ebi-a-GCST90018902	Pneumothorax	TRUE	igd	1	228062006	0.0022	3.0662e-19	360388	ebi-a-GCST90018959	Height || id:ebi-a-GCST90018959	TRUE	reported	igd	2	TRUE	7.20903e-05	25.9822
rs200405911	T	A	T	A	-0.0121	0.0538	0.155355	0.147226	FALSE	TRUE	FALSE	ebi-a-GCST90018902	8	12666346	0.0412	477734	0.1912	Pneumothorax || id:ebi-a-GCST90018902	Pneumothorax	TRUE	igd	8	12666346	0.0018	2.69712e-11	360388	ebi-a-GCST90018959	Height || id:ebi-a-GCST90018959	TRUE	reported	igd	2	TRUE	3.84238e-05	13.8479
rs2005172	C	A	C	A	0.0311	0.0683	0.583906	0.580711	FALSE	FALSE	FALSE	ebi-a-GCST90018902	17	61996255	0.0298	477734	0.0221998	Pneumothorax || id:ebi-a-GCST90018902	Pneumothorax	TRUE	igd	17	61996255	0.0013	2.64241e-121	360388	ebi-a-GCST90018959	Height || id:ebi-a-GCST90018959	TRUE	reported	igd	2	TRUE	0.000469986	169.456
rs2005224	T	C	T	C	0.031	0.179	0.0194082	0.020048	FALSE	FALSE	FALSE	ebi-a-GCST90018902	20	35954680	0.1051	477734	0.0884504	Pneumothorax || id:ebi-a-GCST90018902	Pneumothorax	TRUE	igd	20	35954680	0.0049	3.28201e-10	360388	ebi-a-GCST90018959	Height || id:ebi-a-GCST90018959	TRUE	reported	igd	2	TRUE	3.65786e-05	13.1829
rs202214958	CG	C	CG	C	-0.0142	0.0131	0.119445	0.119412	FALSE	FALSE	FALSE	ebi-a-GCST90018902	19	18530621	0.0614	477734	0.8303	Pneumothorax || id:ebi-a-GCST90018902	Pneumothorax	TRUE	igd	19	18530621	0.0026	2.38699e-08	360388	ebi-a-GCST90018959	Height || id:ebi-a-GCST90018959	TRUE	reported	igd	2	TRUE	4.24161e-05	15.2868
rs2034395	T	G	T	G	-0.0233	-0.0588	0.138251	0.140239	FALSE	FALSE	FALSE	ebi-a-GCST90018902	2	121610186	0.0419	477734	0.1609	Pneumothorax || id:ebi-a-GCST90018902	Pneumothorax	TRUE	igd	2	121610186	0.0019	5.64417e-34	360388	ebi-a-GCST90018959	Height || id:ebi-a-GCST90018959	TRUE	reported	igd	2	TRUE	0.000129357	46.6246
rs2040969	C	T	C	T	0.0105	-0.0055	0.399309	0.38451	FALSE	FALSE	FALSE	ebi-a-GCST90018902	7	139727670	0.0302	477734	0.8557	Pneumothorax || id:ebi-a-GCST90018902	Pneumothorax	TRUE	igd	7	139727670	0.0013	2.63209e-15	360388	ebi-a-GCST90018959	Height || id:ebi-a-GCST90018959	TRUE	reported	igd	2	TRUE	5.28894e-05	19.0616
rs2042394	C	T	C	T	0.0075	-0.0599	0.598026	0.606891	FALSE	FALSE	FALSE	ebi-a-GCST90018902	16	87319428	0.0303	477734	0.04782	Pneumothorax || id:ebi-a-GCST90018902	Pneumothorax	TRUE	igd	16	87319428	0.0013	2.201e-08	360388	ebi-a-GCST90018959	Height || id:ebi-a-GCST90018959	TRUE	reported	igd	2	TRUE	2.7044e-05	9.74653
rs2059780	A	G	A	G	0.0105	0.0575	0.588931	0.573786	FALSE	FALSE	FALSE	ebi-a-GCST90018902	5	134522977	0.0295	477734	0.0508604	Pneumothorax || id:ebi-a-GCST90018902	Pneumothorax	TRUE	igd	5	134522977	0.0013	1.90502e-15	360388	ebi-a-GCST90018959	Height || id:ebi-a-GCST90018959	TRUE	reported	igd	2	TRUE	5.33811e-05	19.2388
rs2062708	C	T	C	T	0.0278	0.0565	0.161018	0.161141	FALSE	FALSE	FALSE	ebi-a-GCST90018902	5	32753672	0.0541	477734	0.2958	Pneumothorax || id:ebi-a-GCST90018902	Pneumothorax	TRUE	igd	5	32753672	0.0022	3.18933e-35	360388	ebi-a-GCST90018959	Height || id:ebi-a-GCST90018959	TRUE	reported	igd	2	TRUE	0.000208808	75.2671
rs2078504	C	T	C	T	0.0109	0.0269	0.239408	0.241716	FALSE	FALSE	FALSE	ebi-a-GCST90018902	22	33120279	0.0342	477734	0.4306	Pneumothorax || id:ebi-a-GCST90018902	Pneumothorax	TRUE	igd	22	33120279	0.0015	1.10103e-12	360388	ebi-a-GCST90018959	Height || id:ebi-a-GCST90018959	TRUE	reported	igd	2	TRUE	4.32687e-05	15.5941
rs2105333	G	T	G	T	-0.0158	-0.0277	0.735906	0.716414	FALSE	FALSE	FALSE	ebi-a-GCST90018902	6	158755437	0.0331	477734	0.4024	Pneumothorax || id:ebi-a-GCST90018902	Pneumothorax	TRUE	igd	6	158755437	0.0015	1.26299e-24	360388	ebi-a-GCST90018959	Height || id:ebi-a-GCST90018959	TRUE	reported	igd	2	TRUE	9.70342e-05	34.9732
rs213208	T	G	T	G	-0.0111	-0.041	0.374422	0.358187	FALSE	FALSE	FALSE	ebi-a-GCST90018902	6	33178010	0.0325	477734	0.2068	Pneumothorax || id:ebi-a-GCST90018902	Pneumothorax	TRUE	igd	6	33178010	0.0014	5.71216e-15	360388	ebi-a-GCST90018959	Height || id:ebi-a-GCST90018959	TRUE	reported	igd	2	TRUE	5.7719e-05	20.8023
rs2140046	C	T	C	T	-0.0155	-0.042	0.358466	0.369249	FALSE	FALSE	FALSE	ebi-a-GCST90018902	2	169706079	0.0298	477734	0.1591	Pneumothorax || id:ebi-a-GCST90018902	Pneumothorax	TRUE	igd	2	169706079	0.0013	1.47707e-31	360388	ebi-a-GCST90018959	Height || id:ebi-a-GCST90018959	TRUE	reported	igd	2	TRUE	0.0001105	39.8269
rs215223	A	G	A	G	0.0199	-0.0239	0.363768	0.36182	FALSE	FALSE	FALSE	ebi-a-GCST90018902	12	590259	0.0302	477734	0.4275	Pneumothorax || id:ebi-a-GCST90018902	Pneumothorax	TRUE	igd	12	590259	0.0013	3.42531e-49	360388	ebi-a-GCST90018959	Height || id:ebi-a-GCST90018959	TRUE	reported	igd	2	TRUE	0.000183306	66.0729
rs2160726	A	G	A	G	0.0136	-0.0095	0.48446	0.503718	FALSE	FALSE	FALSE	ebi-a-GCST90018902	12	14484171	0.0291	477734	0.742699	Pneumothorax || id:ebi-a-GCST90018902	Pneumothorax	TRUE	igd	12	14484171	0.0013	8.63177e-26	360388	ebi-a-GCST90018959	Height || id:ebi-a-GCST90018959	TRUE	reported	igd	2	TRUE	9.23907e-05	33.2994
rs2255895	C	G	C	G	-0.0166	0.0086	0.356373	0.347247	FALSE	TRUE	FALSE	ebi-a-GCST90018902	4	145546456	0.0315	477734	0.785599	Pneumothorax || id:ebi-a-GCST90018902	Pneumothorax	TRUE	igd	4	145546456	0.0014	7.91772e-31	360388	ebi-a-GCST90018959	Height || id:ebi-a-GCST90018959	TRUE	reported	igd	2	TRUE	0.000126411	45.5626
rs2257505	A	T	A	T	0.013	0.0298	0.622626	0.64053	FALSE	TRUE	FALSE	ebi-a-GCST90018902	5	56207123	0.0331	477734	0.368	Pneumothorax || id:ebi-a-GCST90018902	Pneumothorax	TRUE	igd	5	56207123	0.0015	5.07224e-19	360388	ebi-a-GCST90018959	Height || id:ebi-a-GCST90018959	TRUE	reported	igd	2	TRUE	7.94174e-05	28.6232
rs2270894	G	C	G	C	-0.0252	-0.0104	0.307749	0.305244	FALSE	TRUE	FALSE	ebi-a-GCST90018902	3	9975386	0.0341	477734	0.7602	Pneumothorax || id:ebi-a-GCST90018902	Pneumothorax	TRUE	igd	3	9975386	0.0015	2.97098e-62	360388	ebi-a-GCST90018959	Height || id:ebi-a-GCST90018959	TRUE	reported	igd	2	TRUE	0.000270577	97.5387
rs227723	T	C	T	C	0.0138	-0.0356	0.297222	0.307394	FALSE	FALSE	FALSE	ebi-a-GCST90018902	17	54778904	0.0313	477734	0.2559	Pneumothorax || id:ebi-a-GCST90018902	Pneumothorax	TRUE	igd	17	54778904	0.0014	8.86952e-23	360388	ebi-a-GCST90018959	Height || id:ebi-a-GCST90018959	TRUE	reported	igd	2	TRUE	7.95586e-05	28.6741
rs2277924	T	A	T	A	0.0112	0.0388	0.184251	0.179331	FALSE	TRUE	FALSE	ebi-a-GCST90018902	5	149324376	0.0377	477734	0.303	Pneumothorax || id:ebi-a-GCST90018902	Pneumothorax	TRUE	igd	5	149324376	0.0016	7.87227e-12	360388	ebi-a-GCST90018959	Height || id:ebi-a-GCST90018959	TRUE	reported	igd	2	TRUE	3.77079e-05	13.5899
rs2278801	G	A	G	A	-0.0138	0.0052	0.363257	0.360654	FALSE	FALSE	FALSE	ebi-a-GCST90018902	18	77209015	0.03	477734	0.8617	Pneumothorax || id:ebi-a-GCST90018902	Pneumothorax	TRUE	igd	18	77209015	0.0013	5.43876e-25	360388	ebi-a-GCST90018959	Height || id:ebi-a-GCST90018959	TRUE	reported	igd	2	TRUE	8.80981e-05	31.7521
rs2289125	C	A	C	A	0.0135	0.0271	0.698237	0.698154	FALSE	FALSE	FALSE	ebi-a-GCST90018902	11	89224453	0.0327	477734	0.4085	Pneumothorax || id:ebi-a-GCST90018902	Pneumothorax	TRUE	igd	11	89224453	0.0014	8.81252e-21	360388	ebi-a-GCST90018959	Height || id:ebi-a-GCST90018959	TRUE	reported	igd	2	TRUE	7.68009e-05	27.6801
rs2290902	G	A	G	A	0.0187	0.0183	0.896134	0.892638	FALSE	FALSE	FALSE	ebi-a-GCST90018902	16	88782676	0.0469	477734	0.6959	Pneumothorax || id:ebi-a-GCST90018902	Pneumothorax	TRUE	igd	16	88782676	0.0021	1.59809e-18	360388	ebi-a-GCST90018959	Height || id:ebi-a-GCST90018959	TRUE	reported	igd	2	TRUE	6.50968e-05	23.4615
rs2296624	T	C	T	C	0.0106	0.0167	0.349753	0.341343	FALSE	FALSE	FALSE	ebi-a-GCST90018902	10	22856946	0.0304	477734	0.5824	Pneumothorax || id:ebi-a-GCST90018902	Pneumothorax	TRUE	igd	10	22856946	0.0013	4.00682e-15	360388	ebi-a-GCST90018959	Height || id:ebi-a-GCST90018959	TRUE	reported	igd	2	TRUE	5.11071e-05	18.4192
rs2303597	C	T	C	T	-0.0129	-0.0504	0.571916	0.591784	FALSE	FALSE	FALSE	ebi-a-GCST90018902	2	71780821	0.0327	477734	0.123	Pneumothorax || id:ebi-a-GCST90018902	Pneumothorax	TRUE	igd	2	71780821	0.0015	1.40994e-18	360388	ebi-a-GCST90018959	Height || id:ebi-a-GCST90018959	TRUE	reported	igd	2	TRUE	8.14837e-05	29.368
rs2303973	G	A	G	A	0.0137	-0.0153	0.413999	0.410461	FALSE	FALSE	FALSE	ebi-a-GCST90018902	11	14264916	0.0296	477734	0.606301	Pneumothorax || id:ebi-a-GCST90018902	Pneumothorax	TRUE	igd	11	14264916	0.0013	5.7544e-25	360388	ebi-a-GCST90018959	Height || id:ebi-a-GCST90018959	TRUE	reported	igd	2	TRUE	9.10686e-05	32.8228
rs2305769	C	G	C	G	-0.0161	0.0231	0.264971	0.277114	FALSE	TRUE	FALSE	ebi-a-GCST90018902	19	17264961	0.0328	477734	0.480799	Pneumothorax || id:ebi-a-GCST90018902	Pneumothorax	TRUE	igd	19	17264961	0.0015	6.20869e-28	360388	ebi-a-GCST90018959	Height || id:ebi-a-GCST90018959	TRUE	reported	igd	2	TRUE	0.000100968	36.3912
rs2310357	C	T	C	T	0.0114	0.0245	0.714077	0.719525	FALSE	FALSE	FALSE	ebi-a-GCST90018902	4	186697494	0.0322	477734	0.4465	Pneumothorax || id:ebi-a-GCST90018902	Pneumothorax	TRUE	igd	4	186697494	0.0014	6.32266e-16	360388	ebi-a-GCST90018959	Height || id:ebi-a-GCST90018959	TRUE	reported	igd	2	TRUE	5.30681e-05	19.126
rs2339686	A	G	A	G	-0.0155	0.0576	0.211939	0.21825	FALSE	FALSE	FALSE	ebi-a-GCST90018902	10	52766038	0.0355	477734	0.1045	Pneumothorax || id:ebi-a-GCST90018902	Pneumothorax	TRUE	igd	10	52766038	0.0016	3.11315e-21	360388	ebi-a-GCST90018959	Height || id:ebi-a-GCST90018959	TRUE	reported	igd	2	TRUE	8.02535e-05	28.9246
rs235763	C	T	C	T	-0.0147	-0.0587	0.36909	0.368825	FALSE	FALSE	FALSE	ebi-a-GCST90018902	20	6705246	0.03	477734	0.0501303	Pneumothorax || id:ebi-a-GCST90018902	Pneumothorax	TRUE	igd	20	6705246	0.0013	6.72667e-28	360388	ebi-a-GCST90018959	Height || id:ebi-a-GCST90018959	TRUE	reported	igd	2	TRUE	0.000100639	36.2724
rs2378709	T	G	T	G	0.0167	0.0812	0.543338	0.5436	FALSE	FALSE	FALSE	ebi-a-GCST90018902	9	89116527	0.04	477734	0.0424502	Pneumothorax || id:ebi-a-GCST90018902	Pneumothorax	TRUE	igd	9	89116527	0.0017	1.05706e-23	360388	ebi-a-GCST90018959	Height || id:ebi-a-GCST90018959	TRUE	reported	igd	2	TRUE	0.000138397	49.8834
rs2417860	G	A	G	A	-0.0149	-0.012	0.68394	0.6847	FALSE	FALSE	FALSE	ebi-a-GCST90018902	12	20827579	0.0315	477734	0.7022	Pneumothorax || id:ebi-a-GCST90018902	Pneumothorax	TRUE	igd	12	20827579	0.0014	1.02991e-25	360388	ebi-a-GCST90018959	Height || id:ebi-a-GCST90018959	TRUE	reported	igd	2	TRUE	9.59821e-05	34.5939
rs2430340	A	G	A	G	0.0166	-0.0083	0.141888	0.143251	FALSE	FALSE	FALSE	ebi-a-GCST90018902	14	92337774	0.0428	477734	0.8468	Pneumothorax || id:ebi-a-GCST90018902	Pneumothorax	TRUE	igd	14	92337774	0.002	3.47536e-17	360388	ebi-a-GCST90018959	Height || id:ebi-a-GCST90018959	TRUE	reported	igd	2	TRUE	6.71021e-05	24.1843
rs2460488	A	G	A	G	-0.0103	0.0361	0.186772	0.18516	FALSE	FALSE	FALSE	ebi-a-GCST90018902	12	116187660	0.0372	477734	0.3314	Pneumothorax || id:ebi-a-GCST90018902	Pneumothorax	TRUE	igd	12	116187660	0.0016	2.11802e-10	360388	ebi-a-GCST90018959	Height || id:ebi-a-GCST90018959	TRUE	reported	igd	2	TRUE	3.22276e-05	11.6148
rs2495732	C	T	C	T	-0.0103	-0.0616	0.196796	0.198516	FALSE	FALSE	FALSE	ebi-a-GCST90018902	10	102357780	0.0362	477734	0.0889898	Pneumothorax || id:ebi-a-GCST90018902	Pneumothorax	TRUE	igd	10	102357780	0.0016	2.61601e-10	360388	ebi-a-GCST90018959	Height || id:ebi-a-GCST90018959	TRUE	reported	igd	2	TRUE	3.35387e-05	12.0873
rs2516448	C	T	C	T	-0.0293	0.028	0.491187	0.516907	FALSE	FALSE	FALSE	ebi-a-GCST90018902	6	31390410	0.0355	477734	0.4299	Pneumothorax || id:ebi-a-GCST90018902	Pneumothorax	TRUE	igd	6	31390410	0.0016	1.63908e-70	360388	ebi-a-GCST90018959	Height || id:ebi-a-GCST90018959	TRUE	reported	igd	2	TRUE	0.000429112	154.712
rs2518023	G	T	G	T	0.0107	0.0176	0.813484	0.831804	FALSE	FALSE	FALSE	ebi-a-GCST90018902	17	8056606	0.0415	477734	0.6723	Pneumothorax || id:ebi-a-GCST90018902	Pneumothorax	TRUE	igd	17	8056606	0.0017	2.49e-10	360388	ebi-a-GCST90018959	Height || id:ebi-a-GCST90018959	TRUE	reported	igd	2	TRUE	3.47426e-05	12.5212
rs2523627	T	G	T	G	-0.0088	-0.0016	0.641364	0.641053	FALSE	FALSE	FALSE	ebi-a-GCST90018902	6	31346445	0.031	477734	0.9579	Pneumothorax || id:ebi-a-GCST90018902	Pneumothorax	TRUE	igd	6	31346445	0.0013	4.20727e-11	360388	ebi-a-GCST90018959	Height || id:ebi-a-GCST90018959	TRUE	reported	igd	2	TRUE	3.56249e-05	12.8392
rs2564942	T	C	T	C	-0.0229	-0.0136	0.658032	0.653973	FALSE	FALSE	FALSE	ebi-a-GCST90018902	3	53139506	0.0311	477734	0.661601	Pneumothorax || id:ebi-a-GCST90018902	Pneumothorax	TRUE	igd	3	53139506	0.0014	9.8992e-61	360388	ebi-a-GCST90018959	Height || id:ebi-a-GCST90018959	TRUE	reported	igd	2	TRUE	0.000236012	85.0754
rs2578246	A	G	A	G	-0.0128	-0.0642	0.720468	0.738505	FALSE	FALSE	FALSE	ebi-a-GCST90018902	9	90835589	0.034	477734	0.0592693	Pneumothorax || id:ebi-a-GCST90018902	Pneumothorax	TRUE	igd	9	90835589	0.0015	1.27997e-18	360388	ebi-a-GCST90018959	Height || id:ebi-a-GCST90018959	TRUE	reported	igd	2	TRUE	6.59927e-05	23.7844
rs25849	G	C	G	C	0.0177	-0.0095	0.329638	0.342355	FALSE	TRUE	FALSE	ebi-a-GCST90018902	16	2265071	0.0307	477734	0.756401	Pneumothorax || id:ebi-a-GCST90018902	Pneumothorax	TRUE	igd	16	2265071	0.0014	4.01698e-38	360388	ebi-a-GCST90018959	Height || id:ebi-a-GCST90018959	TRUE	reported	igd	2	TRUE	0.00013846	49.9058
rs2599459	G	C	G	C	0.0169	0.0194	0.189481	0.186358	FALSE	TRUE	FALSE	ebi-a-GCST90018902	19	44037370	0.0435	477734	0.656299	Pneumothorax || id:ebi-a-GCST90018902	Pneumothorax	TRUE	igd	19	44037370	0.0021	1.09901e-15	360388	ebi-a-GCST90018959	Height || id:ebi-a-GCST90018959	TRUE	reported	igd	2	TRUE	8.77268e-05	31.6183
rs2601775	G	A	G	A	0.0097	-0.0009	0.763638	0.761223	FALSE	FALSE	FALSE	ebi-a-GCST90018902	16	4028060	0.0338	477734	0.9795	Pneumothorax || id:ebi-a-GCST90018902	Pneumothorax	TRUE	igd	16	4028060	0.0015	1.032e-10	360388	ebi-a-GCST90018959	Height || id:ebi-a-GCST90018959	TRUE	reported	igd	2	TRUE	3.39656e-05	12.2411
rs2602713	C	A	C	A	0.0175	-0.0212	0.389935	0.388193	FALSE	FALSE	FALSE	ebi-a-GCST90018902	19	4910021	0.0303	477734	0.4846	Pneumothorax || id:ebi-a-GCST90018902	Pneumothorax	TRUE	igd	19	4910021	0.0014	1.35613e-37	360388	ebi-a-GCST90018959	Height || id:ebi-a-GCST90018959	TRUE	reported	igd	2	TRUE	0.000145705	52.5177
rs2645294	T	C	T	C	0.0112	-0.0165	0.600294	0.619133	FALSE	FALSE	FALSE	ebi-a-GCST90018902	1	119574587	0.0298	477734	0.580301	Pneumothorax || id:ebi-a-GCST90018902	Pneumothorax	TRUE	igd	1	119574587	0.0013	1.12409e-17	360388	ebi-a-GCST90018959	Height || id:ebi-a-GCST90018959	TRUE	reported	igd	2	TRUE	6.01964e-05	21.6953
rs2648725	A	T	A	T	0.022	0.0877	0.165902	0.164881	FALSE	TRUE	FALSE	ebi-a-GCST90018902	10	93015079	0.0395	477734	0.0263403	Pneumothorax || id:ebi-a-GCST90018902	Pneumothorax	TRUE	igd	10	93015079	0.0018	1.26911e-33	360388	ebi-a-GCST90018959	Height || id:ebi-a-GCST90018959	TRUE	reported	igd	2	TRUE	0.00013395	48.2803
rs2663349	G	A	G	A	-0.0101	-0.0117	0.345368	0.363969	FALSE	FALSE	FALSE	ebi-a-GCST90018902	17	925304	0.0314	477734	0.7106	Pneumothorax || id:ebi-a-GCST90018902	Pneumothorax	TRUE	igd	17	925304	0.0014	1.79515e-12	360388	ebi-a-GCST90018959	Height || id:ebi-a-GCST90018959	TRUE	reported	igd	2	TRUE	4.61267e-05	16.6242
rs2675229	G	A	G	A	-0.0297	0.0558	0.905667	0.909807	FALSE	FALSE	FALSE	ebi-a-GCST90018902	3	13551810	0.0594	477734	0.347	Pneumothorax || id:ebi-a-GCST90018902	Pneumothorax	TRUE	igd	3	13551810	0.0028	1.0639e-25	360388	ebi-a-GCST90018959	Height || id:ebi-a-GCST90018959	TRUE	reported	igd	2	TRUE	0.000150721	54.3261
rs2684857	G	A	G	A	0.0071	0.0049	0.51649	0.538368	FALSE	FALSE	FALSE	ebi-a-GCST90018902	18	44800387	0.0295	477734	0.8676	Pneumothorax || id:ebi-a-GCST90018902	Pneumothorax	TRUE	igd	18	44800387	0.0013	4.561e-08	360388	ebi-a-GCST90018959	Height || id:ebi-a-GCST90018959	TRUE	reported	igd	2	TRUE	2.51776e-05	9.07388
rs2696624	G	A	G	A	-0.0156	-0.04	0.232572	0.23246	FALSE	FALSE	FALSE	ebi-a-GCST90018902	17	44326845	0.0475	477734	0.3996	Pneumothorax || id:ebi-a-GCST90018902	Pneumothorax	TRUE	igd	17	44326845	0.002	3.01301e-15	360388	ebi-a-GCST90018959	Height || id:ebi-a-GCST90018959	TRUE	reported	igd	2	TRUE	8.68709e-05	31.3098
rs2700198	C	T	C	T	0.0128	-0.0087	0.463308	0.470516	FALSE	FALSE	FALSE	ebi-a-GCST90018902	3	112827385	0.03	477734	0.7715	Pneumothorax || id:ebi-a-GCST90018902	Pneumothorax	TRUE	igd	3	112827385	0.0013	1.86681e-21	360388	ebi-a-GCST90018959	Height || id:ebi-a-GCST90018959	TRUE	reported	igd	2	TRUE	8.14788e-05	29.3662
rs2707763	C	T	C	T	-0.0107	-0.0702	0.581294	0.568149	FALSE	FALSE	FALSE	ebi-a-GCST90018902	5	112108865	0.0296	477734	0.0177701	Pneumothorax || id:ebi-a-GCST90018902	Pneumothorax	TRUE	igd	5	112108865	0.0013	1.07795e-15	360388	ebi-a-GCST90018959	Height || id:ebi-a-GCST90018959	TRUE	reported	igd	2	TRUE	5.57317e-05	20.0861
rs2715553	A	G	A	G	0.0146	0.0546	0.563269	0.563811	FALSE	FALSE	FALSE	ebi-a-GCST90018902	17	38496320	0.029	477734	0.0598398	Pneumothorax || id:ebi-a-GCST90018902	Pneumothorax	TRUE	igd	17	38496320	0.0013	1.79887e-29	360388	ebi-a-GCST90018959	Height || id:ebi-a-GCST90018959	TRUE	reported	igd	2	TRUE	0.000104873	37.7989
rs2721940	C	A	C	A	-0.016	-0.0409	0.638213	0.653467	FALSE	FALSE	FALSE	ebi-a-GCST90018902	8	116636281	0.0305	477734	0.1792	Pneumothorax || id:ebi-a-GCST90018902	Pneumothorax	TRUE	igd	8	116636281	0.0013	1.8578e-32	360388	ebi-a-GCST90018959	Height || id:ebi-a-GCST90018959	TRUE	reported	igd	2	TRUE	0.000118219	42.6096
rs273957	T	C	T	C	0.0129	-0.0258	0.704785	0.687418	FALSE	FALSE	FALSE	ebi-a-GCST90018902	7	137600690	0.0325	477734	0.4268	Pneumothorax || id:ebi-a-GCST90018902	Pneumothorax	TRUE	igd	7	137600690	0.0015	1.7191e-17	360388	ebi-a-GCST90018959	Height || id:ebi-a-GCST90018959	TRUE	reported	igd	2	TRUE	6.92476e-05	24.9576
rs2740510	A	G	A	G	-0.0128	-0.0247	0.147222	0.129764	FALSE	FALSE	FALSE	ebi-a-GCST90018902	13	50737520	0.0444	477734	0.5775	Pneumothorax || id:ebi-a-GCST90018902	Pneumothorax	TRUE	igd	13	50737520	0.0018	1.11995e-12	360388	ebi-a-GCST90018959	Height || id:ebi-a-GCST90018959	TRUE	reported	igd	2	TRUE	4.11395e-05	14.8267
rs2745816	T	C	T	C	-0.0096	-0.0565	0.436544	0.457075	FALSE	FALSE	FALSE	ebi-a-GCST90018902	20	17768159	0.029	477734	0.05118	Pneumothorax || id:ebi-a-GCST90018902	Pneumothorax	TRUE	igd	20	17768159	0.0013	1.20393e-13	360388	ebi-a-GCST90018959	Height || id:ebi-a-GCST90018959	TRUE	reported	igd	2	TRUE	4.53378e-05	16.3399
rs274668	T	C	T	C	-0.0114	0.045	0.659206	0.652299	FALSE	FALSE	FALSE	ebi-a-GCST90018902	5	6711630	0.0303	477734	0.1373	Pneumothorax || id:ebi-a-GCST90018902	Pneumothorax	TRUE	igd	5	6711630	0.0013	3.1492e-17	360388	ebi-a-GCST90018959	Height || id:ebi-a-GCST90018959	TRUE	reported	igd	2	TRUE	5.83919e-05	21.0449
rs2763263	A	T	A	T	-0.0257	-0.0392	0.167621	0.19666	FALSE	TRUE	FALSE	ebi-a-GCST90018902	6	168814392	0.0386	477734	0.3104	Pneumothorax || id:ebi-a-GCST90018902	Pneumothorax	TRUE	igd	6	168814392	0.0019	2.60675e-40	360388	ebi-a-GCST90018959	Height || id:ebi-a-GCST90018959	TRUE	reported	igd	2	TRUE	0.000184309	66.4345
rs2764261	G	A	G	A	0.0157	0.0545	0.663269	0.648101	FALSE	FALSE	FALSE	ebi-a-GCST90018902	6	108927842	0.0305	477734	0.0738108	Pneumothorax || id:ebi-a-GCST90018902	Pneumothorax	TRUE	igd	6	108927842	0.0014	4.22377e-30	360388	ebi-a-GCST90018959	Height || id:ebi-a-GCST90018959	TRUE	reported	igd	2	TRUE	0.000110104	39.6842
rs2770928	T	C	T	C	0.0209	-0.0616	0.885365	0.86902	FALSE	FALSE	FALSE	ebi-a-GCST90018902	13	21562832	0.0505	477734	0.2225	Pneumothorax || id:ebi-a-GCST90018902	Pneumothorax	TRUE	igd	13	21562832	0.0026	7.61553e-16	360388	ebi-a-GCST90018959	Height || id:ebi-a-GCST90018959	TRUE	reported	igd	2	TRUE	8.8667e-05	31.9572
rs2783711	A	G	A	G	0.0201	-0.1314	0.121807	0.125222	FALSE	FALSE	FALSE	ebi-a-GCST90018902	1	26428864	0.0449	477734	0.003404	Pneumothorax || id:ebi-a-GCST90018902	Pneumothorax	TRUE	igd	1	26428864	0.0021	7.31981e-21	360388	ebi-a-GCST90018959	Height || id:ebi-a-GCST90018959	TRUE	reported	igd	2	TRUE	8.64339e-05	31.1523
rs2784739	G	T	G	T	0.0149	-0.0548	0.197821	0.190631	FALSE	FALSE	FALSE	ebi-a-GCST90018902	1	8497558	0.0372	477734	0.1403	Pneumothorax || id:ebi-a-GCST90018902	Pneumothorax	TRUE	igd	1	8497558	0.0017	2.86682e-19	360388	ebi-a-GCST90018959	Height || id:ebi-a-GCST90018959	TRUE	reported	igd	2	TRUE	7.04606e-05	25.3948
rs2795305	C	T	C	T	-0.0203	0.0255	0.935829	0.933105	FALSE	FALSE	FALSE	ebi-a-GCST90018902	6	142568347	0.0681	477734	0.708	Pneumothorax || id:ebi-a-GCST90018902	Pneumothorax	TRUE	igd	6	142568347	0.0034	1.74401e-09	360388	ebi-a-GCST90018959	Height || id:ebi-a-GCST90018959	TRUE	reported	igd	2	TRUE	4.94945e-05	17.838
rs2808290	T	C	T	C	0.0145	0.0158	0.414206	0.404883	FALSE	FALSE	FALSE	ebi-a-GCST90018902	10	27900882	0.0303	477734	0.6026	Pneumothorax || id:ebi-a-GCST90018902	Pneumothorax	TRUE	igd	10	27900882	0.0014	3.23817e-26	360388	ebi-a-GCST90018959	Height || id:ebi-a-GCST90018959	TRUE	reported	igd	2	TRUE	0.00010203	36.7739
rs2812208	C	G	C	G	0.12	0.0853	0.0211336	0.0214198	FALSE	TRUE	FALSE	ebi-a-GCST90018902	13	50707087	0.1181	477734	0.4699	Pneumothorax || id:ebi-a-GCST90018902	Pneumothorax	TRUE	igd	13	50707087	0.0057	3.13979e-97	360388	ebi-a-GCST90018959	Height || id:ebi-a-GCST90018959	TRUE	reported	igd	2	TRUE	0.000595785	214.84
rs2832192	T	G	T	G	-0.0086	0.0083	0.512731	0.506553	FALSE	FALSE	FALSE	ebi-a-GCST90018902	21	30491173	0.0287	477734	0.772999	Pneumothorax || id:ebi-a-GCST90018902	Pneumothorax	TRUE	igd	21	30491173	0.0013	2.54624e-11	360388	ebi-a-GCST90018959	Height || id:ebi-a-GCST90018959	TRUE	reported	igd	2	TRUE	3.6956e-05	13.3189
rs2834280	A	G	A	G	-0.0088	0.0143	0.331137	0.325603	FALSE	FALSE	FALSE	ebi-a-GCST90018902	21	35228502	0.0314	477734	0.6495	Pneumothorax || id:ebi-a-GCST90018902	Pneumothorax	TRUE	igd	21	35228502	0.0014	2.174e-10	360388	ebi-a-GCST90018959	Height || id:ebi-a-GCST90018959	TRUE	reported	igd	2	TRUE	3.43036e-05	12.363
rs2839078	G	C	G	C	0.0155	0.0013	0.819119	0.814349	FALSE	TRUE	FALSE	ebi-a-GCST90018902	21	47429769	0.0379	477734	0.9724	Pneumothorax || id:ebi-a-GCST90018902	Pneumothorax	TRUE	igd	21	47429769	0.0018	1.27791e-18	360388	ebi-a-GCST90018959	Height || id:ebi-a-GCST90018959	TRUE	reported	igd	2	TRUE	7.11924e-05	25.6586
rs28436733	T	A	T	A	-0.0096	-0.0327	0.220028	0.220908	FALSE	TRUE	FALSE	ebi-a-GCST90018902	4	73643361	0.0348	477734	0.3475	Pneumothorax || id:ebi-a-GCST90018902	Pneumothorax	TRUE	igd	4	73643361	0.0015	4.84496e-10	360388	ebi-a-GCST90018959	Height || id:ebi-a-GCST90018959	TRUE	reported	igd	2	TRUE	3.16322e-05	11.4002
rs284660	T	G	T	G	-0.0183	0.0019	0.566009	0.577485	FALSE	FALSE	FALSE	ebi-a-GCST90018902	19	41932084	0.0293	477734	0.9474	Pneumothorax || id:ebi-a-GCST90018902	Pneumothorax	TRUE	igd	19	41932084	0.0013	4.40251e-45	360388	ebi-a-GCST90018959	Height || id:ebi-a-GCST90018959	TRUE	reported	igd	2	TRUE	0.000164527	59.3029
rs28495776	T	A	T	A	-0.0179	-0.0196	0.114163	0.112936	FALSE	TRUE	FALSE	ebi-a-GCST90018902	15	101790219	0.0466	477734	0.673701	Pneumothorax || id:ebi-a-GCST90018902	Pneumothorax	TRUE	igd	15	101790219	0.0022	1.52511e-16	360388	ebi-a-GCST90018959	Height || id:ebi-a-GCST90018959	TRUE	reported	igd	2	TRUE	6.4806e-05	23.3567
rs28504650	T	C	T	C	0.0256	-0.0209	0.327779	0.334643	FALSE	FALSE	FALSE	ebi-a-GCST90018902	9	98257842	0.0307	477734	0.4963	Pneumothorax || id:ebi-a-GCST90018902	Pneumothorax	TRUE	igd	9	98257842	0.0014	4.88427e-77	360388	ebi-a-GCST90018959	Height || id:ebi-a-GCST90018959	TRUE	reported	igd	2	TRUE	0.000288804	104.111
rs2857538	T	C	T	C	-0.0082	-0.0132	0.715229	0.714252	FALSE	FALSE	FALSE	ebi-a-GCST90018902	2	177024261	0.032	477734	0.679	Pneumothorax || id:ebi-a-GCST90018902	Pneumothorax	TRUE	igd	2	177024261	0.0014	8.97408e-09	360388	ebi-a-GCST90018959	Height || id:ebi-a-GCST90018959	TRUE	reported	igd	2	TRUE	2.73904e-05	9.87139
rs28594464	T	C	T	C	-0.0107	0.0031	0.237588	0.232899	FALSE	FALSE	FALSE	ebi-a-GCST90018902	16	86704864	0.0344	477734	0.929	Pneumothorax || id:ebi-a-GCST90018902	Pneumothorax	TRUE	igd	16	86704864	0.0015	1.24108e-12	360388	ebi-a-GCST90018959	Height || id:ebi-a-GCST90018959	TRUE	reported	igd	2	TRUE	4.14774e-05	14.9485
rs28661132	A	G	A	G	0.0112	-0.0862	0.10918	0.100058	FALSE	FALSE	FALSE	ebi-a-GCST90018902	4	38508277	0.052	477734	0.0971695	Pneumothorax || id:ebi-a-GCST90018902	Pneumothorax	TRUE	igd	4	38508277	0.002	4.138e-08	360388	ebi-a-GCST90018959	Height || id:ebi-a-GCST90018959	TRUE	reported	igd	2	TRUE	2.44005e-05	8.79382
rs2871960	C	A	C	A	0.0524	-0.0069	0.418688	0.425628	FALSE	FALSE	FALSE	ebi-a-GCST90018902	3	141121814	0.0292	477734	0.8129	Pneumothorax || id:ebi-a-GCST90018902	Pneumothorax	TRUE	igd	3	141121814	0.0013	1e-200	360388	ebi-a-GCST90018959	Height || id:ebi-a-GCST90018959	TRUE	reported	igd	2	TRUE	0.00133657	482.327
rs28731286	C	T	C	T	0.0107	0.0294	0.712745	0.710388	FALSE	FALSE	FALSE	ebi-a-GCST90018902	12	122591751	0.032	477734	0.3582	Pneumothorax || id:ebi-a-GCST90018902	Pneumothorax	TRUE	igd	12	122591751	0.0014	9.517e-14	360388	ebi-a-GCST90018959	Height || id:ebi-a-GCST90018959	TRUE	reported	igd	2	TRUE	4.68813e-05	16.8961
rs28820344	C	G	C	G	-0.0136	-0.0296	0.595334	0.643803	FALSE	TRUE	FALSE	ebi-a-GCST90018902	X	76629448	0.0231	477734	0.2009	Pneumothorax || id:ebi-a-GCST90018902	Pneumothorax	TRUE	igd	X	76629448	0.0011	6.28927e-35	360388	ebi-a-GCST90018959	Height || id:ebi-a-GCST90018959	TRUE	reported	igd	2	TRUE	8.9118e-05	32.1197
rs28844436	T	C	T	C	-0.023	-0.1311	0.244954	0.245289	FALSE	FALSE	FALSE	ebi-a-GCST90018902	6	81622355	0.0659	477734	0.0465404	Pneumothorax || id:ebi-a-GCST90018902	Pneumothorax	TRUE	igd	6	81622355	0.0024	3.98199e-21	360388	ebi-a-GCST90018959	Height || id:ebi-a-GCST90018959	TRUE	reported	igd	2	TRUE	0.000195679	70.5337
rs28875493	T	C	T	C	-0.0202	0.0489	0.215572	0.215741	FALSE	FALSE	FALSE	ebi-a-GCST90018902	X	75547951	0.0489	477734	0.3177	Pneumothorax || id:ebi-a-GCST90018902	Pneumothorax	TRUE	igd	X	75547951	0.002	5.96348e-24	360388	ebi-a-GCST90018959	Height || id:ebi-a-GCST90018959	TRUE	reported	igd	2	TRUE	0.000138	49.74
rs2911429	C	T	C	T	-0.0155	-0.0194	0.786745	0.789675	FALSE	FALSE	FALSE	ebi-a-GCST90018902	16	82203443	0.0356	477734	0.5866	Pneumothorax || id:ebi-a-GCST90018902	Pneumothorax	TRUE	igd	16	82203443	0.0016	5.22998e-22	360388	ebi-a-GCST90018959	Height || id:ebi-a-GCST90018959	TRUE	reported	igd	2	TRUE	8.0617e-05	29.0556
rs291979	A	G	A	G	0.0177	0.0052	0.204185	0.194217	FALSE	FALSE	FALSE	ebi-a-GCST90018902	10	121129797	0.0366	477734	0.8861	Pneumothorax || id:ebi-a-GCST90018902	Pneumothorax	TRUE	igd	10	121129797	0.0016	8.9454e-28	360388	ebi-a-GCST90018959	Height || id:ebi-a-GCST90018959	TRUE	reported	igd	2	TRUE	0.000101815	36.6965
rs2920974	C	A	C	A	0.0116	-0.0108	0.448824	0.490051	FALSE	FALSE	FALSE	ebi-a-GCST90018902	2	55537126	0.0309	477734	0.7256	Pneumothorax || id:ebi-a-GCST90018902	Pneumothorax	TRUE	igd	2	55537126	0.0014	6.24166e-17	360388	ebi-a-GCST90018959	Height || id:ebi-a-GCST90018959	TRUE	reported	igd	2	TRUE	6.65752e-05	23.9944
rs2925155	T	C	T	C	-0.0157	-0.0022	0.266552	0.267965	FALSE	FALSE	FALSE	ebi-a-GCST90018902	8	75886297	0.0325	477734	0.946	Pneumothorax || id:ebi-a-GCST90018902	Pneumothorax	TRUE	igd	8	75886297	0.0014	1.72982e-27	360388	ebi-a-GCST90018959	Height || id:ebi-a-GCST90018959	TRUE	reported	igd	2	TRUE	9.63786e-05	34.7368
rs2962276	A	C	A	C	-0.0093	-0.0782	0.768587	0.756102	FALSE	FALSE	FALSE	ebi-a-GCST90018902	5	50434358	0.0358	477734	0.0291602	Pneumothorax || id:ebi-a-GCST90018902	Pneumothorax	TRUE	igd	5	50434358	0.0016	9.27193e-09	360388	ebi-a-GCST90018959	Height || id:ebi-a-GCST90018959	TRUE	reported	igd	2	TRUE	3.07664e-05	11.0881
rs2973015	G	A	G	A	-0.0196	0.0145	0.482477	0.462323	FALSE	FALSE	FALSE	ebi-a-GCST90018902	5	42717992	0.0292	477734	0.618899	Pneumothorax || id:ebi-a-GCST90018902	Pneumothorax	TRUE	igd	5	42717992	0.0013	4.72716e-53	360388	ebi-a-GCST90018959	Height || id:ebi-a-GCST90018959	TRUE	reported	igd	2	TRUE	0.000191844	69.1512
rs2974438	A	G	A	G	-0.0248	-0.0331	0.207128	0.204334	FALSE	FALSE	FALSE	ebi-a-GCST90018902	5	168250903	0.0357	477734	0.3538	Pneumothorax || id:ebi-a-GCST90018902	Pneumothorax	TRUE	igd	5	168250903	0.0016	3.8054e-55	360388	ebi-a-GCST90018959	Height || id:ebi-a-GCST90018959	TRUE	reported	igd	2	TRUE	0.000202011	72.8167
rs299372	A	G	A	G	-0.0199	-0.0139	0.38911	0.377284	FALSE	FALSE	FALSE	ebi-a-GCST90018902	5	134340030	0.0305	477734	0.6498	Pneumothorax || id:ebi-a-GCST90018902	Pneumothorax	TRUE	igd	5	134340030	0.0013	1.71514e-49	360388	ebi-a-GCST90018959	Height || id:ebi-a-GCST90018959	TRUE	reported	igd	2	TRUE	0.000188266	67.8612
rs3003137	T	G	T	G	-0.0087	0.0105	0.320261	0.321173	FALSE	FALSE	FALSE	ebi-a-GCST90018902	20	62830802	0.0327	477734	0.7492	Pneumothorax || id:ebi-a-GCST90018902	Pneumothorax	TRUE	igd	20	62830802	0.0015	1.21899e-08	360388	ebi-a-GCST90018959	Height || id:ebi-a-GCST90018959	TRUE	reported	igd	2	TRUE	3.29545e-05	11.8767
rs3020421	A	G	A	G	0.0168	0.0548	0.387296	0.391866	FALSE	FALSE	FALSE	ebi-a-GCST90018902	6	152348122	0.0334	477734	0.1007	Pneumothorax || id:ebi-a-GCST90018902	Pneumothorax	TRUE	igd	6	152348122	0.0013	1.15213e-36	360388	ebi-a-GCST90018959	Height || id:ebi-a-GCST90018959	TRUE	reported	igd	2	TRUE	0.00013395	48.2801
rs3104242	A	G	A	G	0.0096	-0.0393	0.802762	0.81142	FALSE	FALSE	FALSE	ebi-a-GCST90018902	3	23430656	0.0368	477734	0.2859	Pneumothorax || id:ebi-a-GCST90018902	Pneumothorax	TRUE	igd	3	23430656	0.0016	2.16202e-09	360388	ebi-a-GCST90018959	Height || id:ebi-a-GCST90018959	TRUE	reported	igd	2	TRUE	2.91843e-05	10.5179
rs310796	T	G	T	G	0.0146	-0.0718	0.744586	0.747021	FALSE	FALSE	FALSE	ebi-a-GCST90018902	12	77453226	0.0338	477734	0.0338704	Pneumothorax || id:ebi-a-GCST90018902	Pneumothorax	TRUE	igd	12	77453226	0.0015	3.94003e-21	360388	ebi-a-GCST90018959	Height || id:ebi-a-GCST90018959	TRUE	reported	igd	2	TRUE	8.10766e-05	29.2212
rs3116602	G	T	G	T	-0.0437	0.029	0.152936	0.169402	FALSE	FALSE	FALSE	ebi-a-GCST90018902	13	51111355	0.0399	477734	0.4672	Pneumothorax || id:ebi-a-GCST90018902	Pneumothorax	TRUE	igd	13	51111355	0.0019	3.95367e-112	360388	ebi-a-GCST90018959	Height || id:ebi-a-GCST90018959	TRUE	reported	igd	2	TRUE	0.000494788	178.403
rs3128295	T	C	T	C	-0.0117	-0.0455	0.67462	0.670929	FALSE	FALSE	FALSE	ebi-a-GCST90018902	1	2068480	0.031	477734	0.1422	Pneumothorax || id:ebi-a-GCST90018902	Pneumothorax	TRUE	igd	1	2068480	0.0014	6.42392e-17	360388	ebi-a-GCST90018959	Height || id:ebi-a-GCST90018959	TRUE	reported	igd	2	TRUE	6.00969e-05	21.6594
rs3213141	A	G	A	G	-0.0246	-0.0013	0.274732	0.270761	FALSE	FALSE	FALSE	ebi-a-GCST90018902	20	32274380	0.0328	477734	0.9695	Pneumothorax || id:ebi-a-GCST90018902	Pneumothorax	TRUE	igd	20	32274380	0.0014	2.1419e-65	360388	ebi-a-GCST90018959	Height || id:ebi-a-GCST90018959	TRUE	reported	igd	2	TRUE	0.000241161	86.9322
rs34118426	G	A	G	A	-0.0159	-0.0185	0.406384	0.394938	FALSE	FALSE	FALSE	ebi-a-GCST90018902	12	94201279	0.0315	477734	0.5573	Pneumothorax || id:ebi-a-GCST90018902	Pneumothorax	TRUE	igd	12	94201279	0.0014	3.16082e-30	360388	ebi-a-GCST90018959	Height || id:ebi-a-GCST90018959	TRUE	reported	igd	2	TRUE	0.000121974	43.963
rs34297248	A	G	A	G	-0.0127	-0.0197	0.281525	0.265362	FALSE	FALSE	FALSE	ebi-a-GCST90018902	8	23364378	0.0336	477734	0.5582	Pneumothorax || id:ebi-a-GCST90018902	Pneumothorax	TRUE	igd	8	23364378	0.0014	1.06709e-18	360388	ebi-a-GCST90018959	Height || id:ebi-a-GCST90018959	TRUE	reported	igd	2	TRUE	6.52478e-05	23.5159
rs34394770	C	T	C	T	0.0117	-0.0169	0.333263	0.337717	FALSE	FALSE	FALSE	ebi-a-GCST90018902	13	40333369	0.0304	477734	0.5779	Pneumothorax || id:ebi-a-GCST90018902	Pneumothorax	TRUE	igd	13	40333369	0.0014	1.18987e-17	360388	ebi-a-GCST90018959	Height || id:ebi-a-GCST90018959	TRUE	reported	igd	2	TRUE	6.08336e-05	21.9249
rs34450379	C	T	C	T	0.0113	-0.027	0.207403	0.206503	FALSE	FALSE	FALSE	ebi-a-GCST90018902	19	54766055	0.042	477734	0.5201	Pneumothorax || id:ebi-a-GCST90018902	Pneumothorax	TRUE	igd	19	54766055	0.002	3.07496e-08	360388	ebi-a-GCST90018959	Height || id:ebi-a-GCST90018959	TRUE	reported	igd	2	TRUE	4.19812e-05	15.1301
rs34517439	A	C	A	C	0.0311	0.0546	0.124606	0.124714	FALSE	FALSE	FALSE	ebi-a-GCST90018902	1	78450517	0.0519	477734	0.2922	Pneumothorax || id:ebi-a-GCST90018902	Pneumothorax	TRUE	igd	1	78450517	0.0025	1.08693e-34	360388	ebi-a-GCST90018959	Height || id:ebi-a-GCST90018959	TRUE	reported	igd	2	TRUE	0.000211005	76.0594
rs34536993	C	A	C	A	0.0122	0.0007	0.218271	0.223077	FALSE	FALSE	FALSE	ebi-a-GCST90018902	10	105474144	0.0346	477734	0.983	Pneumothorax || id:ebi-a-GCST90018902	Pneumothorax	TRUE	igd	10	105474144	0.0015	1.85097e-15	360388	ebi-a-GCST90018959	Height || id:ebi-a-GCST90018959	TRUE	reported	igd	2	TRUE	5.07928e-05	18.3059
rs34647936	G	T	G	T	-0.0215	-0.0433	0.209622	0.200133	FALSE	FALSE	FALSE	ebi-a-GCST90018902	19	19548239	0.036	477734	0.2295	Pneumothorax || id:ebi-a-GCST90018902	Pneumothorax	TRUE	igd	19	19548239	0.0016	3.65763e-43	360388	ebi-a-GCST90018959	Height || id:ebi-a-GCST90018959	TRUE	reported	igd	2	TRUE	0.000153172	55.2094
rs34776209	T	C	T	C	-0.0299	-0.022	0.17445	0.176542	FALSE	FALSE	FALSE	ebi-a-GCST90018902	7	23513093	0.0395	477734	0.5784	Pneumothorax || id:ebi-a-GCST90018902	Pneumothorax	TRUE	igd	7	23513093	0.0019	1.23112e-57	360388	ebi-a-GCST90018959	Height || id:ebi-a-GCST90018959	TRUE	reported	igd	2	TRUE	0.000257506	92.8253
rs34848742	G	T	G	T	-0.0158	0.036	0.840111	0.839077	FALSE	FALSE	FALSE	ebi-a-GCST90018902	4	123828042	0.0398	477734	0.3663	Pneumothorax || id:ebi-a-GCST90018902	Pneumothorax	TRUE	igd	4	123828042	0.0018	1.11096e-17	360388	ebi-a-GCST90018959	Height || id:ebi-a-GCST90018959	TRUE	reported	igd	2	TRUE	6.70655e-05	24.1711
rs34955778	C	T	C	T	-0.0113	-0.0566	0.427034	0.430686	FALSE	FALSE	FALSE	ebi-a-GCST90018902	16	15139594	0.029	477734	0.0514304	Pneumothorax || id:ebi-a-GCST90018902	Pneumothorax	TRUE	igd	16	15139594	0.0013	2.36701e-18	360388	ebi-a-GCST90018959	Height || id:ebi-a-GCST90018959	TRUE	reported	igd	2	TRUE	6.24853e-05	22.5203
rs350835	A	C	A	C	-0.012	0.0288	0.784155	0.789802	FALSE	FALSE	FALSE	ebi-a-GCST90018902	19	4080650	0.0418	477734	0.4912	Pneumothorax || id:ebi-a-GCST90018902	Pneumothorax	TRUE	igd	19	4080650	0.0017	2.43725e-12	360388	ebi-a-GCST90018959	Height || id:ebi-a-GCST90018959	TRUE	reported	igd	2	TRUE	4.87457e-05	17.5681
rs35307904	A	G	A	G	-0.041	-0.0021	0.109213	0.117873	FALSE	FALSE	FALSE	ebi-a-GCST90018902	9	78511889	0.0453	477734	0.9629	Pneumothorax || id:ebi-a-GCST90018902	Pneumothorax	TRUE	igd	9	78511889	0.0021	4.14572e-84	360388	ebi-a-GCST90018959	Height || id:ebi-a-GCST90018959	TRUE	reported	igd	2	TRUE	0.000327074	117.911
rs35344256	A	C	A	C	-0.0125	0.0189	0.360506	0.34701	FALSE	FALSE	FALSE	ebi-a-GCST90018902	17	79934194	0.0315	477734	0.5487	Pneumothorax || id:ebi-a-GCST90018902	Pneumothorax	TRUE	igd	17	79934194	0.0014	2.61096e-19	360388	ebi-a-GCST90018959	Height || id:ebi-a-GCST90018959	TRUE	reported	igd	2	TRUE	7.20442e-05	25.9656
rs35453327	A	C	A	C	0.0232	-0.0428	0.0623303	0.0547643	FALSE	FALSE	FALSE	ebi-a-GCST90018902	9	119264076	0.0636	477734	0.5013	Pneumothorax || id:ebi-a-GCST90018902	Pneumothorax	TRUE	igd	9	119264076	0.0027	2.44399e-17	360388	ebi-a-GCST90018959	Height || id:ebi-a-GCST90018959	TRUE	reported	igd	2	TRUE	6.29151e-05	22.6752
rs35585881	A	G	A	G	0.0232	-0.0196	0.0946915	0.0870956	FALSE	FALSE	FALSE	ebi-a-GCST90018902	5	71957318	0.0514	477734	0.702399	Pneumothorax || id:ebi-a-GCST90018902	Pneumothorax	TRUE	igd	5	71957318	0.0022	2.22485e-26	360388	ebi-a-GCST90018959	Height || id:ebi-a-GCST90018959	TRUE	reported	igd	2	TRUE	9.22813e-05	33.2599
rs35628589	T	C	T	C	0.0348	0.0243	0.0714341	0.0761387	FALSE	FALSE	FALSE	ebi-a-GCST90018902	20	61440005	0.0664	477734	0.714801	Pneumothorax || id:ebi-a-GCST90018902	Pneumothorax	TRUE	igd	20	61440005	0.0033	2.29721e-25	360388	ebi-a-GCST90018959	Height || id:ebi-a-GCST90018959	TRUE	reported	igd	2	TRUE	0.00016066	57.9088
rs35631456	T	C	T	C	-0.0281	-0.1339	0.117029	0.115015	FALSE	FALSE	FALSE	ebi-a-GCST90018902	17	61784471	0.0533	477734	0.0120099	Pneumothorax || id:ebi-a-GCST90018902	Pneumothorax	TRUE	igd	17	61784471	0.0026	1.04592e-27	360388	ebi-a-GCST90018959	Height || id:ebi-a-GCST90018959	TRUE	reported	igd	2	TRUE	0.000163186	58.8195
rs35688755	G	A	G	A	-0.0122	0.0026	0.218558	0.231156	FALSE	FALSE	FALSE	ebi-a-GCST90018902	10	65345851	0.0362	477734	0.942	Pneumothorax || id:ebi-a-GCST90018902	Pneumothorax	TRUE	igd	10	65345851	0.0017	2.11495e-12	360388	ebi-a-GCST90018959	Height || id:ebi-a-GCST90018959	TRUE	reported	igd	2	TRUE	5.08409e-05	18.3233
rs35713889	T	C	T	C	0.0436	-0.0665	0.0307583	0.0284846	FALSE	FALSE	FALSE	ebi-a-GCST90018902	3	49162583	0.087	477734	0.4448	Pneumothorax || id:ebi-a-GCST90018902	Pneumothorax	TRUE	igd	3	49162583	0.004	6.60541e-28	360388	ebi-a-GCST90018959	Height || id:ebi-a-GCST90018959	TRUE	reported	igd	2	TRUE	0.000113344	40.8521
rs35722320	A	G	A	G	-0.0134	0.0428	0.281836	0.278755	FALSE	FALSE	FALSE	ebi-a-GCST90018902	15	41438214	0.0335	477734	0.2007	Pneumothorax || id:ebi-a-GCST90018902	Pneumothorax	TRUE	igd	15	41438214	0.0015	3.08035e-18	360388	ebi-a-GCST90018959	Height || id:ebi-a-GCST90018959	TRUE	reported	igd	2	TRUE	7.26875e-05	26.1975
rs35759537	T	C	T	C	0.0191	0.0105	0.190638	0.190177	FALSE	FALSE	FALSE	ebi-a-GCST90018902	14	23749037	0.0368	477734	0.7759	Pneumothorax || id:ebi-a-GCST90018902	Pneumothorax	TRUE	igd	14	23749037	0.0016	1.72703e-31	360388	ebi-a-GCST90018959	Height || id:ebi-a-GCST90018959	TRUE	reported	igd	2	TRUE	0.000112577	40.5757
rs35767322	A	G	A	G	-0.017	-0.0525	0.160697	0.172705	FALSE	FALSE	FALSE	ebi-a-GCST90018902	1	224648894	0.0397	477734	0.1867	Pneumothorax || id:ebi-a-GCST90018902	Pneumothorax	TRUE	igd	1	224648894	0.0019	1.20005e-18	360388	ebi-a-GCST90018959	Height || id:ebi-a-GCST90018959	TRUE	reported	igd	2	TRUE	7.79569e-05	28.0968
rs357886	T	C	T	C	0.0211	0.0683	0.711342	0.706271	FALSE	FALSE	FALSE	ebi-a-GCST90018902	18	46617051	0.032	477734	0.0327401	Pneumothorax || id:ebi-a-GCST90018902	Pneumothorax	TRUE	igd	18	46617051	0.0014	4.55827e-50	360388	ebi-a-GCST90018959	Height || id:ebi-a-GCST90018959	TRUE	reported	igd	2	TRUE	0.000182834	65.9029
rs35859988	T	C	T	C	-0.0244	0.0029	0.256839	0.249221	FALSE	FALSE	FALSE	ebi-a-GCST90018902	10	12944646	0.0334	477734	0.9315	Pneumothorax || id:ebi-a-GCST90018902	Pneumothorax	TRUE	igd	10	12944646	0.0015	5.45632e-61	360388	ebi-a-GCST90018959	Height || id:ebi-a-GCST90018959	TRUE	reported	igd	2	TRUE	0.000227276	81.9257
rs35863123	C	T	C	T	0.0098	0.025	0.318436	0.308416	FALSE	FALSE	FALSE	ebi-a-GCST90018902	7	32880363	0.0313	477734	0.4251	Pneumothorax || id:ebi-a-GCST90018902	Pneumothorax	TRUE	igd	7	32880363	0.0014	1.10892e-12	360388	ebi-a-GCST90018959	Height || id:ebi-a-GCST90018959	TRUE	reported	igd	2	TRUE	4.1688e-05	15.0244
rs35874463	G	A	G	A	0.0624	0.0388	0.058018	0.0530911	FALSE	FALSE	FALSE	ebi-a-GCST90018902	15	67457698	0.0754	477734	0.6071	Pneumothorax || id:ebi-a-GCST90018902	Pneumothorax	TRUE	igd	15	67457698	0.0035	2.76376e-70	360388	ebi-a-GCST90018959	Height || id:ebi-a-GCST90018959	TRUE	reported	igd	2	TRUE	0.000425603	153.447
rs36112366	G	T	G	T	-0.0518	0.0418	0.102276	0.10288	FALSE	FALSE	FALSE	ebi-a-GCST90018902	8	57138676	0.0475	477734	0.379	Pneumothorax || id:ebi-a-GCST90018902	Pneumothorax	TRUE	igd	8	57138676	0.0021	1.84927e-130	360388	ebi-a-GCST90018959	Height || id:ebi-a-GCST90018959	TRUE	reported	igd	2	TRUE	0.000492727	177.659
rs3733632	G	A	G	A	0.0132	0.0056	0.223851	0.216692	FALSE	FALSE	FALSE	ebi-a-GCST90018902	4	104640935	0.0359	477734	0.8765	Pneumothorax || id:ebi-a-GCST90018902	Pneumothorax	TRUE	igd	4	104640935	0.0015	9.36699e-18	360388	ebi-a-GCST90018959	Height || id:ebi-a-GCST90018959	TRUE	reported	igd	2	TRUE	6.05455e-05	21.8211
rs3740688	T	G	T	G	0.0115	0.0273	0.564262	0.559019	FALSE	FALSE	FALSE	ebi-a-GCST90018902	11	47380340	0.031	477734	0.3788	Pneumothorax || id:ebi-a-GCST90018902	Pneumothorax	TRUE	igd	11	47380340	0.0013	6.71274e-19	360388	ebi-a-GCST90018959	Height || id:ebi-a-GCST90018959	TRUE	reported	igd	2	TRUE	6.50327e-05	23.4384
rs3744970	A	G	A	G	0.0167	0.0537	0.406676	0.263996	FALSE	FALSE	FALSE	ebi-a-GCST90018902	18	259148	0.0511	477734	0.2934	Pneumothorax || id:ebi-a-GCST90018902	Pneumothorax	TRUE	igd	18	259148	0.0021	1.63192e-15	360388	ebi-a-GCST90018959	Height || id:ebi-a-GCST90018959	TRUE	reported	igd	2	TRUE	0.000134587	48.5098
rs3756668	A	G	A	G	-0.0131	0.0045	0.440073	0.438129	FALSE	FALSE	FALSE	ebi-a-GCST90018902	5	67596088	0.029	477734	0.8778	Pneumothorax || id:ebi-a-GCST90018902	Pneumothorax	TRUE	igd	5	67596088	0.0013	1.9948e-24	360388	ebi-a-GCST90018959	Height || id:ebi-a-GCST90018959	TRUE	reported	igd	2	TRUE	8.45724e-05	30.4813
rs3772073	C	T	C	T	0.0074	-0.0063	0.392128	0.40511	FALSE	FALSE	FALSE	ebi-a-GCST90018902	2	161140870	0.0295	477734	0.8304	Pneumothorax || id:ebi-a-GCST90018902	Pneumothorax	TRUE	igd	2	161140870	0.0013	1.844e-08	360388	ebi-a-GCST90018959	Height || id:ebi-a-GCST90018959	TRUE	reported	igd	2	TRUE	2.61056e-05	9.40833
rs3785455	G	A	G	A	0.011	0.0473	0.373834	0.382217	FALSE	FALSE	FALSE	ebi-a-GCST90018902	17	36899834	0.03	477734	0.1142	Pneumothorax || id:ebi-a-GCST90018902	Pneumothorax	TRUE	igd	17	36899834	0.0013	2.48485e-16	360388	ebi-a-GCST90018959	Height || id:ebi-a-GCST90018959	TRUE	reported	igd	2	TRUE	5.66479e-05	20.4163
rs3788472	G	T	G	T	-0.0249	-0.0316	0.310021	0.285636	FALSE	FALSE	FALSE	ebi-a-GCST90018902	22	33050233	0.0378	477734	0.4034	Pneumothorax || id:ebi-a-GCST90018902	Pneumothorax	TRUE	igd	22	33050233	0.0016	4.55093e-53	360388	ebi-a-GCST90018959	Height || id:ebi-a-GCST90018959	TRUE	reported	igd	2	TRUE	0.00026525	95.6178
rs3791679	G	A	G	A	-0.047	-0.0791	0.39226	0.369194	FALSE	FALSE	FALSE	ebi-a-GCST90018902	2	56096892	0.034	477734	0.0201099	Pneumothorax || id:ebi-a-GCST90018902	Pneumothorax	TRUE	igd	2	56096892	0.0015	1e-200	360388	ebi-a-GCST90018959	Height || id:ebi-a-GCST90018959	TRUE	reported	igd	2	TRUE	0.00105322	379.965
rs37974	G	A	G	A	0.0149	-0.0108	0.451622	0.444627	FALSE	FALSE	FALSE	ebi-a-GCST90018902	7	8010386	0.0292	477734	0.7123	Pneumothorax || id:ebi-a-GCST90018902	Pneumothorax	TRUE	igd	7	8010386	0.0013	3.08035e-30	360388	ebi-a-GCST90018959	Height || id:ebi-a-GCST90018959	TRUE	reported	igd	2	TRUE	0.000109966	39.6345
rs3849769	A	G	A	G	-0.0155	0.0338	0.278652	0.290985	FALSE	FALSE	FALSE	ebi-a-GCST90018902	5	39421279	0.0318	477734	0.2876	Pneumothorax || id:ebi-a-GCST90018902	Pneumothorax	TRUE	igd	5	39421279	0.0014	2.41324e-27	360388	ebi-a-GCST90018959	Height || id:ebi-a-GCST90018959	TRUE	reported	igd	2	TRUE	9.65829e-05	34.8105
rs3850765	C	T	C	T	0.0156	-0.067	0.582432	0.607147	FALSE	FALSE	FALSE	ebi-a-GCST90018902	10	124139910	0.0296	477734	0.0237099	Pneumothorax || id:ebi-a-GCST90018902	Pneumothorax	TRUE	igd	10	124139910	0.0013	3.68214e-33	360388	ebi-a-GCST90018959	Height || id:ebi-a-GCST90018959	TRUE	reported	igd	2	TRUE	0.000118373	42.6649
rs3853252	A	G	A	G	0.0226	0.0339	0.448132	0.441604	FALSE	FALSE	FALSE	ebi-a-GCST90018902	6	152170247	0.0292	477734	0.2448	Pneumothorax || id:ebi-a-GCST90018902	Pneumothorax	TRUE	igd	6	152170247	0.0013	6.20869e-68	360388	ebi-a-GCST90018959	Height || id:ebi-a-GCST90018959	TRUE	reported	igd	2	TRUE	0.000252632	91.068
rs3865368	G	T	G	T	-0.0097	-0.0092	0.160094	0.150832	FALSE	FALSE	FALSE	ebi-a-GCST90018902	18	11974749	0.0417	477734	0.8253	Pneumothorax || id:ebi-a-GCST90018902	Pneumothorax	TRUE	igd	18	11974749	0.0017	2.29599e-08	360388	ebi-a-GCST90018959	Height || id:ebi-a-GCST90018959	TRUE	reported	igd	2	TRUE	2.53034e-05	9.11923
rs3891175	T	C	T	C	0.0202	0.0011	0.255476	0.223613	FALSE	FALSE	FALSE	ebi-a-GCST90018902	6	32634467	0.0415	477734	0.9787	Pneumothorax || id:ebi-a-GCST90018902	Pneumothorax	TRUE	igd	6	32634467	0.0019	1.62592e-26	360388	ebi-a-GCST90018959	Height || id:ebi-a-GCST90018959	TRUE	reported	igd	2	TRUE	0.000155225	55.9496
rs3906325	C	A	C	A	-0.0089	-0.0129	0.266273	0.257497	FALSE	FALSE	FALSE	ebi-a-GCST90018902	16	52251437	0.0332	477734	0.6975	Pneumothorax || id:ebi-a-GCST90018902	Pneumothorax	TRUE	igd	16	52251437	0.0014	7.90697e-10	360388	ebi-a-GCST90018959	Height || id:ebi-a-GCST90018959	TRUE	reported	igd	2	TRUE	3.09508e-05	11.1546
rs3914294	T	C	T	C	-0.0158	-0.0096	0.585244	0.593736	FALSE	FALSE	FALSE	ebi-a-GCST90018902	3	99294991	0.0296	477734	0.7461	Pneumothorax || id:ebi-a-GCST90018902	Pneumothorax	TRUE	igd	3	99294991	0.0013	1.06807e-33	360388	ebi-a-GCST90018959	Height || id:ebi-a-GCST90018959	TRUE	reported	igd	2	TRUE	0.000121192	43.6812
rs4002471	T	C	T	C	-0.0105	-0.0049	0.550288	0.517194	FALSE	FALSE	FALSE	ebi-a-GCST90018902	19	49215095	0.0342	477734	0.8867	Pneumothorax || id:ebi-a-GCST90018902	Pneumothorax	TRUE	igd	19	49215095	0.0017	3.51301e-10	360388	ebi-a-GCST90018959	Height || id:ebi-a-GCST90018959	TRUE	reported	igd	2	TRUE	5.45674e-05	19.6664
rs404560	C	T	C	T	-0.012	-0.0002	0.215299	0.219968	FALSE	FALSE	FALSE	ebi-a-GCST90018902	5	180626686	0.035	477734	0.9951	Pneumothorax || id:ebi-a-GCST90018902	Pneumothorax	TRUE	igd	5	180626686	0.0016	3.84326e-14	360388	ebi-a-GCST90018959	Height || id:ebi-a-GCST90018959	TRUE	reported	igd	2	TRUE	4.86563e-05	17.5359
rs4054530	G	C	G	C	0.0082	-0.082	0.627056	0.629939	FALSE	TRUE	FALSE	ebi-a-GCST90018902	4	144884899	0.0371	477734	0.0270801	Pneumothorax || id:ebi-a-GCST90018902	Pneumothorax	TRUE	igd	4	144884899	0.0015	3.55099e-08	360388	ebi-a-GCST90018959	Height || id:ebi-a-GCST90018959	TRUE	reported	igd	2	TRUE	3.14491e-05	11.3342
rs4072339	G	T	G	T	-0.0073	-0.0444	0.402231	0.402719	FALSE	FALSE	FALSE	ebi-a-GCST90018902	5	7758039	0.0296	477734	0.1336	Pneumothorax || id:ebi-a-GCST90018902	Pneumothorax	TRUE	igd	5	7758039	0.0013	3.62001e-08	360388	ebi-a-GCST90018959	Height || id:ebi-a-GCST90018959	TRUE	reported	igd	2	TRUE	2.56262e-05	9.23557
rs41274916	T	C	T	C	-0.0114	0.0315	0.138175	0.131255	FALSE	FALSE	FALSE	ebi-a-GCST90018902	6	43019666	0.0429	477734	0.4632	Pneumothorax || id:ebi-a-GCST90018902	Pneumothorax	TRUE	igd	6	43019666	0.0018	3.50703e-10	360388	ebi-a-GCST90018959	Height || id:ebi-a-GCST90018959	TRUE	reported	igd	2	TRUE	3.0952e-05	11.155
rs42036	G	C	G	C	0.0422	0.0368	0.204324	0.208739	FALSE	TRUE	FALSE	ebi-a-GCST90018902	7	92241451	0.0359	477734	0.3055	Pneumothorax || id:ebi-a-GCST90018902	Pneumothorax	TRUE	igd	7	92241451	0.0016	1.45881e-145	360388	ebi-a-GCST90018959	Height || id:ebi-a-GCST90018959	TRUE	reported	igd	2	TRUE	0.000579043	208.8
rs4245597	A	G	A	G	-0.0115	-0.0146	0.652773	0.672536	FALSE	FALSE	FALSE	ebi-a-GCST90018902	10	63725942	0.0308	477734	0.635501	Pneumothorax || id:ebi-a-GCST90018902	Pneumothorax	TRUE	igd	10	63725942	0.0013	1.08094e-17	360388	ebi-a-GCST90018959	Height || id:ebi-a-GCST90018959	TRUE	reported	igd	2	TRUE	5.99517e-05	21.607
rs4252548	T	C	T	C	-0.0702	0.0175	0.0214547	0.0226893	FALSE	FALSE	FALSE	ebi-a-GCST90018902	19	55879672	0.1129	477734	0.8769	Pneumothorax || id:ebi-a-GCST90018902	Pneumothorax	TRUE	igd	19	55879672	0.0057	5.94155e-35	360388	ebi-a-GCST90018959	Height || id:ebi-a-GCST90018959	TRUE	reported	igd	2	TRUE	0.000206922	74.5874
rs42528	C	T	C	T	-0.0108	0.0176	0.703651	0.710155	FALSE	FALSE	FALSE	ebi-a-GCST90018902	7	94049356	0.0319	477734	0.581599	Pneumothorax || id:ebi-a-GCST90018902	Pneumothorax	TRUE	igd	7	94049356	0.0014	1.16493e-14	360388	ebi-a-GCST90018959	Height || id:ebi-a-GCST90018959	TRUE	reported	igd	2	TRUE	4.8645e-05	17.5318
rs4286469	G	A	G	A	-0.0121	0.0135	0.710127	0.713639	FALSE	FALSE	FALSE	ebi-a-GCST90018902	4	139927130	0.0323	477734	0.6747	Pneumothorax || id:ebi-a-GCST90018902	Pneumothorax	TRUE	igd	4	139927130	0.0014	3.43084e-17	360388	ebi-a-GCST90018959	Height || id:ebi-a-GCST90018959	TRUE	reported	igd	2	TRUE	6.0276e-05	21.7239
rs4287972	T	C	T	C	-0.0125	0.0467	0.54681	0.550472	FALSE	FALSE	FALSE	ebi-a-GCST90018902	4	88645798	0.0291	477734	0.1087	Pneumothorax || id:ebi-a-GCST90018902	Pneumothorax	TRUE	igd	4	88645798	0.0013	4.70111e-22	360388	ebi-a-GCST90018959	Height || id:ebi-a-GCST90018959	TRUE	reported	igd	2	TRUE	7.74403e-05	27.9105
rs4340072	T	C	T	C	-0.01	-0.0475	0.538011	0.536933	FALSE	FALSE	FALSE	ebi-a-GCST90018902	11	57778635	0.0291	477734	0.1033	Pneumothorax || id:ebi-a-GCST90018902	Pneumothorax	TRUE	igd	11	57778635	0.0013	1.40994e-14	360388	ebi-a-GCST90018959	Height || id:ebi-a-GCST90018959	TRUE	reported	igd	2	TRUE	4.9711e-05	17.9161
rs4377985	A	C	A	C	-0.0107	-0.011	0.548607	0.553293	FALSE	FALSE	FALSE	ebi-a-GCST90018902	8	117501803	0.029	477734	0.7055	Pneumothorax || id:ebi-a-GCST90018902	Pneumothorax	TRUE	igd	8	117501803	0.0013	1.16198e-16	360388	ebi-a-GCST90018959	Height || id:ebi-a-GCST90018959	TRUE	reported	igd	2	TRUE	5.6704e-05	20.4365
rs4391129	C	A	C	A	-0.0219	-0.027	0.663166	0.670092	FALSE	FALSE	FALSE	ebi-a-GCST90018902	5	54903344	0.0308	477734	0.381	Pneumothorax || id:ebi-a-GCST90018902	Pneumothorax	TRUE	igd	5	54903344	0.0013	3.87614e-59	360388	ebi-a-GCST90018959	Height || id:ebi-a-GCST90018959	TRUE	reported	igd	2	TRUE	0.000214268	77.2356
rs4413892	A	G	A	G	0.0189	-0.0052	0.233612	0.234457	FALSE	FALSE	FALSE	ebi-a-GCST90018902	9	139330158	0.0346	477734	0.8811	Pneumothorax || id:ebi-a-GCST90018902	Pneumothorax	TRUE	igd	9	139330158	0.0016	3.64167e-33	360388	ebi-a-GCST90018959	Height || id:ebi-a-GCST90018959	TRUE	reported	igd	2	TRUE	0.000127908	46.1021
rs4452190	G	A	G	A	-0.0116	-0.0295	0.506751	0.491487	FALSE	FALSE	FALSE	ebi-a-GCST90018902	2	55949279	0.0322	477734	0.3599	Pneumothorax || id:ebi-a-GCST90018902	Pneumothorax	TRUE	igd	2	55949279	0.0015	5.82505e-15	360388	ebi-a-GCST90018959	Height || id:ebi-a-GCST90018959	TRUE	reported	igd	2	TRUE	6.72677e-05	24.244
rs4470148	C	T	C	T	0.0167	0.0173	0.283928	0.298437	FALSE	FALSE	FALSE	ebi-a-GCST90018902	16	1002328	0.0392	477734	0.6598	Pneumothorax || id:ebi-a-GCST90018902	Pneumothorax	TRUE	igd	16	1002328	0.002	2.80931e-17	360388	ebi-a-GCST90018959	Height || id:ebi-a-GCST90018959	TRUE	reported	igd	2	TRUE	0.000113404	40.8738
rs448008	A	G	A	G	0.0132	-0.0335	0.102253	0.131046	FALSE	FALSE	FALSE	ebi-a-GCST90018902	1	86810653	0.0441	477734	0.4475	Pneumothorax || id:ebi-a-GCST90018902	Pneumothorax	TRUE	igd	1	86810653	0.0022	2.29499e-09	360388	ebi-a-GCST90018959	Height || id:ebi-a-GCST90018959	TRUE	reported	igd	2	TRUE	3.19895e-05	11.5289
rs4490057	G	A	G	A	0.0088	-0.0292	0.450372	0.472433	FALSE	FALSE	FALSE	ebi-a-GCST90018902	17	76375095	0.0298	477734	0.3276	Pneumothorax || id:ebi-a-GCST90018902	Pneumothorax	TRUE	igd	17	76375095	0.0013	3.51075e-11	360388	ebi-a-GCST90018959	Height || id:ebi-a-GCST90018959	TRUE	reported	igd	2	TRUE	3.83385e-05	13.8172
rs4596451	A	G	A	G	-0.0145	-0.0135	0.362279	0.384512	FALSE	FALSE	FALSE	ebi-a-GCST90018902	6	169338671	0.0302	477734	0.653501	Pneumothorax || id:ebi-a-GCST90018902	Pneumothorax	TRUE	igd	6	169338671	0.0014	1.75914e-26	360388	ebi-a-GCST90018959	Height || id:ebi-a-GCST90018959	TRUE	reported	igd	2	TRUE	9.71493e-05	35.0147
rs4615815	G	A	G	A	-0.016	-0.0097	0.415627	0.40214	FALSE	FALSE	FALSE	ebi-a-GCST90018902	1	214604236	0.0294	477734	0.7402	Pneumothorax || id:ebi-a-GCST90018902	Pneumothorax	TRUE	igd	1	214604236	0.0013	3.64083e-35	360388	ebi-a-GCST90018959	Height || id:ebi-a-GCST90018959	TRUE	reported	igd	2	TRUE	0.000124355	44.8214
rs4640244	G	A	G	A	-0.0175	0.0015	0.385479	0.387683	FALSE	FALSE	FALSE	ebi-a-GCST90018902	17	21284223	0.0295	477734	0.9603	Pneumothorax || id:ebi-a-GCST90018902	Pneumothorax	TRUE	igd	17	21284223	0.0013	2.44681e-40	360388	ebi-a-GCST90018959	Height || id:ebi-a-GCST90018959	TRUE	reported	igd	2	TRUE	0.000145092	52.2967
rs4665985	C	A	C	A	-0.012	-0.0378	0.366617	0.345564	FALSE	FALSE	FALSE	ebi-a-GCST90018902	2	27753878	0.0321	477734	0.2392	Pneumothorax || id:ebi-a-GCST90018902	Pneumothorax	TRUE	igd	2	27753878	0.0014	7.35021e-18	360388	ebi-a-GCST90018959	Height || id:ebi-a-GCST90018959	TRUE	reported	igd	2	TRUE	6.68762e-05	24.1029
rs4668380	C	T	C	T	-0.0166	-0.044	0.800063	0.789801	FALSE	FALSE	FALSE	ebi-a-GCST90018902	2	172128676	0.0418	477734	0.2921	Pneumothorax || id:ebi-a-GCST90018902	Pneumothorax	TRUE	igd	2	172128676	0.0021	8.19785e-16	360388	ebi-a-GCST90018959	Height || id:ebi-a-GCST90018959	TRUE	reported	igd	2	TRUE	8.81584e-05	31.7738
rs4679790	T	C	T	C	-0.0097	-0.0037	0.509211	0.495605	FALSE	FALSE	FALSE	ebi-a-GCST90018902	3	157002984	0.0288	477734	0.8986	Pneumothorax || id:ebi-a-GCST90018902	Pneumothorax	TRUE	igd	3	157002984	0.0013	2.63512e-14	360388	ebi-a-GCST90018959	Height || id:ebi-a-GCST90018959	TRUE	reported	igd	2	TRUE	4.7029e-05	16.9494
rs4706174	A	C	A	C	-0.0113	0.0084	0.80421	0.799361	FALSE	FALSE	FALSE	ebi-a-GCST90018902	6	83722476	0.037	477734	0.8211	Pneumothorax || id:ebi-a-GCST90018902	Pneumothorax	TRUE	igd	6	83722476	0.0017	7.82528e-11	360388	ebi-a-GCST90018959	Height || id:ebi-a-GCST90018959	TRUE	reported	igd	2	TRUE	4.02112e-05	14.4921
rs4717750	A	G	A	G	0.0113	-0.0814	0.800967	0.804671	FALSE	FALSE	FALSE	ebi-a-GCST90018902	7	72747812	0.0368	477734	0.02683	Pneumothorax || id:ebi-a-GCST90018902	Pneumothorax	TRUE	igd	7	72747812	0.0016	9.44061e-13	360388	ebi-a-GCST90018959	Height || id:ebi-a-GCST90018959	TRUE	reported	igd	2	TRUE	4.07124e-05	14.6728
rs4723399	C	G	C	G	-0.0097	-0.0359	0.351407	0.362428	FALSE	TRUE	FALSE	ebi-a-GCST90018902	7	35273116	0.0301	477734	0.2324	Pneumothorax || id:ebi-a-GCST90018902	Pneumothorax	TRUE	igd	7	35273116	0.0014	9.78814e-13	360388	ebi-a-GCST90018959	Height || id:ebi-a-GCST90018959	TRUE	reported	igd	2	TRUE	4.289e-05	15.4576
rs472762	G	A	G	A	0.0115	-0.0318	0.711621	0.722976	FALSE	FALSE	FALSE	ebi-a-GCST90018902	6	116758795	0.033	477734	0.3356	Pneumothorax || id:ebi-a-GCST90018902	Pneumothorax	TRUE	igd	6	116758795	0.0014	6.87543e-16	360388	ebi-a-GCST90018959	Height || id:ebi-a-GCST90018959	TRUE	reported	igd	2	TRUE	5.42798e-05	19.5627
rs4735761	C	A	C	A	0.0272	0.0167	0.262663	0.252629	FALSE	FALSE	FALSE	ebi-a-GCST90018902	8	78097161	0.0333	477734	0.615399	Pneumothorax || id:ebi-a-GCST90018902	Pneumothorax	TRUE	igd	8	78097161	0.0015	4.7852e-76	360388	ebi-a-GCST90018959	Height || id:ebi-a-GCST90018959	TRUE	reported	igd	2	TRUE	0.000286571	103.306
rs4743157	C	A	C	A	-0.0115	-0.0512	0.166101	0.173042	FALSE	FALSE	FALSE	ebi-a-GCST90018902	9	100809952	0.0388	477734	0.1865	Pneumothorax || id:ebi-a-GCST90018902	Pneumothorax	TRUE	igd	9	100809952	0.0018	1.852e-10	360388	ebi-a-GCST90018959	Height || id:ebi-a-GCST90018959	TRUE	reported	igd	2	TRUE	3.66363e-05	13.2037
rs4759545	T	C	T	C	-0.0072	-0.0575	0.39394	0.386813	FALSE	FALSE	FALSE	ebi-a-GCST90018902	12	131619269	0.0295	477734	0.0518096	Pneumothorax || id:ebi-a-GCST90018902	Pneumothorax	TRUE	igd	12	131619269	0.0013	3.12702e-08	360388	ebi-a-GCST90018959	Height || id:ebi-a-GCST90018959	TRUE	reported	igd	2	TRUE	2.47537e-05	8.92112
rs4777230	C	T	C	T	0.0209	0.0641	0.151976	0.154231	FALSE	FALSE	FALSE	ebi-a-GCST90018902	15	70365762	0.0398	477734	0.1073	Pneumothorax || id:ebi-a-GCST90018902	Pneumothorax	TRUE	igd	15	70365762	0.0018	2.08978e-32	360388	ebi-a-GCST90018959	Height || id:ebi-a-GCST90018959	TRUE	reported	igd	2	TRUE	0.000112592	40.581
rs4788815	T	A	T	A	-0.0093	-0.0219	0.663845	0.663471	FALSE	TRUE	FALSE	ebi-a-GCST90018902	16	71634811	0.0304	477734	0.4722	Pneumothorax || id:ebi-a-GCST90018902	Pneumothorax	TRUE	igd	16	71634811	0.0014	6.0381e-12	360388	ebi-a-GCST90018959	Height || id:ebi-a-GCST90018959	TRUE	reported	igd	2	TRUE	3.86013e-05	13.9119
rs4789198	G	C	G	C	0.0187	-0.0547	0.945739	0.945658	FALSE	TRUE	FALSE	ebi-a-GCST90018902	17	73419455	0.0643	477734	0.3946	Pneumothorax || id:ebi-a-GCST90018902	Pneumothorax	TRUE	igd	17	73419455	0.003	4.17696e-10	360388	ebi-a-GCST90018959	Height || id:ebi-a-GCST90018959	TRUE	reported	igd	2	TRUE	3.58899e-05	12.9347
rs4804413	T	C	T	C	-0.0143	-0.0112	0.421495	0.415975	FALSE	FALSE	FALSE	ebi-a-GCST90018902	19	7222655	0.0292	477734	0.701799	Pneumothorax || id:ebi-a-GCST90018902	Pneumothorax	TRUE	igd	19	7222655	0.0013	1.83316e-28	360388	ebi-a-GCST90018959	Height || id:ebi-a-GCST90018959	TRUE	reported	igd	2	TRUE	9.97244e-05	35.9429
rs483216	A	G	A	G	-0.0096	0.0211	0.414485	0.406319	FALSE	FALSE	FALSE	ebi-a-GCST90018902	11	125818237	0.0303	477734	0.4865	Pneumothorax || id:ebi-a-GCST90018902	Pneumothorax	TRUE	igd	11	125818237	0.0013	7.48514e-13	360388	ebi-a-GCST90018959	Height || id:ebi-a-GCST90018959	TRUE	reported	igd	2	TRUE	4.47321e-05	16.1215
rs4843093	A	G	A	G	0.0164	-0.0014	0.165947	0.174474	FALSE	FALSE	FALSE	ebi-a-GCST90018902	15	86237433	0.0395	477734	0.9715	Pneumothorax || id:ebi-a-GCST90018902	Pneumothorax	TRUE	igd	15	86237433	0.0019	1.826e-17	360388	ebi-a-GCST90018959	Height || id:ebi-a-GCST90018959	TRUE	reported	igd	2	TRUE	7.44528e-05	26.8337
rs4851596	A	G	A	G	0.0087	-0.0631	0.447833	0.480617	FALSE	FALSE	FALSE	ebi-a-GCST90018902	2	103105744	0.0294	477734	0.03182	Pneumothorax || id:ebi-a-GCST90018902	Pneumothorax	TRUE	igd	2	103105744	0.0013	2.31526e-11	360388	ebi-a-GCST90018959	Height || id:ebi-a-GCST90018959	TRUE	reported	igd	2	TRUE	3.7433e-05	13.4908
rs4865465	A	G	A	G	0.0158	-0.0085	0.637938	0.64596	FALSE	FALSE	FALSE	ebi-a-GCST90018902	4	1745486	0.0315	477734	0.7863	Pneumothorax || id:ebi-a-GCST90018902	Pneumothorax	TRUE	igd	4	1745486	0.0014	4.52376e-28	360388	ebi-a-GCST90018959	Height || id:ebi-a-GCST90018959	TRUE	reported	igd	2	TRUE	0.00011532	41.5646
rs4872103	C	T	C	T	-0.0213	-0.018	0.740338	0.748347	FALSE	FALSE	FALSE	ebi-a-GCST90018902	8	23169087	0.0331	477734	0.587899	Pneumothorax || id:ebi-a-GCST90018902	Pneumothorax	TRUE	igd	8	23169087	0.0014	8.66762e-49	360388	ebi-a-GCST90018959	Height || id:ebi-a-GCST90018959	TRUE	reported	igd	2	TRUE	0.000174433	62.874
rs488438	A	T	A	T	-0.0131	-0.0457	0.342432	0.342399	FALSE	TRUE	FALSE	ebi-a-GCST90018902	1	23498999	0.0418	477734	0.2743	Pneumothorax || id:ebi-a-GCST90018902	Pneumothorax	TRUE	igd	1	23498999	0.0017	5.01649e-14	360388	ebi-a-GCST90018959	Height || id:ebi-a-GCST90018959	TRUE	reported	igd	2	TRUE	7.72836e-05	27.8541
rs4894796	G	A	G	A	0.0119	0.0942	0.522288	0.534356	FALSE	FALSE	FALSE	ebi-a-GCST90018902	3	171780763	0.0292	477734	0.001238	Pneumothorax || id:ebi-a-GCST90018902	Pneumothorax	TRUE	igd	3	171780763	0.0013	4.89892e-20	360388	ebi-a-GCST90018959	Height || id:ebi-a-GCST90018959	TRUE	reported	igd	2	TRUE	7.06643e-05	25.4682
rs4900578	T	A	T	A	-0.0191	0.0079	0.370259	0.370355	FALSE	TRUE	FALSE	ebi-a-GCST90018902	14	103926010	0.041	477734	0.8476	Pneumothorax || id:ebi-a-GCST90018902	Pneumothorax	TRUE	igd	14	103926010	0.0017	4.51648e-29	360388	ebi-a-GCST90018959	Height || id:ebi-a-GCST90018959	TRUE	reported	igd	2	TRUE	0.000170124	61.3206
rs4932231	T	C	T	C	-0.0125	0.0269	0.507465	0.523877	FALSE	FALSE	FALSE	ebi-a-GCST90018902	15	90113932	0.0301	477734	0.3716	Pneumothorax || id:ebi-a-GCST90018902	Pneumothorax	TRUE	igd	15	90113932	0.0013	2.37083e-20	360388	ebi-a-GCST90018959	Height || id:ebi-a-GCST90018959	TRUE	reported	igd	2	TRUE	7.81076e-05	28.1511
rs4944961	T	C	T	C	0.0073	-0.0137	0.398612	0.396023	FALSE	FALSE	FALSE	ebi-a-GCST90018902	11	74559481	0.03	477734	0.6484	Pneumothorax || id:ebi-a-GCST90018902	Pneumothorax	TRUE	igd	11	74559481	0.0013	3.71099e-08	360388	ebi-a-GCST90018959	Height || id:ebi-a-GCST90018959	TRUE	reported	igd	2	TRUE	2.55494e-05	9.20788
rs4947411	A	G	A	G	-0.0126	-0.0214	0.850064	0.846262	FALSE	FALSE	FALSE	ebi-a-GCST90018902	7	50674409	0.0407	477734	0.5981	Pneumothorax || id:ebi-a-GCST90018902	Pneumothorax	TRUE	igd	7	50674409	0.0019	2.44794e-11	360388	ebi-a-GCST90018959	Height || id:ebi-a-GCST90018959	TRUE	reported	igd	2	TRUE	4.04696e-05	14.5853
rs4965580	A	C	A	C	0.0102	-0.0174	0.272326	0.28172	FALSE	FALSE	FALSE	ebi-a-GCST90018902	15	100611194	0.0392	477734	0.6575	Pneumothorax || id:ebi-a-GCST90018902	Pneumothorax	TRUE	igd	15	100611194	0.0015	3.41822e-11	360388	ebi-a-GCST90018959	Height || id:ebi-a-GCST90018959	TRUE	reported	igd	2	TRUE	4.12341e-05	14.8608
rs4980067	A	C	A	C	-0.0212	-0.017	0.551265	0.557457	FALSE	FALSE	FALSE	ebi-a-GCST90018902	10	81136129	0.0293	477734	0.5611	Pneumothorax || id:ebi-a-GCST90018902	Pneumothorax	TRUE	igd	10	81136129	0.0013	1.49589e-59	360388	ebi-a-GCST90018959	Height || id:ebi-a-GCST90018959	TRUE	reported	igd	2	TRUE	0.000222358	80.1524
rs4982404	T	C	T	C	0.0135	-0.0067	0.486588	0.48982	FALSE	FALSE	FALSE	ebi-a-GCST90018902	14	21539684	0.0294	477734	0.8207	Pneumothorax || id:ebi-a-GCST90018902	Pneumothorax	TRUE	igd	14	21539684	0.0013	1.41091e-24	360388	ebi-a-GCST90018959	Height || id:ebi-a-GCST90018959	TRUE	reported	igd	2	TRUE	9.10594e-05	32.8195
rs4985445	G	A	G	A	-0.0182	0.0047	0.469039	0.466821	FALSE	FALSE	FALSE	ebi-a-GCST90018902	16	69867835	0.0288	477734	0.8698	Pneumothorax || id:ebi-a-GCST90018902	Pneumothorax	TRUE	igd	16	69867835	0.0013	1.04689e-45	360388	ebi-a-GCST90018959	Height || id:ebi-a-GCST90018959	TRUE	reported	igd	2	TRUE	0.000164985	59.4681
rs4986172	T	C	T	C	-0.0175	-0.0111	0.367613	0.370363	FALSE	FALSE	FALSE	ebi-a-GCST90018902	17	43216281	0.0298	477734	0.709999	Pneumothorax || id:ebi-a-GCST90018902	Pneumothorax	TRUE	igd	17	43216281	0.0013	5.42375e-40	360388	ebi-a-GCST90018959	Height || id:ebi-a-GCST90018959	TRUE	reported	igd	2	TRUE	0.00014239	51.3227
rs498685	C	T	C	T	-0.0092	-0.0024	0.610449	0.602994	FALSE	FALSE	FALSE	ebi-a-GCST90018902	18	13088673	0.0294	477734	0.9345	Pneumothorax || id:ebi-a-GCST90018902	Pneumothorax	TRUE	igd	18	13088673	0.0013	2.26778e-12	360388	ebi-a-GCST90018959	Height || id:ebi-a-GCST90018959	TRUE	reported	igd	2	TRUE	4.0255e-05	14.5079
rs4997370	T	G	T	G	-0.0132	0.0844	0.58788	0.587779	FALSE	FALSE	FALSE	ebi-a-GCST90018902	1	183100563	0.0411	477734	0.0401504	Pneumothorax || id:ebi-a-GCST90018902	Pneumothorax	TRUE	igd	1	183100563	0.0017	1.28588e-14	360388	ebi-a-GCST90018959	Height || id:ebi-a-GCST90018959	TRUE	reported	igd	2	TRUE	8.44287e-05	30.4295
rs501153	A	G	A	G	0.0083	-0.0074	0.396351	0.385776	FALSE	FALSE	FALSE	ebi-a-GCST90018902	11	77426095	0.0297	477734	0.804	Pneumothorax || id:ebi-a-GCST90018902	Pneumothorax	TRUE	igd	11	77426095	0.0013	1.90902e-10	360388	ebi-a-GCST90018959	Height || id:ebi-a-GCST90018959	TRUE	reported	igd	2	TRUE	3.29648e-05	11.8804
rs5024318	A	T	A	T	-0.0085	0.0268	0.240385	0.239674	FALSE	TRUE	FALSE	ebi-a-GCST90018902	10	113933009	0.0375	477734	0.4746	Pneumothorax || id:ebi-a-GCST90018902	Pneumothorax	TRUE	igd	10	113933009	0.0015	1.24601e-08	360388	ebi-a-GCST90018959	Height || id:ebi-a-GCST90018959	TRUE	reported	igd	2	TRUE	2.63857e-05	9.50929
rs506154	C	T	C	T	-0.0379	-0.0181	0.794086	0.773848	FALSE	FALSE	FALSE	ebi-a-GCST90018902	7	28202079	0.0365	477734	0.621101	Pneumothorax || id:ebi-a-GCST90018902	Pneumothorax	TRUE	igd	7	28202079	0.0018	2.83009e-100	360388	ebi-a-GCST90018959	Height || id:ebi-a-GCST90018959	TRUE	reported	igd	2	TRUE	0.000469745	169.369
rs526074	G	C	G	C	0.0126	0.0001	0.696695	0.696746	FALSE	TRUE	FALSE	ebi-a-GCST90018902	18	46785191	0.0446	477734	0.9985	Pneumothorax || id:ebi-a-GCST90018902	Pneumothorax	TRUE	igd	18	46785191	0.0019	1.25806e-11	360388	ebi-a-GCST90018959	Height || id:ebi-a-GCST90018959	TRUE	reported	igd	2	TRUE	6.70955e-05	24.1819
rs52826764	T	C	T	C	-0.06	-0.0228	0.0296569	0.0266864	FALSE	FALSE	FALSE	ebi-a-GCST90018902	2	20205541	0.105	477734	0.8277	Pneumothorax || id:ebi-a-GCST90018902	Pneumothorax	TRUE	igd	2	20205541	0.0049	6.3314e-35	360388	ebi-a-GCST90018959	Height || id:ebi-a-GCST90018959	TRUE	reported	igd	2	TRUE	0.000207197	74.6864
rs543640	G	T	G	T	0.0125	-0.0068	0.413615	0.391172	FALSE	FALSE	FALSE	ebi-a-GCST90018902	1	47932550	0.0297	477734	0.8199	Pneumothorax || id:ebi-a-GCST90018902	Pneumothorax	TRUE	igd	1	47932550	0.0013	5.19757e-22	360388	ebi-a-GCST90018959	Height || id:ebi-a-GCST90018959	TRUE	reported	igd	2	TRUE	7.5793e-05	27.3168
rs55726184	A	G	A	G	-0.0195	0.004	0.0853144	0.08677	FALSE	FALSE	FALSE	ebi-a-GCST90018902	14	24834971	0.0541	477734	0.9406	Pneumothorax || id:ebi-a-GCST90018902	Pneumothorax	TRUE	igd	14	24834971	0.0025	1.89017e-14	360388	ebi-a-GCST90018959	Height || id:ebi-a-GCST90018959	TRUE	reported	igd	2	TRUE	5.93463e-05	21.3888
rs55735020	G	A	G	A	0.0158	-0.0183	0.417952	0.417989	FALSE	FALSE	FALSE	ebi-a-GCST90018902	1	205678481	0.0415	477734	0.6583	Pneumothorax || id:ebi-a-GCST90018902	Pneumothorax	TRUE	igd	1	205678481	0.0017	5.67545e-20	360388	ebi-a-GCST90018959	Height || id:ebi-a-GCST90018959	TRUE	reported	igd	2	TRUE	0.000121459	43.7774
rs55810446	A	G	A	G	0.0119	0.0389	0.108334	0.0965492	FALSE	FALSE	FALSE	ebi-a-GCST90018902	6	86274525	0.0526	477734	0.4596	Pneumothorax || id:ebi-a-GCST90018902	Pneumothorax	TRUE	igd	6	86274525	0.002	5.41402e-09	360388	ebi-a-GCST90018959	Height || id:ebi-a-GCST90018959	TRUE	reported	igd	2	TRUE	2.73584e-05	9.85986
rs55878651	G	T	G	T	0.0194	-0.0202	0.039064	0.0341575	FALSE	FALSE	FALSE	ebi-a-GCST90018902	6	32989477	0.0781	477734	0.7964	Pneumothorax || id:ebi-a-GCST90018902	Pneumothorax	TRUE	igd	6	32989477	0.0032	2.26798e-09	360388	ebi-a-GCST90018959	Height || id:ebi-a-GCST90018959	TRUE	reported	igd	2	TRUE	2.82556e-05	10.1832
rs55914260	T	C	T	C	0.013	-0.0158	0.134656	0.136078	FALSE	FALSE	FALSE	ebi-a-GCST90018902	18	29745501	0.043	477734	0.7123	Pneumothorax || id:ebi-a-GCST90018902	Pneumothorax	TRUE	igd	18	29745501	0.002	1.39601e-10	360388	ebi-a-GCST90018959	Height || id:ebi-a-GCST90018959	TRUE	reported	igd	2	TRUE	3.9385e-05	14.1944
rs56011514	G	A	G	A	0.0134	0.0275	0.282348	0.291968	FALSE	FALSE	FALSE	ebi-a-GCST90018902	4	109456614	0.033	477734	0.4046	Pneumothorax || id:ebi-a-GCST90018902	Pneumothorax	TRUE	igd	4	109456614	0.0015	3.05281e-18	360388	ebi-a-GCST90018959	Height || id:ebi-a-GCST90018959	TRUE	reported	igd	2	TRUE	7.27676e-05	26.2263
rs56163041	C	G	C	G	-0.0112	0.0346	0.255247	0.247946	FALSE	TRUE	FALSE	ebi-a-GCST90018902	1	157017059	0.0343	477734	0.3134	Pneumothorax || id:ebi-a-GCST90018902	Pneumothorax	TRUE	igd	1	157017059	0.0015	3.80715e-14	360388	ebi-a-GCST90018959	Height || id:ebi-a-GCST90018959	TRUE	reported	igd	2	TRUE	4.76913e-05	17.1881
rs56249733	G	A	G	A	0.0138	0.0145	0.477722	0.477777	FALSE	FALSE	FALSE	ebi-a-GCST90018902	14	36989596	0.0326	477734	0.6555	Pneumothorax || id:ebi-a-GCST90018902	Pneumothorax	TRUE	igd	14	36989596	0.0013	2.78484e-26	360388	ebi-a-GCST90018959	Height || id:ebi-a-GCST90018959	TRUE	reported	igd	2	TRUE	9.5031e-05	34.2511
rs57176772	A	G	A	G	0.0211	-0.0008	0.153549	0.147436	FALSE	FALSE	FALSE	ebi-a-GCST90018902	7	19632595	0.0406	477734	0.9841	Pneumothorax || id:ebi-a-GCST90018902	Pneumothorax	TRUE	igd	7	19632595	0.0018	1.0539e-32	360388	ebi-a-GCST90018959	Height || id:ebi-a-GCST90018959	TRUE	reported	igd	2	TRUE	0.000115729	41.7121
rs5748239	T	C	T	C	0.0078	0.0117	0.660787	0.653272	FALSE	FALSE	FALSE	ebi-a-GCST90018902	22	19479695	0.0303	477734	0.6998	Pneumothorax || id:ebi-a-GCST90018902	Pneumothorax	TRUE	igd	22	19479695	0.0014	7.05099e-09	360388	ebi-a-GCST90018959	Height || id:ebi-a-GCST90018959	TRUE	reported	igd	2	TRUE	2.72743e-05	9.82953
rs5753518	A	G	A	G	0.0102	-0.0706	0.183483	0.180338	FALSE	FALSE	FALSE	ebi-a-GCST90018902	22	31631314	0.0395	477734	0.0737106	Pneumothorax || id:ebi-a-GCST90018902	Pneumothorax	TRUE	igd	22	31631314	0.0017	1.591e-09	360388	ebi-a-GCST90018959	Height || id:ebi-a-GCST90018959	TRUE	reported	igd	2	TRUE	3.11739e-05	11.235
rs578595	A	C	A	C	0.0074	-0.0036	0.467332	0.451098	FALSE	FALSE	FALSE	ebi-a-GCST90018902	15	53997089	0.0295	477734	0.9019	Pneumothorax || id:ebi-a-GCST90018902	Pneumothorax	TRUE	igd	15	53997089	0.0013	1.69899e-08	360388	ebi-a-GCST90018959	Height || id:ebi-a-GCST90018959	TRUE	reported	igd	2	TRUE	2.72631e-05	9.82551
rs58157605	A	G	A	G	-0.0123	-0.0149	0.109215	0.0967223	FALSE	FALSE	FALSE	ebi-a-GCST90018902	6	112273497	0.0537	477734	0.780899	Pneumothorax || id:ebi-a-GCST90018902	Pneumothorax	TRUE	igd	6	112273497	0.0021	3.07603e-09	360388	ebi-a-GCST90018959	Height || id:ebi-a-GCST90018959	TRUE	reported	igd	2	TRUE	2.94371e-05	10.609
rs58280444	A	G	A	G	0.0391	0.1213	0.0393324	0.0339822	FALSE	FALSE	FALSE	ebi-a-GCST90018902	22	46483917	0.0849	477734	0.153	Pneumothorax || id:ebi-a-GCST90018902	Pneumothorax	TRUE	igd	22	46483917	0.0033	6.35038e-33	360388	ebi-a-GCST90018959	Height || id:ebi-a-GCST90018959	TRUE	reported	igd	2	TRUE	0.000115533	41.6414
rs58786975	A	G	A	G	-0.0152	0.0026	0.0663824	0.0701311	FALSE	FALSE	FALSE	ebi-a-GCST90018902	5	101578110	0.0578	477734	0.9646	Pneumothorax || id:ebi-a-GCST90018902	Pneumothorax	TRUE	igd	5	101578110	0.0027	2.93603e-08	360388	ebi-a-GCST90018959	Height || id:ebi-a-GCST90018959	TRUE	reported	igd	2	TRUE	2.86378e-05	10.3209
rs58937522	TCC	T	TCC	T	0.0198	-0.0291	0.176189	0.184223	FALSE	FALSE	FALSE	ebi-a-GCST90018902	9	96977188	0.0389	477734	0.4544	Pneumothorax || id:ebi-a-GCST90018902	Pneumothorax	TRUE	igd	9	96977188	0.0019	6.24453e-26	360388	ebi-a-GCST90018959	Height || id:ebi-a-GCST90018959	TRUE	reported	igd	2	TRUE	0.000113806	41.0189
rs593297	G	A	G	A	-0.0139	0.0434	0.633685	0.639592	FALSE	FALSE	FALSE	ebi-a-GCST90018902	17	18268768	0.0354	477734	0.2194	Pneumothorax || id:ebi-a-GCST90018902	Pneumothorax	TRUE	igd	17	18268768	0.0017	4.42181e-16	360388	ebi-a-GCST90018959	Height || id:ebi-a-GCST90018959	TRUE	reported	igd	2	TRUE	8.9699e-05	32.3292
rs59579321	C	G	C	G	0.0114	0.0165	0.306185	0.282699	FALSE	TRUE	FALSE	ebi-a-GCST90018902	15	81857483	0.0376	477734	0.6617	Pneumothorax || id:ebi-a-GCST90018902	Pneumothorax	TRUE	igd	15	81857483	0.0016	1.76482e-12	360388	ebi-a-GCST90018959	Height || id:ebi-a-GCST90018959	TRUE	reported	igd	2	TRUE	5.52163e-05	19.9003
rs599004	T	C	T	C	-0.0111	-0.1002	0.281894	0.267599	FALSE	FALSE	FALSE	ebi-a-GCST90018902	6	140439740	0.0325	477734	0.00202698	Pneumothorax || id:ebi-a-GCST90018902	Pneumothorax	TRUE	igd	6	140439740	0.0014	5.55648e-15	360388	ebi-a-GCST90018959	Height || id:ebi-a-GCST90018959	TRUE	reported	igd	2	TRUE	4.98827e-05	17.9779
rs59901902	C	G	C	G	0.0162	-0.0251	0.688829	0.684726	FALSE	TRUE	FALSE	ebi-a-GCST90018902	5	171016965	0.0312	477734	0.4222	Pneumothorax || id:ebi-a-GCST90018902	Pneumothorax	TRUE	igd	5	171016965	0.0014	8.02786e-31	360388	ebi-a-GCST90018959	Height || id:ebi-a-GCST90018959	TRUE	reported	igd	2	TRUE	0.000112505	40.5497
rs6006736	C	T	C	T	0.0127	-0.0152	0.379634	0.374955	FALSE	FALSE	FALSE	ebi-a-GCST90018902	22	45769906	0.0298	477734	0.610401	Pneumothorax || id:ebi-a-GCST90018902	Pneumothorax	TRUE	igd	22	45769906	0.0013	8.4918e-22	360388	ebi-a-GCST90018959	Height || id:ebi-a-GCST90018959	TRUE	reported	igd	2	TRUE	7.59715e-05	27.3811
rs6020170	G	A	G	A	-0.015	-0.0093	0.181708	0.182298	FALSE	FALSE	FALSE	ebi-a-GCST90018902	20	48597659	0.0373	477734	0.8029	Pneumothorax || id:ebi-a-GCST90018902	Pneumothorax	TRUE	igd	20	48597659	0.0017	3.61993e-19	360388	ebi-a-GCST90018959	Height || id:ebi-a-GCST90018959	TRUE	reported	igd	2	TRUE	6.69106e-05	24.1153
rs6024810	T	C	T	C	0.0097	-0.0601	0.379287	0.382494	FALSE	FALSE	FALSE	ebi-a-GCST90018902	20	54925226	0.0317	477734	0.0580698	Pneumothorax || id:ebi-a-GCST90018902	Pneumothorax	TRUE	igd	20	54925226	0.0014	9.71181e-12	360388	ebi-a-GCST90018959	Height || id:ebi-a-GCST90018959	TRUE	reported	igd	2	TRUE	4.43029e-05	15.9669
rs603486	C	T	C	T	0.0105	0.0115	0.64011	0.643383	FALSE	FALSE	FALSE	ebi-a-GCST90018902	11	118587347	0.0302	477734	0.7038	Pneumothorax || id:ebi-a-GCST90018902	Pneumothorax	TRUE	igd	11	118587347	0.0013	5.91017e-15	360388	ebi-a-GCST90018959	Height || id:ebi-a-GCST90018959	TRUE	reported	igd	2	TRUE	5.07964e-05	18.3072
rs6054594	A	C	A	C	-0.0104	0.0232	0.708248	0.720714	FALSE	FALSE	FALSE	ebi-a-GCST90018902	20	6890665	0.0324	477734	0.473301	Pneumothorax || id:ebi-a-GCST90018902	Pneumothorax	TRUE	igd	20	6890665	0.0014	1.55096e-13	360388	ebi-a-GCST90018959	Height || id:ebi-a-GCST90018959	TRUE	reported	igd	2	TRUE	4.46988e-05	16.1095
rs60814881	C	T	C	T	-0.0389	0.0044	0.188708	0.16935	FALSE	FALSE	FALSE	ebi-a-GCST90018902	2	233046171	0.049	477734	0.9284	Pneumothorax || id:ebi-a-GCST90018902	Pneumothorax	TRUE	igd	2	233046171	0.0019	1.65997e-91	360388	ebi-a-GCST90018959	Height || id:ebi-a-GCST90018959	TRUE	reported	igd	2	TRUE	0.000463337	167.057
rs60856912	T	G	T	G	0.0144	0.0297	0.31966	0.308819	FALSE	FALSE	FALSE	ebi-a-GCST90018902	17	65892343	0.0359	477734	0.4082	Pneumothorax || id:ebi-a-GCST90018902	Pneumothorax	TRUE	igd	17	65892343	0.0016	1.02589e-19	360388	ebi-a-GCST90018959	Height || id:ebi-a-GCST90018959	TRUE	reported	igd	2	TRUE	9.01923e-05	32.507
rs60869342	T	A	T	A	-0.0215	-0.0462	0.268071	0.268203	FALSE	TRUE	FALSE	ebi-a-GCST90018902	8	120456193	0.0452	477734	0.3067	Pneumothorax || id:ebi-a-GCST90018902	Pneumothorax	TRUE	igd	8	120456193	0.0019	4.96249e-30	360388	ebi-a-GCST90018959	Height || id:ebi-a-GCST90018959	TRUE	reported	igd	2	TRUE	0.000181395	65.3841
rs6136938	A	G	A	G	-0.0084	0.0379	0.325295	0.354391	FALSE	FALSE	FALSE	ebi-a-GCST90018902	20	20058992	0.0323	477734	0.2409	Pneumothorax || id:ebi-a-GCST90018902	Pneumothorax	TRUE	igd	20	20058992	0.0015	3.49502e-08	360388	ebi-a-GCST90018959	Height || id:ebi-a-GCST90018959	TRUE	reported	igd	2	TRUE	3.09728e-05	11.1625
rs61729527	T	C	T	C	-0.0274	-0.0782	0.0516041	0.0557696	FALSE	FALSE	FALSE	ebi-a-GCST90018902	8	77761919	0.0742	477734	0.2924	Pneumothorax || id:ebi-a-GCST90018902	Pneumothorax	TRUE	igd	8	77761919	0.0037	2.05684e-13	360388	ebi-a-GCST90018959	Height || id:ebi-a-GCST90018959	TRUE	reported	igd	2	TRUE	7.34861e-05	26.4853
rs617396	C	A	C	A	0.0097	0.0026	0.38515	0.400562	FALSE	FALSE	FALSE	ebi-a-GCST90018902	18	2742124	0.03	477734	0.9311	Pneumothorax || id:ebi-a-GCST90018902	Pneumothorax	TRUE	igd	18	2742124	0.0014	1.19289e-12	360388	ebi-a-GCST90018959	Height || id:ebi-a-GCST90018959	TRUE	reported	igd	2	TRUE	4.45628e-05	16.0605
rs61776719	A	C	A	C	-0.0157	0.0046	0.514465	0.526911	FALSE	FALSE	FALSE	ebi-a-GCST90018902	1	38461319	0.0291	477734	0.8746	Pneumothorax || id:ebi-a-GCST90018902	Pneumothorax	TRUE	igd	1	38461319	0.0013	2.25684e-34	360388	ebi-a-GCST90018959	Height || id:ebi-a-GCST90018959	TRUE	reported	igd	2	TRUE	0.000123142	44.3841
rs61780435	T	C	T	C	0.0291	0.0454	0.166742	0.174125	FALSE	FALSE	FALSE	ebi-a-GCST90018902	1	41475571	0.0389	477734	0.2426	Pneumothorax || id:ebi-a-GCST90018902	Pneumothorax	TRUE	igd	1	41475571	0.0018	8.31381e-57	360388	ebi-a-GCST90018959	Height || id:ebi-a-GCST90018959	TRUE	reported	igd	2	TRUE	0.00023531	84.8224
rs61787671	A	C	A	C	-0.0098	-0.0665	0.282329	0.29241	FALSE	FALSE	FALSE	ebi-a-GCST90018902	1	9249616	0.0319	477734	0.03724	Pneumothorax || id:ebi-a-GCST90018902	Pneumothorax	TRUE	igd	1	9249616	0.0014	1.0311e-11	360388	ebi-a-GCST90018959	Height || id:ebi-a-GCST90018959	TRUE	reported	igd	2	TRUE	3.89191e-05	14.0265
rs61868778	T	C	T	C	0.0097	0.0582	0.174913	0.178437	FALSE	FALSE	FALSE	ebi-a-GCST90018902	11	1891319	0.0384	477734	0.1292	Pneumothorax || id:ebi-a-GCST90018902	Pneumothorax	TRUE	igd	11	1891319	0.0018	4.30101e-08	360388	ebi-a-GCST90018959	Height || id:ebi-a-GCST90018959	TRUE	reported	igd	2	TRUE	2.71578e-05	9.78757
rs61983272	C	G	C	G	0.0117	-0.0199	0.324781	0.328324	FALSE	TRUE	FALSE	ebi-a-GCST90018902	14	106019014	0.0386	477734	0.6062	Pneumothorax || id:ebi-a-GCST90018902	Pneumothorax	TRUE	igd	14	106019014	0.0019	9.064e-10	360388	ebi-a-GCST90018959	Height || id:ebi-a-GCST90018959	TRUE	reported	igd	2	TRUE	6.00395e-05	21.6387
rs62046625	A	G	A	G	0.0166	-0.0297	0.136382	0.134306	FALSE	FALSE	FALSE	ebi-a-GCST90018902	16	81578706	0.0424	477734	0.483	Pneumothorax || id:ebi-a-GCST90018902	Pneumothorax	TRUE	igd	16	81578706	0.0018	2.73779e-19	360388	ebi-a-GCST90018959	Height || id:ebi-a-GCST90018959	TRUE	reported	igd	2	TRUE	6.4912e-05	23.3949
rs62090040	G	A	G	A	-0.011	0.0029	0.365736	0.360354	FALSE	FALSE	FALSE	ebi-a-GCST90018902	17	1625544	0.0305	477734	0.9248	Pneumothorax || id:ebi-a-GCST90018902	Pneumothorax	TRUE	igd	17	1625544	0.0013	2.91072e-16	360388	ebi-a-GCST90018959	Height || id:ebi-a-GCST90018959	TRUE	reported	igd	2	TRUE	5.61375e-05	20.2323
rs62104473	T	C	T	C	0.0097	-0.0224	0.252453	0.268541	FALSE	FALSE	FALSE	ebi-a-GCST90018902	19	30289779	0.0337	477734	0.506001	Pneumothorax || id:ebi-a-GCST90018902	Pneumothorax	TRUE	igd	19	30289779	0.0016	1.02899e-09	360388	ebi-a-GCST90018959	Height || id:ebi-a-GCST90018959	TRUE	reported	igd	2	TRUE	3.55134e-05	12.799
rs62219027	T	C	T	C	0.0213	-0.0519	0.0531767	0.0552829	FALSE	FALSE	FALSE	ebi-a-GCST90018902	22	20793067	0.0758	477734	0.4934	Pneumothorax || id:ebi-a-GCST90018902	Pneumothorax	TRUE	igd	22	20793067	0.0038	1.71902e-08	360388	ebi-a-GCST90018959	Height || id:ebi-a-GCST90018959	TRUE	reported	igd	2	TRUE	4.56856e-05	16.4652
rs62260802	A	G	A	G	-0.0245	0.0006	0.103962	0.0910739	FALSE	FALSE	FALSE	ebi-a-GCST90018902	3	50341071	0.0604	477734	0.9926	Pneumothorax || id:ebi-a-GCST90018902	Pneumothorax	TRUE	igd	3	50341071	0.0027	1.7378e-19	360388	ebi-a-GCST90018959	Height || id:ebi-a-GCST90018959	TRUE	reported	igd	2	TRUE	0.000111831	40.3069
rs62289317	T	G	T	G	0.011	-0.0492	0.336402	0.339834	FALSE	FALSE	FALSE	ebi-a-GCST90018902	4	7858189	0.0308	477734	0.1098	Pneumothorax || id:ebi-a-GCST90018902	Pneumothorax	TRUE	igd	4	7858189	0.0014	2.32809e-15	360388	ebi-a-GCST90018959	Height || id:ebi-a-GCST90018959	TRUE	reported	igd	2	TRUE	5.4023e-05	19.4702
rs62346126	A	C	A	C	0.0417	0.0862	0.664057	0.681646	FALSE	FALSE	FALSE	ebi-a-GCST90018902	4	145560166	0.0352	477734	0.0143001	Pneumothorax || id:ebi-a-GCST90018902	Pneumothorax	TRUE	igd	4	145560166	0.0015	7.11214e-161	360388	ebi-a-GCST90018959	Height || id:ebi-a-GCST90018959	TRUE	reported	igd	2	TRUE	0.000775842	279.82
rs62348757	C	T	C	T	0.0101	-0.0449	0.265255	0.265388	FALSE	FALSE	FALSE	ebi-a-GCST90018902	5	31533952	0.033	477734	0.1733	Pneumothorax || id:ebi-a-GCST90018902	Pneumothorax	TRUE	igd	5	31533952	0.0015	1.37784e-11	360388	ebi-a-GCST90018959	Height || id:ebi-a-GCST90018959	TRUE	reported	igd	2	TRUE	3.97624e-05	14.3304
rs62354996	A	C	A	C	0.0223	0.0046	0.0704491	0.0641742	FALSE	FALSE	FALSE	ebi-a-GCST90018902	5	37324325	0.069	477734	0.9465	Pneumothorax || id:ebi-a-GCST90018902	Pneumothorax	TRUE	igd	5	37324325	0.0032	3.98658e-12	360388	ebi-a-GCST90018959	Height || id:ebi-a-GCST90018959	TRUE	reported	igd	2	TRUE	6.51311e-05	23.4739
rs62369658	C	A	C	A	0.018	-0.0331	0.0763541	0.0710921	FALSE	FALSE	FALSE	ebi-a-GCST90018902	5	64641803	0.0665	477734	0.6182	Pneumothorax || id:ebi-a-GCST90018902	Pneumothorax	TRUE	igd	5	64641803	0.0032	1.24e-08	360388	ebi-a-GCST90018959	Height || id:ebi-a-GCST90018959	TRUE	reported	igd	2	TRUE	4.56997e-05	16.4703
rs62370480	A	G	A	G	-0.0134	-0.0158	0.209142	0.216641	FALSE	FALSE	FALSE	ebi-a-GCST90018902	5	52774510	0.0413	477734	0.7022	Pneumothorax || id:ebi-a-GCST90018902	Pneumothorax	TRUE	igd	5	52774510	0.002	3.76791e-11	360388	ebi-a-GCST90018959	Height || id:ebi-a-GCST90018959	TRUE	reported	igd	2	TRUE	5.9399e-05	21.4079
rs62390617	C	G	C	G	0.0161	0.0315	0.0932627	0.0889804	FALSE	TRUE	FALSE	ebi-a-GCST90018902	6	1623627	0.0526	477734	0.5496	Pneumothorax || id:ebi-a-GCST90018902	Pneumothorax	TRUE	igd	6	1623627	0.0024	3.71279e-11	360388	ebi-a-GCST90018959	Height || id:ebi-a-GCST90018959	TRUE	reported	igd	2	TRUE	4.38401e-05	15.8
rs62466110	C	T	C	T	-0.0322	0.0215	0.0676121	0.0868151	FALSE	FALSE	FALSE	ebi-a-GCST90018902	7	92623541	0.0641	477734	0.737099	Pneumothorax || id:ebi-a-GCST90018902	Pneumothorax	TRUE	igd	7	92623541	0.0035	5.77298e-20	360388	ebi-a-GCST90018959	Height || id:ebi-a-GCST90018959	TRUE	reported	igd	2	TRUE	0.000130726	47.1181
rs62501195	C	A	C	A	-0.0238	-0.0276	0.188728	0.198995	FALSE	FALSE	FALSE	ebi-a-GCST90018902	8	24041988	0.0371	477734	0.457	Pneumothorax || id:ebi-a-GCST90018902	Pneumothorax	TRUE	igd	8	24041988	0.0017	1.19812e-45	360388	ebi-a-GCST90018959	Height || id:ebi-a-GCST90018959	TRUE	reported	igd	2	TRUE	0.000173455	62.5216
rs625140	C	A	C	A	0.0098	0.013	0.207409	0.220646	FALSE	FALSE	FALSE	ebi-a-GCST90018902	11	125858522	0.0356	477734	0.7153	Pneumothorax || id:ebi-a-GCST90018902	Pneumothorax	TRUE	igd	11	125858522	0.0017	4.65897e-09	360388	ebi-a-GCST90018959	Height || id:ebi-a-GCST90018959	TRUE	reported	igd	2	TRUE	3.15761e-05	11.38
rs62621197	T	C	T	C	-0.113	0.0113	0.036142	0.0316789	FALSE	FALSE	FALSE	ebi-a-GCST90018902	19	8670147	0.0996	477734	0.91	Pneumothorax || id:ebi-a-GCST90018902	Pneumothorax	TRUE	igd	19	8670147	0.0046	1.40929e-134	360388	ebi-a-GCST90018959	Height || id:ebi-a-GCST90018959	TRUE	reported	igd	2	TRUE	0.000889636	320.898
rs6442266	A	G	A	G	0.0214	0.005	0.930344	0.932527	FALSE	FALSE	FALSE	ebi-a-GCST90018902	3	11650010	0.0577	477734	0.9315	Pneumothorax || id:ebi-a-GCST90018902	Pneumothorax	TRUE	igd	3	11650010	0.0024	1.04592e-18	360388	ebi-a-GCST90018959	Height || id:ebi-a-GCST90018959	TRUE	reported	igd	2	TRUE	5.93553e-05	21.3921
rs6445061	G	A	G	A	-0.0194	-0.0015	0.435258	0.42114	FALSE	FALSE	FALSE	ebi-a-GCST90018902	3	172188000	0.0297	477734	0.9587	Pneumothorax || id:ebi-a-GCST90018902	Pneumothorax	TRUE	igd	3	172188000	0.0013	3.26513e-48	360388	ebi-a-GCST90018959	Height || id:ebi-a-GCST90018959	TRUE	reported	igd	2	TRUE	0.000185025	66.6927
rs644755	G	A	G	A	0.0089	-0.0144	0.667433	0.653698	FALSE	FALSE	FALSE	ebi-a-GCST90018902	11	35460843	0.0311	477734	0.6427	Pneumothorax || id:ebi-a-GCST90018902	Pneumothorax	TRUE	igd	11	35460843	0.0014	1.71799e-10	360388	ebi-a-GCST90018959	Height || id:ebi-a-GCST90018959	TRUE	reported	igd	2	TRUE	3.51639e-05	12.673
rs6505216	T	G	T	G	-0.0477	0.0745	0.233656	0.233808	FALSE	FALSE	FALSE	ebi-a-GCST90018902	17	29206421	0.0488	477734	0.1266	Pneumothorax || id:ebi-a-GCST90018902	Pneumothorax	TRUE	igd	17	29206421	0.002	4.02717e-122	360388	ebi-a-GCST90018959	Height || id:ebi-a-GCST90018959	TRUE	reported	igd	2	TRUE	0.000814831	293.893
rs6533181	G	T	G	T	0.0259	0.0486	0.688765	0.691761	FALSE	FALSE	FALSE	ebi-a-GCST90018902	4	106074826	0.0316	477734	0.1242	Pneumothorax || id:ebi-a-GCST90018902	Pneumothorax	TRUE	igd	4	106074826	0.0014	3.64418e-73	360388	ebi-a-GCST90018959	Height || id:ebi-a-GCST90018959	TRUE	reported	igd	2	TRUE	0.0002876	103.677
rs653369	T	A	T	A	0.0097	-0.031	0.392014	0.392139	FALSE	TRUE	FALSE	ebi-a-GCST90018902	1	42002376	0.0407	477734	0.4464	Pneumothorax || id:ebi-a-GCST90018902	Pneumothorax	TRUE	igd	1	42002376	0.0017	1.158e-08	360388	ebi-a-GCST90018959	Height || id:ebi-a-GCST90018959	TRUE	reported	igd	2	TRUE	4.48506e-05	16.1643
rs6544172	C	A	C	A	-0.0127	0.0038	0.860182	0.858331	FALSE	FALSE	FALSE	ebi-a-GCST90018902	2	38955261	0.0433	477734	0.9294	Pneumothorax || id:ebi-a-GCST90018902	Pneumothorax	TRUE	igd	2	38955261	0.0021	8.36797e-10	360388	ebi-a-GCST90018959	Height || id:ebi-a-GCST90018959	TRUE	reported	igd	2	TRUE	3.87964e-05	13.9822
rs6556304	A	T	A	T	0.0329	-0.0083	0.365186	0.365165	FALSE	TRUE	FALSE	ebi-a-GCST90018902	5	176586898	0.0417	477734	0.8428	Pneumothorax || id:ebi-a-GCST90018902	Pneumothorax	TRUE	igd	5	176586898	0.0017	1.53215e-80	360388	ebi-a-GCST90018959	Height || id:ebi-a-GCST90018959	TRUE	reported	igd	2	TRUE	0.00050186	180.954
rs6558348	C	T	C	T	-0.0141	0.0423	0.734901	0.748972	FALSE	FALSE	FALSE	ebi-a-GCST90018902	8	144408902	0.0334	477734	0.2054	Pneumothorax || id:ebi-a-GCST90018902	Pneumothorax	TRUE	igd	8	144408902	0.0015	4.33311e-22	360388	ebi-a-GCST90018959	Height || id:ebi-a-GCST90018959	TRUE	reported	igd	2	TRUE	7.74649e-05	27.9194
rs6567160	C	T	C	T	0.022	0.011	0.228077	0.218585	FALSE	FALSE	FALSE	ebi-a-GCST90018902	18	57829135	0.0347	477734	0.750699	Pneumothorax || id:ebi-a-GCST90018902	Pneumothorax	TRUE	igd	18	57829135	0.0015	3.73336e-47	360388	ebi-a-GCST90018959	Height || id:ebi-a-GCST90018959	TRUE	reported	igd	2	TRUE	0.000170424	61.4289
rs6572975	A	C	A	C	0.0129	0.0267	0.562125	0.544954	FALSE	FALSE	FALSE	ebi-a-GCST90018902	14	55260666	0.029	477734	0.3567	Pneumothorax || id:ebi-a-GCST90018902	Pneumothorax	TRUE	igd	14	55260666	0.0013	1.49314e-23	360388	ebi-a-GCST90018959	Height || id:ebi-a-GCST90018959	TRUE	reported	igd	2	TRUE	8.19205e-05	29.5254
rs6590199	A	G	A	G	0.0111	0.0026	0.220757	0.215236	FALSE	FALSE	FALSE	ebi-a-GCST90018902	11	126235667	0.0359	477734	0.9422	Pneumothorax || id:ebi-a-GCST90018902	Pneumothorax	TRUE	igd	11	126235667	0.0015	8.60994e-13	360388	ebi-a-GCST90018959	Height || id:ebi-a-GCST90018959	TRUE	reported	igd	2	TRUE	4.239e-05	15.2774
rs659418	G	T	G	T	0.0274	0.067	0.236391	0.231217	FALSE	FALSE	FALSE	ebi-a-GCST90018902	11	75284334	0.0358	477734	0.0614795	Pneumothorax || id:ebi-a-GCST90018902	Pneumothorax	TRUE	igd	11	75284334	0.0015	2.87409e-70	360388	ebi-a-GCST90018959	Height || id:ebi-a-GCST90018959	TRUE	reported	igd	2	TRUE	0.00027104	97.7054
rs6605522	G	A	G	A	0.0146	0.0305	0.842632	0.825006	FALSE	FALSE	FALSE	ebi-a-GCST90018902	6	169656531	0.0451	477734	0.4992	Pneumothorax || id:ebi-a-GCST90018902	Pneumothorax	TRUE	igd	6	169656531	0.0023	1.05801e-10	360388	ebi-a-GCST90018959	Height || id:ebi-a-GCST90018959	TRUE	reported	igd	2	TRUE	5.65314e-05	20.3743
rs66579625	CT	C	CT	C	0.0101	0.0239	0.535424	0.531796	FALSE	FALSE	FALSE	ebi-a-GCST90018902	1	212201175	0.0326	477734	0.4635	Pneumothorax || id:ebi-a-GCST90018902	Pneumothorax	TRUE	igd	1	212201175	0.0013	6.25317e-15	360388	ebi-a-GCST90018959	Height || id:ebi-a-GCST90018959	TRUE	reported	igd	2	TRUE	5.0749e-05	18.2902
rs66613683	C	T	C	T	0.0102	0.0418	0.16903	0.164257	FALSE	FALSE	FALSE	ebi-a-GCST90018902	12	104409025	0.0389	477734	0.283	Pneumothorax || id:ebi-a-GCST90018902	Pneumothorax	TRUE	igd	12	104409025	0.0017	2.30399e-09	360388	ebi-a-GCST90018959	Height || id:ebi-a-GCST90018959	TRUE	reported	igd	2	TRUE	2.92267e-05	10.5332
rs66753271	C	T	C	T	0.0182	-0.0371	0.0552418	0.0555635	FALSE	FALSE	FALSE	ebi-a-GCST90018902	2	1642790	0.064	477734	0.5623	Pneumothorax || id:ebi-a-GCST90018902	Pneumothorax	TRUE	igd	2	1642790	0.003	2.09498e-09	360388	ebi-a-GCST90018959	Height || id:ebi-a-GCST90018959	TRUE	reported	igd	2	TRUE	3.45749e-05	12.4608
rs6684205	G	A	G	A	0.0269	0.0582	0.431538	0.418774	FALSE	FALSE	FALSE	ebi-a-GCST90018902	1	218609702	0.0319	477734	0.0682794	Pneumothorax || id:ebi-a-GCST90018902	Pneumothorax	TRUE	igd	1	218609702	0.0014	7.2527e-79	360388	ebi-a-GCST90018959	Height || id:ebi-a-GCST90018959	TRUE	reported	igd	2	TRUE	0.000355022	127.99
rs6707553	A	G	A	G	-0.0075	0.0061	0.49902	0.502621	FALSE	FALSE	FALSE	ebi-a-GCST90018902	2	43117026	0.0288	477734	0.8334	Pneumothorax || id:ebi-a-GCST90018902	Pneumothorax	TRUE	igd	2	43117026	0.0013	4.84496e-09	360388	ebi-a-GCST90018959	Height || id:ebi-a-GCST90018959	TRUE	reported	igd	2	TRUE	2.81249e-05	10.1361
rs6717452	A	C	A	C	-0.0166	0.0046	0.65224	0.672419	FALSE	FALSE	FALSE	ebi-a-GCST90018902	2	10198113	0.0319	477734	0.8852	Pneumothorax || id:ebi-a-GCST90018902	Pneumothorax	TRUE	igd	2	10198113	0.0014	3.23296e-31	360388	ebi-a-GCST90018959	Height || id:ebi-a-GCST90018959	TRUE	reported	igd	2	TRUE	0.000125007	45.0563
rs6724911	G	A	G	A	-0.0164	-0.0711	0.10504	0.109573	FALSE	FALSE	FALSE	ebi-a-GCST90018902	2	105876744	0.0495	477734	0.151	Pneumothorax || id:ebi-a-GCST90018902	Pneumothorax	TRUE	igd	2	105876744	0.0024	3.26663e-12	360388	ebi-a-GCST90018959	Height || id:ebi-a-GCST90018959	TRUE	reported	igd	2	TRUE	5.0568e-05	18.2249
rs6731420	C	T	C	T	-0.0251	-0.0077	0.475043	0.479992	FALSE	FALSE	FALSE	ebi-a-GCST90018902	2	71533300	0.0299	477734	0.7973	Pneumothorax || id:ebi-a-GCST90018902	Pneumothorax	TRUE	igd	2	71533300	0.0013	8.07607e-78	360388	ebi-a-GCST90018959	Height || id:ebi-a-GCST90018959	TRUE	reported	igd	2	TRUE	0.00031422	113.276
rs6739095	A	T	A	T	-0.0204	-0.0175	0.631668	0.624437	FALSE	TRUE	FALSE	ebi-a-GCST90018902	2	88880064	0.0297	477734	0.554799	Pneumothorax || id:ebi-a-GCST90018902	Pneumothorax	TRUE	igd	2	88880064	0.0013	3.30065e-54	360388	ebi-a-GCST90018959	Height || id:ebi-a-GCST90018959	TRUE	reported	igd	2	TRUE	0.000193651	69.8025
rs6739701	G	A	G	A	0.0121	0.0187	0.453156	0.454449	FALSE	FALSE	FALSE	ebi-a-GCST90018902	2	105132332	0.0292	477734	0.5235	Pneumothorax || id:ebi-a-GCST90018902	Pneumothorax	TRUE	igd	2	105132332	0.0013	1.33506e-20	360388	ebi-a-GCST90018959	Height || id:ebi-a-GCST90018959	TRUE	reported	igd	2	TRUE	7.25624e-05	26.1524
rs6739708	G	C	G	C	0.0127	-0.0641	0.361327	0.332584	FALSE	TRUE	FALSE	ebi-a-GCST90018902	2	74864999	0.0398	477734	0.1073	Pneumothorax || id:ebi-a-GCST90018902	Pneumothorax	TRUE	igd	2	74864999	0.0017	3.56697e-13	360388	ebi-a-GCST90018959	Height || id:ebi-a-GCST90018959	TRUE	reported	igd	2	TRUE	7.44417e-05	26.8298
rs67537903	A	G	A	G	-0.0209	0.0276	0.786528	0.778403	FALSE	FALSE	FALSE	ebi-a-GCST90018902	2	44422111	0.0348	477734	0.4273	Pneumothorax || id:ebi-a-GCST90018902	Pneumothorax	TRUE	igd	2	44422111	0.0015	1.80884e-41	360388	ebi-a-GCST90018959	Height || id:ebi-a-GCST90018959	TRUE	reported	igd	2	TRUE	0.000146682	52.87
rs67551338	T	C	T	C	0.027	0.1016	0.0615933	0.0557275	FALSE	FALSE	FALSE	ebi-a-GCST90018902	12	3393100	0.0744	477734	0.1718	Pneumothorax || id:ebi-a-GCST90018902	Pneumothorax	TRUE	igd	12	3393100	0.0035	6.91512e-15	360388	ebi-a-GCST90018959	Height || id:ebi-a-GCST90018959	TRUE	reported	igd	2	TRUE	8.42718e-05	30.3729
rs6762851	C	T	C	T	-0.0174	-0.0255	0.489158	0.481454	FALSE	FALSE	FALSE	ebi-a-GCST90018902	3	56686329	0.0308	477734	0.4086	Pneumothorax || id:ebi-a-GCST90018902	Pneumothorax	TRUE	igd	3	56686329	0.0014	2.79319e-35	360388	ebi-a-GCST90018959	Height || id:ebi-a-GCST90018959	TRUE	reported	igd	2	TRUE	0.000151309	54.5378
rs6763295	A	T	A	T	-0.0098	-0.0257	0.266625	0.269044	FALSE	TRUE	FALSE	ebi-a-GCST90018902	3	107196460	0.033	477734	0.4356	Pneumothorax || id:ebi-a-GCST90018902	Pneumothorax	TRUE	igd	3	107196460	0.0015	5.31129e-11	360388	ebi-a-GCST90018959	Height || id:ebi-a-GCST90018959	TRUE	reported	igd	2	TRUE	3.75586e-05	13.5361
rs6764521	G	A	G	A	0.0073	0.0161	0.639494	0.634293	FALSE	FALSE	FALSE	ebi-a-GCST90018902	3	25184389	0.03	477734	0.591199	Pneumothorax || id:ebi-a-GCST90018902	Pneumothorax	TRUE	igd	3	25184389	0.0013	3.50897e-08	360388	ebi-a-GCST90018959	Height || id:ebi-a-GCST90018959	TRUE	reported	igd	2	TRUE	2.45711e-05	8.8553
rs6765930	G	A	G	A	0.0271	0.0131	0.766619	0.778524	FALSE	FALSE	FALSE	ebi-a-GCST90018902	3	129020778	0.0347	477734	0.7053	Pneumothorax || id:ebi-a-GCST90018902	Pneumothorax	TRUE	igd	3	129020778	0.0015	1.03992e-72	360388	ebi-a-GCST90018959	Height || id:ebi-a-GCST90018959	TRUE	reported	igd	2	TRUE	0.000262793	94.7318
rs6806383	C	A	C	A	-0.0094	-0.0034	0.647862	0.641355	FALSE	FALSE	FALSE	ebi-a-GCST90018902	3	185613430	0.0326	477734	0.9178	Pneumothorax || id:ebi-a-GCST90018902	Pneumothorax	TRUE	igd	3	185613430	0.0015	8.12494e-10	360388	ebi-a-GCST90018959	Height || id:ebi-a-GCST90018959	TRUE	reported	igd	2	TRUE	4.03163e-05	14.53
rs6818397	G	T	G	T	0.0101	0.0147	0.568726	0.596345	FALSE	FALSE	FALSE	ebi-a-GCST90018902	4	3434885	0.0298	477734	0.6221	Pneumothorax || id:ebi-a-GCST90018902	Pneumothorax	TRUE	igd	4	3434885	0.0013	9.07194e-15	360388	ebi-a-GCST90018959	Height || id:ebi-a-GCST90018959	TRUE	reported	igd	2	TRUE	5.00414e-05	18.0351
rs6867594	C	T	C	T	-0.0146	-0.043	0.399748	0.399302	FALSE	FALSE	FALSE	ebi-a-GCST90018902	5	170870649	0.0294	477734	0.1425	Pneumothorax || id:ebi-a-GCST90018902	Pneumothorax	TRUE	igd	5	170870649	0.0013	5.12507e-29	360388	ebi-a-GCST90018959	Height || id:ebi-a-GCST90018959	TRUE	reported	igd	2	TRUE	0.000102295	36.8696
rs6880872	T	C	T	C	-0.0222	-0.0099	0.443064	0.418326	FALSE	FALSE	FALSE	ebi-a-GCST90018902	5	88333916	0.0296	477734	0.737801	Pneumothorax || id:ebi-a-GCST90018902	Pneumothorax	TRUE	igd	5	88333916	0.0013	2.08209e-65	360388	ebi-a-GCST90018959	Height || id:ebi-a-GCST90018959	TRUE	reported	igd	2	TRUE	0.000243225	87.6761
rs6902109	G	A	G	A	-0.0129	-0.0124	0.633328	0.635828	FALSE	FALSE	FALSE	ebi-a-GCST90018902	6	130316559	0.0311	477734	0.6896	Pneumothorax || id:ebi-a-GCST90018902	Pneumothorax	TRUE	igd	6	130316559	0.0014	1.35394e-19	360388	ebi-a-GCST90018959	Height || id:ebi-a-GCST90018959	TRUE	reported	igd	2	TRUE	7.72887e-05	27.8559
rs6908258	T	C	T	C	-0.0148	0.0346	0.378586	0.37576	FALSE	FALSE	FALSE	ebi-a-GCST90018902	6	155551005	0.0352	477734	0.3244	Pneumothorax || id:ebi-a-GCST90018902	Pneumothorax	TRUE	igd	6	155551005	0.0017	4.77419e-18	360388	ebi-a-GCST90018959	Height || id:ebi-a-GCST90018959	TRUE	reported	igd	2	TRUE	0.000103062	37.146
rs6938592	T	A	T	A	0.0186	0.0239	0.736177	0.732963	FALSE	TRUE	FALSE	ebi-a-GCST90018902	6	45097503	0.0325	477734	0.463	Pneumothorax || id:ebi-a-GCST90018902	Pneumothorax	TRUE	igd	6	45097503	0.0014	4.60151e-38	360388	ebi-a-GCST90018959	Height || id:ebi-a-GCST90018959	TRUE	reported	igd	2	TRUE	0.000134385	48.437
rs6956736	C	G	C	G	-0.0116	-0.0124	0.815791	0.810413	FALSE	TRUE	FALSE	ebi-a-GCST90018902	7	148893472	0.0381	477734	0.7453	Pneumothorax || id:ebi-a-GCST90018902	Pneumothorax	TRUE	igd	7	148893472	0.0018	1.704e-10	360388	ebi-a-GCST90018959	Height || id:ebi-a-GCST90018959	TRUE	reported	igd	2	TRUE	4.04423e-05	14.5754
rs6957858	T	C	T	C	0.0138	0.0032	0.906062	0.904068	FALSE	FALSE	FALSE	ebi-a-GCST90018902	7	151068262	0.0502	477734	0.9484	Pneumothorax || id:ebi-a-GCST90018902	Pneumothorax	TRUE	igd	7	151068262	0.0024	8.40001e-09	360388	ebi-a-GCST90018959	Height || id:ebi-a-GCST90018959	TRUE	reported	igd	2	TRUE	3.24181e-05	11.6834
rs6962887	G	T	G	T	-0.0151	0.0174	0.27899	0.289717	FALSE	FALSE	FALSE	ebi-a-GCST90018902	7	135045786	0.032	477734	0.586001	Pneumothorax || id:ebi-a-GCST90018902	Pneumothorax	TRUE	igd	7	135045786	0.0014	1.19509e-25	360388	ebi-a-GCST90018959	Height || id:ebi-a-GCST90018959	TRUE	reported	igd	2	TRUE	9.17305e-05	33.0614
rs6997004	G	A	G	A	-0.0121	-0.0016	0.127653	0.12481	FALSE	FALSE	FALSE	ebi-a-GCST90018902	8	96418497	0.044	477734	0.9706	Pneumothorax || id:ebi-a-GCST90018902	Pneumothorax	TRUE	igd	8	96418497	0.002	1.45201e-09	360388	ebi-a-GCST90018959	Height || id:ebi-a-GCST90018959	TRUE	reported	igd	2	TRUE	3.26078e-05	11.7518
rs7000170	A	G	A	G	0.01	0.0735	0.341997	0.334322	FALSE	FALSE	FALSE	ebi-a-GCST90018902	8	142322896	0.0311	477734	0.0179399	Pneumothorax || id:ebi-a-GCST90018902	Pneumothorax	TRUE	igd	8	142322896	0.0014	2.40104e-13	360388	ebi-a-GCST90018959	Height || id:ebi-a-GCST90018959	TRUE	reported	igd	2	TRUE	4.5007e-05	16.2206
rs700059	A	G	A	G	-0.0137	-0.0314	0.657499	0.679241	FALSE	FALSE	FALSE	ebi-a-GCST90018902	9	125824055	0.0388	477734	0.4172	Pneumothorax || id:ebi-a-GCST90018902	Pneumothorax	TRUE	igd	9	125824055	0.0017	1.41189e-15	360388	ebi-a-GCST90018959	Height || id:ebi-a-GCST90018959	TRUE	reported	igd	2	TRUE	8.45333e-05	30.4672
rs7007389	A	T	A	T	-0.0144	-0.0258	0.372145	0.372356	FALSE	TRUE	FALSE	ebi-a-GCST90018902	8	25355022	0.0423	477734	0.5419	Pneumothorax || id:ebi-a-GCST90018902	Pneumothorax	TRUE	igd	8	25355022	0.0018	2.39001e-16	360388	ebi-a-GCST90018959	Height || id:ebi-a-GCST90018959	TRUE	reported	igd	2	TRUE	9.69006e-05	34.925
rs7027509	T	C	T	C	0.0115	-0.0095	0.24462	0.268456	FALSE	FALSE	FALSE	ebi-a-GCST90018902	9	136927876	0.0341	477734	0.7807	Pneumothorax || id:ebi-a-GCST90018902	Pneumothorax	TRUE	igd	9	136927876	0.0016	1.25314e-12	360388	ebi-a-GCST90018959	Height || id:ebi-a-GCST90018959	TRUE	reported	igd	2	TRUE	4.88746e-05	17.6146
rs7033487	C	T	C	T	-0.0302	-0.0324	0.199129	0.206637	FALSE	FALSE	FALSE	ebi-a-GCST90018902	9	119129257	0.0419	477734	0.4398	Pneumothorax || id:ebi-a-GCST90018902	Pneumothorax	TRUE	igd	9	119129257	0.0021	1.79391e-48	360388	ebi-a-GCST90018959	Height || id:ebi-a-GCST90018959	TRUE	reported	igd	2	TRUE	0.000290898	104.866
rs704660	T	C	T	C	0.012	0.0059	0.365058	0.369273	FALSE	FALSE	FALSE	ebi-a-GCST90018902	11	30447998	0.03	477734	0.8428	Pneumothorax || id:ebi-a-GCST90018902	Pneumothorax	TRUE	igd	11	30447998	0.0013	6.61912e-19	360388	ebi-a-GCST90018959	Height || id:ebi-a-GCST90018959	TRUE	reported	igd	2	TRUE	6.67557e-05	24.0594
rs7067871	G	C	G	C	0.0074	-0.0239	0.636314	0.635295	FALSE	TRUE	FALSE	ebi-a-GCST90018902	10	1721856	0.03	477734	0.4254	Pneumothorax || id:ebi-a-GCST90018902	Pneumothorax	TRUE	igd	10	1721856	0.0013	2.67898e-08	360388	ebi-a-GCST90018959	Height || id:ebi-a-GCST90018959	TRUE	reported	igd	2	TRUE	2.5345e-05	9.1342
rs7081719	T	C	T	C	-0.0096	0.0079	0.510794	0.497564	FALSE	FALSE	FALSE	ebi-a-GCST90018902	10	123642539	0.0287	477734	0.7843	Pneumothorax || id:ebi-a-GCST90018902	Pneumothorax	TRUE	igd	10	123642539	0.0013	4.36114e-14	360388	ebi-a-GCST90018959	Height || id:ebi-a-GCST90018959	TRUE	reported	igd	2	TRUE	4.60585e-05	16.5996
rs71066918	CTT	C	CTT	C	-0.0087	-0.0127	0.441584	0.438978	FALSE	FALSE	FALSE	ebi-a-GCST90018902	1	54890518	0.0325	477734	0.696101	Pneumothorax || id:ebi-a-GCST90018902	Pneumothorax	TRUE	igd	1	54890518	0.0013	1.8531e-11	360388	ebi-a-GCST90018959	Height || id:ebi-a-GCST90018959	TRUE	reported	igd	2	TRUE	3.73284e-05	13.4531
rs71161388	A	AC	A	AC	0.013	0.0599	0.151469	0.151436	FALSE	FALSE	FALSE	ebi-a-GCST90018902	18	20931402	0.0553	477734	0.2788	Pneumothorax || id:ebi-a-GCST90018902	Pneumothorax	TRUE	igd	18	20931402	0.0023	1.75299e-08	360388	ebi-a-GCST90018959	Height || id:ebi-a-GCST90018959	TRUE	reported	igd	2	TRUE	4.34418e-05	15.6565
rs7128207	T	G	T	G	-0.0075	-0.0309	0.483962	0.49477	FALSE	FALSE	FALSE	ebi-a-GCST90018902	11	45230061	0.0295	477734	0.2941	Pneumothorax || id:ebi-a-GCST90018902	Pneumothorax	TRUE	igd	11	45230061	0.0013	1.244e-08	360388	ebi-a-GCST90018959	Height || id:ebi-a-GCST90018959	TRUE	reported	igd	2	TRUE	2.80961e-05	10.1257
rs71385734	G	T	G	T	-0.0286	0.0352	0.168972	0.172382	FALSE	FALSE	FALSE	ebi-a-GCST90018902	16	2160503	0.0453	477734	0.437	Pneumothorax || id:ebi-a-GCST90018902	Pneumothorax	TRUE	igd	16	2160503	0.0022	3.02691e-38	360388	ebi-a-GCST90018959	Height || id:ebi-a-GCST90018959	TRUE	reported	igd	2	TRUE	0.000229717	82.8057
rs71395043	A	C	A	C	0.0421	0.2818	0.0242468	0.0242596	FALSE	FALSE	FALSE	ebi-a-GCST90018902	15	72110592	0.1306	477734	0.0309699	Pneumothorax || id:ebi-a-GCST90018902	Pneumothorax	TRUE	igd	15	72110592	0.0054	8.60994e-15	360388	ebi-a-GCST90018959	Height || id:ebi-a-GCST90018959	TRUE	reported	igd	2	TRUE	8.38665e-05	30.2269
rs714022	C	A	C	A	0.0116	0.0347	0.328594	0.34503	FALSE	FALSE	FALSE	ebi-a-GCST90018902	22	46175530	0.0313	477734	0.2669	Pneumothorax || id:ebi-a-GCST90018902	Pneumothorax	TRUE	igd	22	46175530	0.0014	1.00902e-15	360388	ebi-a-GCST90018959	Height || id:ebi-a-GCST90018959	TRUE	reported	igd	2	TRUE	5.93732e-05	21.3986
rs71427097	T	C	T	C	-0.0498	0.0058	0.0297126	0.0299631	FALSE	FALSE	FALSE	ebi-a-GCST90018902	2	97526963	0.1016	477734	0.9546	Pneumothorax || id:ebi-a-GCST90018902	Pneumothorax	TRUE	igd	2	97526963	0.005	9.27684e-24	360388	ebi-a-GCST90018959	Height || id:ebi-a-GCST90018959	TRUE	reported	igd	2	TRUE	0.000142998	51.5418
rs71510752	A	G	A	G	0.0178	0.0216	0.624234	0.624266	FALSE	FALSE	FALSE	ebi-a-GCST90018902	1	93286939	0.0413	477734	0.601399	Pneumothorax || id:ebi-a-GCST90018902	Pneumothorax	TRUE	igd	1	93286939	0.0017	2.91005e-25	360388	ebi-a-GCST90018959	Height || id:ebi-a-GCST90018959	TRUE	reported	igd	2	TRUE	0.00014864	53.5756
rs7162536	G	T	G	T	-0.0145	0.0117	0.427356	0.471865	FALSE	FALSE	FALSE	ebi-a-GCST90018902	15	62373459	0.0293	477734	0.6901	Pneumothorax || id:ebi-a-GCST90018902	Pneumothorax	TRUE	igd	15	62373459	0.0013	4.48126e-29	360388	ebi-a-GCST90018959	Height || id:ebi-a-GCST90018959	TRUE	reported	igd	2	TRUE	0.000102906	37.0897
rs717620	T	C	T	C	-0.0087	-0.0256	0.202837	0.20122	FALSE	FALSE	FALSE	ebi-a-GCST90018902	10	101542578	0.0357	477734	0.4726	Pneumothorax || id:ebi-a-GCST90018902	Pneumothorax	TRUE	igd	10	101542578	0.0016	4.37996e-08	360388	ebi-a-GCST90018959	Height || id:ebi-a-GCST90018959	TRUE	reported	igd	2	TRUE	2.44773e-05	8.82148
rs7195326	C	T	C	T	-0.0314	-0.1152	0.0507137	0.0652322	FALSE	FALSE	FALSE	ebi-a-GCST90018902	16	67329937	0.0602	477734	0.0555597	Pneumothorax || id:ebi-a-GCST90018902	Pneumothorax	TRUE	igd	16	67329937	0.0031	1.88191e-23	360388	ebi-a-GCST90018959	Height || id:ebi-a-GCST90018959	TRUE	reported	igd	2	TRUE	9.49318e-05	34.2153
rs7208317	G	A	G	A	-0.0114	0.0041	0.435434	0.429705	FALSE	FALSE	FALSE	ebi-a-GCST90018902	17	54257673	0.0291	477734	0.8867	Pneumothorax || id:ebi-a-GCST90018902	Pneumothorax	TRUE	igd	17	54257673	0.0013	6.45208e-19	360388	ebi-a-GCST90018959	Height || id:ebi-a-GCST90018959	TRUE	reported	igd	2	TRUE	6.38965e-05	23.0289
rs7209131	T	C	T	C	-0.0277	0.0002	0.638473	0.638421	FALSE	FALSE	FALSE	ebi-a-GCST90018902	17	7376411	0.0413	477734	0.9958	Pneumothorax || id:ebi-a-GCST90018902	Pneumothorax	TRUE	igd	17	7376411	0.0017	1.38899e-58	360388	ebi-a-GCST90018959	Height || id:ebi-a-GCST90018959	TRUE	reported	igd	2	TRUE	0.00035422	127.701
rs7229520	A	G	A	G	-0.0093	0.0049	0.599312	0.605191	FALSE	FALSE	FALSE	ebi-a-GCST90018902	18	46516468	0.0299	477734	0.8708	Pneumothorax || id:ebi-a-GCST90018902	Pneumothorax	TRUE	igd	18	46516468	0.0013	2.81514e-12	360388	ebi-a-GCST90018959	Height || id:ebi-a-GCST90018959	TRUE	reported	igd	2	TRUE	4.15389e-05	14.9707
rs723149	G	A	G	A	-0.0144	-0.0223	0.590306	0.584589	FALSE	FALSE	FALSE	ebi-a-GCST90018902	7	46577056	0.0293	477734	0.4453	Pneumothorax || id:ebi-a-GCST90018902	Pneumothorax	TRUE	igd	7	46577056	0.0013	2.80479e-28	360388	ebi-a-GCST90018959	Height || id:ebi-a-GCST90018959	TRUE	reported	igd	2	TRUE	0.000100298	36.1496
rs7235010	A	G	A	G	0.0473	0.0493	0.782459	0.780652	FALSE	FALSE	FALSE	ebi-a-GCST90018902	18	20724810	0.0346	477734	0.1544	Pneumothorax || id:ebi-a-GCST90018902	Pneumothorax	TRUE	igd	18	20724810	0.0015	1e-200	360388	ebi-a-GCST90018959	Height || id:ebi-a-GCST90018959	TRUE	reported	igd	2	TRUE	0.000761649	274.697
rs7255739	G	A	G	A	-0.0115	0.0036	0.290255	0.295384	FALSE	FALSE	FALSE	ebi-a-GCST90018902	19	37517340	0.0326	477734	0.9124	Pneumothorax || id:ebi-a-GCST90018902	Pneumothorax	TRUE	igd	19	37517340	0.0015	2.16421e-14	360388	ebi-a-GCST90018959	Height || id:ebi-a-GCST90018959	TRUE	reported	igd	2	TRUE	5.44889e-05	19.6381
rs72634328	A	G	A	G	-0.0105	0.0118	0.306105	0.28846	FALSE	FALSE	FALSE	ebi-a-GCST90018902	17	79079628	0.0324	477734	0.715899	Pneumothorax || id:ebi-a-GCST90018902	Pneumothorax	TRUE	igd	17	79079628	0.0014	9.14956e-14	360388	ebi-a-GCST90018959	Height || id:ebi-a-GCST90018959	TRUE	reported	igd	2	TRUE	4.68352e-05	16.8796
rs72665002	T	C	T	C	0.036	0.0508	0.0588627	0.0526884	FALSE	FALSE	FALSE	ebi-a-GCST90018902	1	32399582	0.076	477734	0.5034	Pneumothorax || id:ebi-a-GCST90018902	Pneumothorax	TRUE	igd	1	32399582	0.0035	1.21004e-24	360388	ebi-a-GCST90018959	Height || id:ebi-a-GCST90018959	TRUE	reported	igd	2	TRUE	0.000143591	51.7557
rs72692981	G	C	G	C	-0.0153	0.0391	0.109088	0.11339	FALSE	TRUE	FALSE	ebi-a-GCST90018902	1	146810922	0.046	477734	0.3952	Pneumothorax || id:ebi-a-GCST90018902	Pneumothorax	TRUE	igd	1	146810922	0.002	1.60398e-14	360388	ebi-a-GCST90018959	Height || id:ebi-a-GCST90018959	TRUE	reported	igd	2	TRUE	4.55014e-05	16.3988
rs72716190	T	G	T	G	-0.0116	-0.0467	0.135692	0.126202	FALSE	FALSE	FALSE	ebi-a-GCST90018902	1	86607552	0.0439	477734	0.2874	Pneumothorax || id:ebi-a-GCST90018902	Pneumothorax	TRUE	igd	1	86607552	0.0018	2.14398e-10	360388	ebi-a-GCST90018959	Height || id:ebi-a-GCST90018959	TRUE	reported	igd	2	TRUE	3.15623e-05	11.375
rs72755233	A	G	A	G	-0.0642	-0.1664	0.113131	0.114353	FALSE	FALSE	FALSE	ebi-a-GCST90018902	15	100692953	0.0535	477734	0.00187301	Pneumothorax || id:ebi-a-GCST90018902	Pneumothorax	TRUE	igd	15	100692953	0.0026	1.4388e-134	360388	ebi-a-GCST90018959	Height || id:ebi-a-GCST90018959	TRUE	reported	igd	2	TRUE	0.000827068	298.31
rs72772400	C	T	C	T	-0.0088	-0.0795	0.208121	0.204249	FALSE	FALSE	FALSE	ebi-a-GCST90018902	10	5865257	0.0359	477734	0.0270302	Pneumothorax || id:ebi-a-GCST90018902	Pneumothorax	TRUE	igd	10	5865257	0.0016	4.98104e-08	360388	ebi-a-GCST90018959	Height || id:ebi-a-GCST90018959	TRUE	reported	igd	2	TRUE	2.55253e-05	9.19918
rs72801818	T	C	T	C	0.0213	-0.014	0.300397	0.288796	FALSE	FALSE	FALSE	ebi-a-GCST90018902	16	53476042	0.0374	477734	0.7077	Pneumothorax || id:ebi-a-GCST90018902	Pneumothorax	TRUE	igd	16	53476042	0.0018	3.19816e-32	360388	ebi-a-GCST90018959	Height || id:ebi-a-GCST90018959	TRUE	reported	igd	2	TRUE	0.000190694	68.7365
rs72887143	T	A	T	A	0.0149	-0.0446	0.11945	0.115804	FALSE	TRUE	FALSE	ebi-a-GCST90018902	2	156597056	0.0519	477734	0.3906	Pneumothorax || id:ebi-a-GCST90018902	Pneumothorax	TRUE	igd	2	156597056	0.0021	3.27265e-12	360388	ebi-a-GCST90018959	Height || id:ebi-a-GCST90018959	TRUE	reported	igd	2	TRUE	4.67028e-05	16.8318
rs7295354	T	C	T	C	0.0184	0.0851	0.377627	0.38432	FALSE	FALSE	FALSE	ebi-a-GCST90018902	12	124777480	0.0302	477734	0.00484697	Pneumothorax || id:ebi-a-GCST90018902	Pneumothorax	TRUE	igd	12	124777480	0.0013	8.79225e-43	360388	ebi-a-GCST90018959	Height || id:ebi-a-GCST90018959	TRUE	reported	igd	2	TRUE	0.00015914	57.361
rs7296614	C	T	C	T	0.0092	0.015	0.509279	0.524351	FALSE	FALSE	FALSE	ebi-a-GCST90018902	12	30797266	0.0288	477734	0.6026	Pneumothorax || id:ebi-a-GCST90018902	Pneumothorax	TRUE	igd	12	30797266	0.0013	6.5013e-13	360388	ebi-a-GCST90018959	Height || id:ebi-a-GCST90018959	TRUE	reported	igd	2	TRUE	4.23054e-05	15.2469
rs7305932	A	T	A	T	0.0085	-0.0097	0.671091	0.694631	FALSE	TRUE	FALSE	ebi-a-GCST90018902	12	7681392	0.0338	477734	0.774701	Pneumothorax || id:ebi-a-GCST90018902	Pneumothorax	TRUE	igd	12	7681392	0.0014	4.685e-09	360388	ebi-a-GCST90018959	Height || id:ebi-a-GCST90018959	TRUE	reported	igd	2	TRUE	3.18952e-05	11.4949
rs7306710	C	T	C	T	-0.0375	-0.0204	0.628127	0.607941	FALSE	FALSE	FALSE	ebi-a-GCST90018902	12	66376091	0.0316	477734	0.5182	Pneumothorax || id:ebi-a-GCST90018902	Pneumothorax	TRUE	igd	12	66376091	0.0015	9.50605e-145	360388	ebi-a-GCST90018959	Height || id:ebi-a-GCST90018959	TRUE	reported	igd	2	TRUE	0.000656954	236.912
rs73093079	A	G	A	G	-0.025	-0.0337	0.0901648	0.0969839	FALSE	FALSE	FALSE	ebi-a-GCST90018902	3	61547274	0.0488	477734	0.4903	Pneumothorax || id:ebi-a-GCST90018902	Pneumothorax	TRUE	igd	3	61547274	0.0023	6.04644e-28	360388	ebi-a-GCST90018959	Height || id:ebi-a-GCST90018959	TRUE	reported	igd	2	TRUE	0.000102544	36.9592
rs73144827	A	G	A	G	-0.0201	-0.047	0.196884	0.196815	FALSE	FALSE	FALSE	ebi-a-GCST90018902	7	73319690	0.0375	477734	0.2102	Pneumothorax || id:ebi-a-GCST90018902	Pneumothorax	TRUE	igd	7	73319690	0.0016	3.48097e-35	360388	ebi-a-GCST90018959	Height || id:ebi-a-GCST90018959	TRUE	reported	igd	2	TRUE	0.000127765	46.0505
rs73155600	A	C	A	C	-0.0094	0.0236	0.222646	0.220917	FALSE	FALSE	FALSE	ebi-a-GCST90018902	4	56915061	0.0352	477734	0.5021	Pneumothorax || id:ebi-a-GCST90018902	Pneumothorax	TRUE	igd	4	56915061	0.0016	3.87802e-09	360388	ebi-a-GCST90018959	Height || id:ebi-a-GCST90018959	TRUE	reported	igd	2	TRUE	3.05858e-05	11.023
rs73175572	G	A	G	A	0.0463	0.0172	0.111425	0.112899	FALSE	FALSE	FALSE	ebi-a-GCST90018902	3	185490184	0.054	477734	0.749799	Pneumothorax || id:ebi-a-GCST90018902	Pneumothorax	TRUE	igd	3	185490184	0.0026	1.71199e-68	360388	ebi-a-GCST90018959	Height || id:ebi-a-GCST90018959	TRUE	reported	igd	2	TRUE	0.000424491	153.046
rs7341084	T	C	T	C	0.0147	0.0264	0.592521	0.619085	FALSE	FALSE	FALSE	ebi-a-GCST90018902	5	33324350	0.0341	477734	0.4376	Pneumothorax || id:ebi-a-GCST90018902	Pneumothorax	TRUE	igd	5	33324350	0.0015	2.1252e-22	360388	ebi-a-GCST90018959	Height || id:ebi-a-GCST90018959	TRUE	reported	igd	2	TRUE	0.000104345	37.6086
rs73611371	A	T	A	T	0.0262	0.0343	0.179042	0.182319	FALSE	TRUE	FALSE	ebi-a-GCST90018902	20	47835155	0.0378	477734	0.3635	Pneumothorax || id:ebi-a-GCST90018902	Pneumothorax	TRUE	igd	20	47835155	0.0017	1.00902e-51	360388	ebi-a-GCST90018959	Height || id:ebi-a-GCST90018959	TRUE	reported	igd	2	TRUE	0.000201794	72.7384
rs7427551	T	C	T	C	-0.0155	-0.0023	0.678007	0.675232	FALSE	FALSE	FALSE	ebi-a-GCST90018902	3	157725242	0.0317	477734	0.9416	Pneumothorax || id:ebi-a-GCST90018902	Pneumothorax	TRUE	igd	3	157725242	0.0014	1.36113e-28	360388	ebi-a-GCST90018959	Height || id:ebi-a-GCST90018959	TRUE	reported	igd	2	TRUE	0.0001049	37.8083
rs7448554	A	C	A	C	-0.0111	-0.0007	0.499913	0.500063	FALSE	FALSE	FALSE	ebi-a-GCST90018902	5	95711603	0.0413	477734	0.9874	Pneumothorax || id:ebi-a-GCST90018902	Pneumothorax	TRUE	igd	5	95711603	0.0017	1.25199e-10	360388	ebi-a-GCST90018959	Height || id:ebi-a-GCST90018959	TRUE	reported	igd	2	TRUE	6.1605e-05	22.2029
rs74540285	T	A	T	A	-0.0191	-0.0856	0.0562888	0.0618841	FALSE	TRUE	FALSE	ebi-a-GCST90018902	18	74972027	0.0602	477734	0.1553	Pneumothorax || id:ebi-a-GCST90018902	Pneumothorax	TRUE	igd	18	74972027	0.0027	2.78612e-12	360388	ebi-a-GCST90018959	Height || id:ebi-a-GCST90018959	TRUE	reported	igd	2	TRUE	3.87577e-05	13.9683
rs74653033	G	A	G	A	0.0149	-0.0514	0.806753	0.806642	FALSE	FALSE	FALSE	ebi-a-GCST90018902	2	197428	0.055	477734	0.3499	Pneumothorax || id:ebi-a-GCST90018902	Pneumothorax	TRUE	igd	2	197428	0.0023	8.05935e-11	360388	ebi-a-GCST90018959	Height || id:ebi-a-GCST90018959	TRUE	reported	igd	2	TRUE	6.92239e-05	24.949
rs747680	C	T	C	T	0.0094	-0.0129	0.46367	0.462531	FALSE	FALSE	FALSE	ebi-a-GCST90018902	20	61507075	0.029	477734	0.6555	Pneumothorax || id:ebi-a-GCST90018902	Pneumothorax	TRUE	igd	20	61507075	0.0013	3.01231e-13	360388	ebi-a-GCST90018959	Height || id:ebi-a-GCST90018959	TRUE	reported	igd	2	TRUE	4.39468e-05	15.8385
rs74933891	CTG	C	CTG	C	-0.0175	-0.0158	0.34741	0.353139	FALSE	FALSE	FALSE	ebi-a-GCST90018902	8	145032332	0.0313	477734	0.6148	Pneumothorax || id:ebi-a-GCST90018902	Pneumothorax	TRUE	igd	8	145032332	0.0014	3.27793e-34	360388	ebi-a-GCST90018959	Height || id:ebi-a-GCST90018959	TRUE	reported	igd	2	TRUE	0.000138864	50.0515
rs7513464	C	G	C	G	-0.0313	-0.0506	0.375926	0.35998	FALSE	TRUE	FALSE	ebi-a-GCST90018902	1	118849762	0.0308	477734	0.1008	Pneumothorax || id:ebi-a-GCST90018902	Pneumothorax	TRUE	igd	1	118849762	0.0013	2.39883e-119	360388	ebi-a-GCST90018959	Height || id:ebi-a-GCST90018959	TRUE	reported	igd	2	TRUE	0.000459682	165.739
rs7516464	T	A	T	A	0.0122	-0.0258	0.264905	0.289473	FALSE	TRUE	FALSE	ebi-a-GCST90018902	1	71518153	0.0376	477734	0.4928	Pneumothorax || id:ebi-a-GCST90018902	Pneumothorax	TRUE	igd	1	71518153	0.0019	6.43873e-11	360388	ebi-a-GCST90018959	Height || id:ebi-a-GCST90018959	TRUE	reported	igd	2	TRUE	5.79673e-05	20.8918
rs7517401	A	G	A	G	0.009	-0.009	0.475027	0.456555	FALSE	FALSE	FALSE	ebi-a-GCST90018902	1	1483010	0.0323	477734	0.7817	Pneumothorax || id:ebi-a-GCST90018902	Pneumothorax	TRUE	igd	1	1483010	0.0015	1.07201e-09	360388	ebi-a-GCST90018959	Height || id:ebi-a-GCST90018959	TRUE	reported	igd	2	TRUE	4.0399e-05	14.5598
rs75223147	G	T	G	T	0.0949	-0.1975	0.0211633	0.0181063	FALSE	FALSE	FALSE	ebi-a-GCST90018902	6	19831020	0.1279	477734	0.1223	Pneumothorax || id:ebi-a-GCST90018902	Pneumothorax	TRUE	igd	6	19831020	0.0057	9.19814e-62	360388	ebi-a-GCST90018959	Height || id:ebi-a-GCST90018959	TRUE	reported	igd	2	TRUE	0.000373126	134.52
rs7523916	T	C	T	C	0.0086	-0.0235	0.540062	0.535899	FALSE	FALSE	FALSE	ebi-a-GCST90018902	1	235532776	0.0294	477734	0.4234	Pneumothorax || id:ebi-a-GCST90018902	Pneumothorax	TRUE	igd	1	235532776	0.0013	4.49573e-11	360388	ebi-a-GCST90018959	Height || id:ebi-a-GCST90018959	TRUE	reported	igd	2	TRUE	3.67426e-05	13.242
rs7524908	C	T	C	T	0.0088	0.0183	0.453828	0.464961	FALSE	FALSE	FALSE	ebi-a-GCST90018902	1	10290640	0.0291	477734	0.5301	Pneumothorax || id:ebi-a-GCST90018902	Pneumothorax	TRUE	igd	1	10290640	0.0013	1.26999e-11	360388	ebi-a-GCST90018959	Height || id:ebi-a-GCST90018959	TRUE	reported	igd	2	TRUE	3.83898e-05	13.8357
rs7549565	T	G	T	G	-0.0269	-0.052	0.144856	0.148856	FALSE	FALSE	FALSE	ebi-a-GCST90018902	1	227679714	0.042	477734	0.2154	Pneumothorax || id:ebi-a-GCST90018902	Pneumothorax	TRUE	igd	1	227679714	0.002	9.90832e-41	360388	ebi-a-GCST90018959	Height || id:ebi-a-GCST90018959	TRUE	reported	igd	2	TRUE	0.000179271	64.6184
rs7557998	A	C	A	C	0.0108	0.0094	0.482323	0.487439	FALSE	FALSE	FALSE	ebi-a-GCST90018902	2	46714974	0.0294	477734	0.749	Pneumothorax || id:ebi-a-GCST90018902	Pneumothorax	TRUE	igd	2	46714974	0.0013	1.90502e-16	360388	ebi-a-GCST90018959	Height || id:ebi-a-GCST90018959	TRUE	reported	igd	2	TRUE	5.82471e-05	20.9927
rs7572152	G	C	G	C	-0.0144	-0.0099	0.116579	0.110903	FALSE	TRUE	FALSE	ebi-a-GCST90018902	2	136068890	0.0469	477734	0.8335	Pneumothorax || id:ebi-a-GCST90018902	Pneumothorax	TRUE	igd	2	136068890	0.0019	1.29599e-13	360388	ebi-a-GCST90018959	Height || id:ebi-a-GCST90018959	TRUE	reported	igd	2	TRUE	4.27113e-05	15.3932
rs7574116	C	T	C	T	0.0138	0.0369	0.105702	0.102384	FALSE	FALSE	FALSE	ebi-a-GCST90018902	2	134466301	0.0544	477734	0.4969	Pneumothorax || id:ebi-a-GCST90018902	Pneumothorax	TRUE	igd	2	134466301	0.0022	7.71507e-10	360388	ebi-a-GCST90018959	Height || id:ebi-a-GCST90018959	TRUE	reported	igd	2	TRUE	3.60042e-05	12.9759
rs758598	G	A	G	A	-0.0315	0.0414	0.658311	0.671308	FALSE	FALSE	FALSE	ebi-a-GCST90018902	17	59492714	0.0306	477734	0.176	Pneumothorax || id:ebi-a-GCST90018902	Pneumothorax	TRUE	igd	17	59492714	0.0013	7.85236e-122	360388	ebi-a-GCST90018959	Height || id:ebi-a-GCST90018959	TRUE	reported	igd	2	TRUE	0.000446389	160.944
rs7594625	G	T	G	T	-0.017	0.0199	0.445294	0.453412	FALSE	FALSE	FALSE	ebi-a-GCST90018902	2	218293564	0.0301	477734	0.5094	Pneumothorax || id:ebi-a-GCST90018902	Pneumothorax	TRUE	igd	2	218293564	0.0013	2.17621e-36	360388	ebi-a-GCST90018959	Height || id:ebi-a-GCST90018959	TRUE	reported	igd	2	TRUE	0.00014277	51.4597
rs76152268	C	T	C	T	-0.0523	0.1022	0.0156045	0.0224051	FALSE	FALSE	FALSE	ebi-a-GCST90018902	2	216303813	0.1191	477734	0.3909	Pneumothorax || id:ebi-a-GCST90018902	Pneumothorax	TRUE	igd	2	216303813	0.0069	4.12003e-14	360388	ebi-a-GCST90018959	Height || id:ebi-a-GCST90018959	TRUE	reported	igd	2	TRUE	8.40336e-05	30.2871
rs761841	C	T	C	T	-0.0076	0.0352	0.488354	0.505256	FALSE	FALSE	FALSE	ebi-a-GCST90018902	6	131114386	0.0298	477734	0.2382	Pneumothorax || id:ebi-a-GCST90018902	Pneumothorax	TRUE	igd	6	131114386	0.0013	1.25e-08	360388	ebi-a-GCST90018959	Height || id:ebi-a-GCST90018959	TRUE	reported	igd	2	TRUE	2.88643e-05	10.4026
rs76331864	T	G	T	G	-0.0419	-0.3947	0.0154729	0.0116571	FALSE	FALSE	FALSE	ebi-a-GCST90018902	15	40660043	0.1591	477734	0.0131099	Pneumothorax || id:ebi-a-GCST90018902	Pneumothorax	TRUE	igd	15	40660043	0.0068	6.76706e-10	360388	ebi-a-GCST90018959	Height || id:ebi-a-GCST90018959	TRUE	reported	igd	2	TRUE	5.34881e-05	19.2774
rs76359852	T	A	T	A	-0.0149	0.0266	0.13712	0.131652	FALSE	TRUE	FALSE	ebi-a-GCST90018902	2	174768849	0.044	477734	0.545301	Pneumothorax || id:ebi-a-GCST90018902	Pneumothorax	TRUE	igd	2	174768849	0.002	1.42692e-13	360388	ebi-a-GCST90018959	Height || id:ebi-a-GCST90018959	TRUE	reported	igd	2	TRUE	5.25356e-05	18.9341
rs76364830	A	G	A	G	-0.0236	-0.1513	0.0796352	0.0719267	FALSE	FALSE	FALSE	ebi-a-GCST90018902	8	13372120	0.0565	477734	0.00743293	Pneumothorax || id:ebi-a-GCST90018902	Pneumothorax	TRUE	igd	8	13372120	0.0024	1.34493e-23	360388	ebi-a-GCST90018959	Height || id:ebi-a-GCST90018959	TRUE	reported	igd	2	TRUE	8.1643e-05	29.4254
rs7637258	T	A	T	A	-0.0098	0.0548	0.602239	0.586367	FALSE	TRUE	FALSE	ebi-a-GCST90018902	3	25398610	0.0313	477734	0.0796306	Pneumothorax || id:ebi-a-GCST90018902	Pneumothorax	TRUE	igd	3	25398610	0.0014	1.01906e-11	360388	ebi-a-GCST90018959	Height || id:ebi-a-GCST90018959	TRUE	reported	igd	2	TRUE	4.60122e-05	16.5829
rs7651940	T	C	T	C	-0.0109	0.0071	0.626735	0.615048	FALSE	FALSE	FALSE	ebi-a-GCST90018902	3	169256240	0.0315	477734	0.8209	Pneumothorax || id:ebi-a-GCST90018902	Pneumothorax	TRUE	igd	3	169256240	0.0015	9.19814e-14	360388	ebi-a-GCST90018959	Height || id:ebi-a-GCST90018959	TRUE	reported	igd	2	TRUE	5.55884e-05	20.0344
rs7657393	G	A	G	A	-0.0106	-0.0327	0.315335	0.31747	FALSE	FALSE	FALSE	ebi-a-GCST90018902	4	120730146	0.0309	477734	0.2893	Pneumothorax || id:ebi-a-GCST90018902	Pneumothorax	TRUE	igd	4	120730146	0.0014	2.26882e-14	360388	ebi-a-GCST90018959	Height || id:ebi-a-GCST90018959	TRUE	reported	igd	2	TRUE	4.85168e-05	17.4856
rs7660054	C	T	C	T	0.0095	0.0264	0.682468	0.68621	FALSE	FALSE	FALSE	ebi-a-GCST90018902	4	56268507	0.035	477734	0.450199	Pneumothorax || id:ebi-a-GCST90018902	Pneumothorax	TRUE	igd	4	56268507	0.0014	1.22405e-11	360388	ebi-a-GCST90018959	Height || id:ebi-a-GCST90018959	TRUE	reported	igd	2	TRUE	3.91153e-05	14.0972
rs76895963	G	T	G	T	0.1355	0.0213	0.021014	0.0237631	FALSE	FALSE	FALSE	ebi-a-GCST90018902	12	4384844	0.1193	477734	0.8582	Pneumothorax || id:ebi-a-GCST90018902	Pneumothorax	TRUE	igd	12	4384844	0.0063	2.19786e-101	360388	ebi-a-GCST90018959	Height || id:ebi-a-GCST90018959	TRUE	reported	igd	2	TRUE	0.000755429	272.452
rs7697556	C	T	C	T	-0.0236	0.0043	0.542457	0.536635	FALSE	FALSE	FALSE	ebi-a-GCST90018902	4	73515313	0.0288	477734	0.8821	Pneumothorax || id:ebi-a-GCST90018902	Pneumothorax	TRUE	igd	4	73515313	0.0013	1.70294e-75	360388	ebi-a-GCST90018959	Height || id:ebi-a-GCST90018959	TRUE	reported	igd	2	TRUE	0.000276472	99.6642
rs7700107	C	A	C	A	-0.0585	-0.0239	0.169269	0.15088	FALSE	FALSE	FALSE	ebi-a-GCST90018902	4	17880416	0.0408	477734	0.5581	Pneumothorax || id:ebi-a-GCST90018902	Pneumothorax	TRUE	igd	4	17880416	0.0017	1e-200	360388	ebi-a-GCST90018959	Height || id:ebi-a-GCST90018959	TRUE	reported	igd	2	TRUE	0.000962453	347.189
rs77018809	T	A	T	A	-0.0139	-0.0509	0.0973367	0.100937	FALSE	TRUE	FALSE	ebi-a-GCST90018902	2	203137889	0.0479	477734	0.2876	Pneumothorax || id:ebi-a-GCST90018902	Pneumothorax	TRUE	igd	2	203137889	0.0022	2.41702e-10	360388	ebi-a-GCST90018959	Height || id:ebi-a-GCST90018959	TRUE	reported	igd	2	TRUE	3.39517e-05	12.2361
rs7705189	G	A	G	A	0.0275	0.0489	0.467135	0.424077	FALSE	FALSE	FALSE	ebi-a-GCST90018902	5	131623358	0.0348	477734	0.1601	Pneumothorax || id:ebi-a-GCST90018902	Pneumothorax	TRUE	igd	5	131623358	0.0017	1.04689e-61	360388	ebi-a-GCST90018959	Height || id:ebi-a-GCST90018959	TRUE	reported	igd	2	TRUE	0.000376491	135.733
rs77317110	C	T	C	T	0.0316	-0.0268	0.0801662	0.0692507	FALSE	FALSE	FALSE	ebi-a-GCST90018902	3	141060100	0.0627	477734	0.6694	Pneumothorax || id:ebi-a-GCST90018902	Pneumothorax	TRUE	igd	3	141060100	0.0023	1.93286e-41	360388	ebi-a-GCST90018959	Height || id:ebi-a-GCST90018959	TRUE	reported	igd	2	TRUE	0.000147267	53.0807
rs77597071	C	T	C	T	-0.0148	-0.0105	0.49125	0.491057	FALSE	FALSE	FALSE	ebi-a-GCST90018902	4	12908909	0.0339	477734	0.757201	Pneumothorax || id:ebi-a-GCST90018902	Pneumothorax	TRUE	igd	4	12908909	0.0014	9.17698e-28	360388	ebi-a-GCST90018959	Height || id:ebi-a-GCST90018959	TRUE	reported	igd	2	TRUE	0.000109486	39.4617
rs77797953	G	A	G	A	0.0189	-0.1226	0.0809755	0.0745276	FALSE	FALSE	FALSE	ebi-a-GCST90018902	12	680676	0.0651	477734	0.0596499	Pneumothorax || id:ebi-a-GCST90018902	Pneumothorax	TRUE	igd	12	680676	0.0031	6.98699e-10	360388	ebi-a-GCST90018959	Height || id:ebi-a-GCST90018959	TRUE	reported	igd	2	TRUE	5.3166e-05	19.1613
rs7783012	A	G	A	G	-0.0085	-0.0275	0.499612	0.507178	FALSE	FALSE	FALSE	ebi-a-GCST90018902	7	114116881	0.0299	477734	0.3578	Pneumothorax || id:ebi-a-GCST90018902	Pneumothorax	TRUE	igd	7	114116881	0.0013	1.74699e-10	360388	ebi-a-GCST90018959	Height || id:ebi-a-GCST90018959	TRUE	reported	igd	2	TRUE	3.6125e-05	13.0194
rs7798603	T	C	T	C	-0.0083	0.0245	0.290334	0.30162	FALSE	FALSE	FALSE	ebi-a-GCST90018902	7	130653527	0.032	477734	0.4454	Pneumothorax || id:ebi-a-GCST90018902	Pneumothorax	TRUE	igd	7	130653527	0.0014	4.86105e-09	360388	ebi-a-GCST90018959	Height || id:ebi-a-GCST90018959	TRUE	reported	igd	2	TRUE	2.83882e-05	10.231
rs7801723	T	C	T	C	-0.0116	0.0331	0.3022	0.296605	FALSE	FALSE	FALSE	ebi-a-GCST90018902	7	120774160	0.0325	477734	0.3092	Pneumothorax || id:ebi-a-GCST90018902	Pneumothorax	TRUE	igd	7	120774160	0.0015	6.9759e-15	360388	ebi-a-GCST90018959	Height || id:ebi-a-GCST90018959	TRUE	reported	igd	2	TRUE	5.67507e-05	20.4533
rs78051210	C	T	C	T	0.0336	-0.0629	0.0768066	0.0676801	FALSE	FALSE	FALSE	ebi-a-GCST90018902	6	131379491	0.0679	477734	0.354	Pneumothorax || id:ebi-a-GCST90018902	Pneumothorax	TRUE	igd	6	131379491	0.0031	5.81032e-27	360388	ebi-a-GCST90018959	Height || id:ebi-a-GCST90018959	TRUE	reported	igd	2	TRUE	0.000160103	57.7082
rs7814495	C	G	C	G	0.0149	-0.027	0.169602	0.154532	FALSE	TRUE	FALSE	ebi-a-GCST90018902	8	129161453	0.0402	477734	0.5012	Pneumothorax || id:ebi-a-GCST90018902	Pneumothorax	TRUE	igd	8	129161453	0.0017	9.88553e-19	360388	ebi-a-GCST90018959	Height || id:ebi-a-GCST90018959	TRUE	reported	igd	2	TRUE	6.25345e-05	22.538
rs7816342	A	G	A	G	-0.0275	0.0034	0.35955	0.332685	FALSE	FALSE	FALSE	ebi-a-GCST90018902	8	130719623	0.0331	477734	0.9171	Pneumothorax || id:ebi-a-GCST90018902	Pneumothorax	TRUE	igd	8	130719623	0.0014	1.51112e-82	360388	ebi-a-GCST90018959	Height || id:ebi-a-GCST90018959	TRUE	reported	igd	2	TRUE	0.000348289	125.562
rs78198962	T	C	T	C	0.0751	-0.044	0.0322042	0.0282363	FALSE	FALSE	FALSE	ebi-a-GCST90018902	2	233094868	0.1022	477734	0.666699	Pneumothorax || id:ebi-a-GCST90018902	Pneumothorax	TRUE	igd	2	233094868	0.0047	2.58285e-58	360388	ebi-a-GCST90018959	Height || id:ebi-a-GCST90018959	TRUE	reported	igd	2	TRUE	0.000351565	126.744
rs78256087	G	A	G	A	-0.0157	-0.0892	0.0781887	0.0727235	FALSE	FALSE	FALSE	ebi-a-GCST90018902	4	157785885	0.0555	477734	0.1078	Pneumothorax || id:ebi-a-GCST90018902	Pneumothorax	TRUE	igd	4	157785885	0.0024	5.78762e-11	360388	ebi-a-GCST90018959	Height || id:ebi-a-GCST90018959	TRUE	reported	igd	2	TRUE	3.55316e-05	12.8056
rs78286014	A	G	A	G	-0.0455	0.0493	0.213716	0.131479	FALSE	FALSE	FALSE	ebi-a-GCST90018902	4	18036793	0.0659	477734	0.455	Pneumothorax || id:ebi-a-GCST90018902	Pneumothorax	TRUE	igd	4	18036793	0.0025	6.99842e-72	360388	ebi-a-GCST90018959	Height || id:ebi-a-GCST90018959	TRUE	reported	igd	2	TRUE	0.000695776	250.922
rs7830513	G	A	G	A	0.0161	-0.0185	0.151475	0.156761	FALSE	FALSE	FALSE	ebi-a-GCST90018902	8	134609195	0.0404	477734	0.6466	Pneumothorax || id:ebi-a-GCST90018902	Pneumothorax	TRUE	igd	8	134609195	0.0019	1.82306e-17	360388	ebi-a-GCST90018959	Height || id:ebi-a-GCST90018959	TRUE	reported	igd	2	TRUE	6.66327e-05	24.0151
rs78380260	C	T	C	T	-0.0112	0.0248	0.116411	0.113958	FALSE	FALSE	FALSE	ebi-a-GCST90018902	18	74194978	0.0454	477734	0.5857	Pneumothorax || id:ebi-a-GCST90018902	Pneumothorax	TRUE	igd	18	74194978	0.002	1.661e-08	360388	ebi-a-GCST90018959	Height || id:ebi-a-GCST90018959	TRUE	reported	igd	2	TRUE	2.58054e-05	9.30014
rs78470252	A	G	A	G	-0.0313	-0.1156	0.0242065	0.0242047	FALSE	FALSE	FALSE	ebi-a-GCST90018902	8	57122827	0.1311	477734	0.378	Pneumothorax || id:ebi-a-GCST90018902	Pneumothorax	TRUE	igd	8	57122827	0.0055	9.72702e-09	360388	ebi-a-GCST90018959	Height || id:ebi-a-GCST90018959	TRUE	reported	igd	2	TRUE	4.62816e-05	16.68
rs78524772	T	C	T	C	-0.0443	-0.0285	0.108734	0.106986	FALSE	FALSE	FALSE	ebi-a-GCST90018902	12	102431659	0.0499	477734	0.5686	Pneumothorax || id:ebi-a-GCST90018902	Pneumothorax	TRUE	igd	12	102431659	0.002	2.5704e-104	360388	ebi-a-GCST90018959	Height || id:ebi-a-GCST90018959	TRUE	reported	igd	2	TRUE	0.000380373	137.133
rs78817479	A	C	A	C	-0.0201	0.0653	0.0628716	0.0586905	FALSE	FALSE	FALSE	ebi-a-GCST90018902	9	17040371	0.062	477734	0.2926	Pneumothorax || id:ebi-a-GCST90018902	Pneumothorax	TRUE	igd	9	17040371	0.0028	8.50159e-13	360388	ebi-a-GCST90018959	Height || id:ebi-a-GCST90018959	TRUE	reported	igd	2	TRUE	4.76075e-05	17.1579
rs7893378	A	G	A	G	0.0154	-0.0622	0.113651	0.113704	FALSE	FALSE	FALSE	ebi-a-GCST90018902	10	93634095	0.0659	477734	0.3457	Pneumothorax || id:ebi-a-GCST90018902	Pneumothorax	TRUE	igd	10	93634095	0.0027	1.87802e-08	360388	ebi-a-GCST90018959	Height || id:ebi-a-GCST90018959	TRUE	reported	igd	2	TRUE	4.77804e-05	17.2202
rs7896051	C	T	C	T	0.0178	-0.027	0.173443	0.163492	FALSE	FALSE	FALSE	ebi-a-GCST90018902	10	126583119	0.0397	477734	0.497299	Pneumothorax || id:ebi-a-GCST90018902	Pneumothorax	TRUE	igd	10	126583119	0.0017	1.07895e-25	360388	ebi-a-GCST90018959	Height || id:ebi-a-GCST90018959	TRUE	reported	igd	2	TRUE	9.08447e-05	32.7421
rs7897677	C	T	C	T	0.0091	0.0016	0.186146	0.189461	FALSE	FALSE	FALSE	ebi-a-GCST90018902	10	61703715	0.0368	477734	0.9643	Pneumothorax || id:ebi-a-GCST90018902	Pneumothorax	TRUE	igd	10	61703715	0.0016	2.21498e-08	360388	ebi-a-GCST90018959	Height || id:ebi-a-GCST90018959	TRUE	reported	igd	2	TRUE	2.50907e-05	9.04257
rs7900741	A	G	A	G	0.014	-0.0306	0.224309	0.241609	FALSE	FALSE	FALSE	ebi-a-GCST90018902	10	126305525	0.0347	477734	0.3787	Pneumothorax || id:ebi-a-GCST90018902	Pneumothorax	TRUE	igd	10	126305525	0.0016	3.86278e-18	360388	ebi-a-GCST90018959	Height || id:ebi-a-GCST90018959	TRUE	reported	igd	2	TRUE	6.82058e-05	24.5821
rs7909735	T	G	T	G	0.0116	0.0107	0.199137	0.204804	FALSE	FALSE	FALSE	ebi-a-GCST90018902	10	53284232	0.0367	477734	0.770801	Pneumothorax || id:ebi-a-GCST90018902	Pneumothorax	TRUE	igd	10	53284232	0.0017	1.59993e-11	360388	ebi-a-GCST90018959	Height || id:ebi-a-GCST90018959	TRUE	reported	igd	2	TRUE	4.29196e-05	15.4683
rs7910016	C	G	C	G	0.0217	0.0064	0.832146	0.825804	FALSE	TRUE	FALSE	ebi-a-GCST90018902	10	70103272	0.0382	477734	0.8674	Pneumothorax || id:ebi-a-GCST90018902	Pneumothorax	TRUE	igd	10	70103272	0.0017	1.20088e-35	360388	ebi-a-GCST90018959	Height || id:ebi-a-GCST90018959	TRUE	reported	igd	2	TRUE	0.000131547	47.4139
rs7910018	T	A	T	A	0.011	0.0045	0.326219	0.326461	FALSE	TRUE	FALSE	ebi-a-GCST90018902	10	23782010	0.0423	477734	0.9151	Pneumothorax || id:ebi-a-GCST90018902	Pneumothorax	TRUE	igd	10	23782010	0.0018	3.90796e-10	360388	ebi-a-GCST90018959	Height || id:ebi-a-GCST90018959	TRUE	reported	igd	2	TRUE	5.31916e-05	19.1705
rs7926958	G	T	G	T	-0.0086	0.0295	0.298901	0.31381	FALSE	FALSE	FALSE	ebi-a-GCST90018902	11	117097222	0.0315	477734	0.3483	Pneumothorax || id:ebi-a-GCST90018902	Pneumothorax	TRUE	igd	11	117097222	0.0014	1.28801e-09	360388	ebi-a-GCST90018959	Height || id:ebi-a-GCST90018959	TRUE	reported	igd	2	TRUE	3.0998e-05	11.1716
rs7927129	G	T	G	T	-0.0108	-0.0107	0.161372	0.178703	FALSE	FALSE	FALSE	ebi-a-GCST90018902	11	2715532	0.0379	477734	0.778099	Pneumothorax || id:ebi-a-GCST90018902	Pneumothorax	TRUE	igd	11	2715532	0.0017	5.70099e-10	360388	ebi-a-GCST90018959	Height || id:ebi-a-GCST90018959	TRUE	reported	igd	2	TRUE	3.157e-05	11.3778
rs79308269	GT	G	GT	G	0.009	0.0084	0.423076	0.407393	FALSE	FALSE	FALSE	ebi-a-GCST90018902	13	85909884	0.0297	477734	0.7783	Pneumothorax || id:ebi-a-GCST90018902	Pneumothorax	TRUE	igd	13	85909884	0.0013	5.98274e-12	360388	ebi-a-GCST90018959	Height || id:ebi-a-GCST90018959	TRUE	reported	igd	2	TRUE	3.95414e-05	14.2507
rs79398136	T	C	T	C	-0.0115	-0.0703	0.155161	0.157284	FALSE	FALSE	FALSE	ebi-a-GCST90018902	14	64667439	0.041	477734	0.0866403	Pneumothorax || id:ebi-a-GCST90018902	Pneumothorax	TRUE	igd	14	64667439	0.0019	3.35297e-09	360388	ebi-a-GCST90018959	Height || id:ebi-a-GCST90018959	TRUE	reported	igd	2	TRUE	3.46723e-05	12.4958
rs7949336	G	A	G	A	0.0106	-0.0033	0.324665	0.314586	FALSE	FALSE	FALSE	ebi-a-GCST90018902	11	13319894	0.0315	477734	0.9156	Pneumothorax || id:ebi-a-GCST90018902	Pneumothorax	TRUE	igd	11	13319894	0.0014	1.27791e-14	360388	ebi-a-GCST90018959	Height || id:ebi-a-GCST90018959	TRUE	reported	igd	2	TRUE	4.92716e-05	17.7577
rs7952436	T	C	T	C	-0.0787	0.0028	0.0831423	0.0746335	FALSE	FALSE	FALSE	ebi-a-GCST90018902	11	67024534	0.0648	477734	0.9649	Pneumothorax || id:ebi-a-GCST90018902	Pneumothorax	TRUE	igd	11	67024534	0.003	4.58142e-153	360388	ebi-a-GCST90018959	Height || id:ebi-a-GCST90018959	TRUE	reported	igd	2	TRUE	0.000944286	340.629
rs7953619	C	A	C	A	0.0125	-0.0137	0.329557	0.3253	FALSE	FALSE	FALSE	ebi-a-GCST90018902	12	29519164	0.0309	477734	0.657301	Pneumothorax || id:ebi-a-GCST90018902	Pneumothorax	TRUE	igd	12	29519164	0.0014	5.1606e-20	360388	ebi-a-GCST90018959	Height || id:ebi-a-GCST90018959	TRUE	reported	igd	2	TRUE	6.90466e-05	24.8852
rs7971877	G	T	G	T	-0.014	0.056	0.56322	0.548305	FALSE	FALSE	FALSE	ebi-a-GCST90018902	12	58287630	0.0311	477734	0.0720095	Pneumothorax || id:ebi-a-GCST90018902	Pneumothorax	TRUE	igd	12	58287630	0.0014	1.23396e-22	360388	ebi-a-GCST90018959	Height || id:ebi-a-GCST90018959	TRUE	reported	igd	2	TRUE	9.64333e-05	34.7566
rs79747671	T	C	T	C	-0.027	0.0992	0.0765756	0.0850056	FALSE	FALSE	FALSE	ebi-a-GCST90018902	12	103140344	0.0528	477734	0.0604004	Pneumothorax || id:ebi-a-GCST90018902	Pneumothorax	TRUE	igd	12	103140344	0.0026	3.40487e-25	360388	ebi-a-GCST90018959	Height || id:ebi-a-GCST90018959	TRUE	reported	igd	2	TRUE	0.000103098	37.1588
rs7974876	C	T	C	T	0.0142	-0.0052	0.140561	0.15245	FALSE	FALSE	FALSE	ebi-a-GCST90018902	12	53479134	0.0403	477734	0.8975	Pneumothorax || id:ebi-a-GCST90018902	Pneumothorax	TRUE	igd	12	53479134	0.0018	3.49301e-15	360388	ebi-a-GCST90018959	Height || id:ebi-a-GCST90018959	TRUE	reported	igd	2	TRUE	4.87177e-05	17.558
rs7978277	A	C	A	C	-0.0077	0.0278	0.456881	0.452356	FALSE	FALSE	FALSE	ebi-a-GCST90018902	12	31530887	0.0294	477734	0.3437	Pneumothorax || id:ebi-a-GCST90018902	Pneumothorax	TRUE	igd	12	31530887	0.0013	4.45595e-09	360388	ebi-a-GCST90018959	Height || id:ebi-a-GCST90018959	TRUE	reported	igd	2	TRUE	2.94245e-05	10.6045
rs798490	A	G	A	G	-0.0391	-0.0324	0.287456	0.301041	FALSE	FALSE	FALSE	ebi-a-GCST90018902	7	2801542	0.0314	477734	0.3026	Pneumothorax || id:ebi-a-GCST90018902	Pneumothorax	TRUE	igd	7	2801542	0.0014	1.10917e-168	360388	ebi-a-GCST90018959	Height || id:ebi-a-GCST90018959	TRUE	reported	igd	2	TRUE	0.000626277	225.843
rs8008406	C	T	C	T	0.0151	0.0121	0.319908	0.305922	FALSE	FALSE	FALSE	ebi-a-GCST90018902	14	24811159	0.0316	477734	0.702	Pneumothorax || id:ebi-a-GCST90018902	Pneumothorax	TRUE	igd	14	24811159	0.0014	8.40621e-28	360388	ebi-a-GCST90018959	Height || id:ebi-a-GCST90018959	TRUE	reported	igd	2	TRUE	9.92148e-05	35.7592
rs8066695	C	T	C	T	-0.009	0.0226	0.42316	0.443827	FALSE	FALSE	FALSE	ebi-a-GCST90018902	17	76913843	0.0293	477734	0.4403	Pneumothorax || id:ebi-a-GCST90018902	Pneumothorax	TRUE	igd	17	76913843	0.0013	7.04855e-12	360388	ebi-a-GCST90018959	Height || id:ebi-a-GCST90018959	TRUE	reported	igd	2	TRUE	3.95435e-05	14.2515
rs806794	G	A	G	A	-0.0408	0.015	0.447768	0.452681	FALSE	FALSE	FALSE	ebi-a-GCST90018902	6	26200677	0.0332	477734	0.6519	Pneumothorax || id:ebi-a-GCST90018902	Pneumothorax	TRUE	igd	6	26200677	0.0015	5.67545e-156	360388	ebi-a-GCST90018959	Height || id:ebi-a-GCST90018959	TRUE	reported	igd	2	TRUE	0.000823237	296.928
rs8091632	A	C	A	C	-0.0132	-0.0376	0.394714	0.381644	FALSE	FALSE	FALSE	ebi-a-GCST90018902	18	22842153	0.0297	477734	0.2063	Pneumothorax || id:ebi-a-GCST90018902	Pneumothorax	TRUE	igd	18	22842153	0.0013	8.26228e-24	360388	ebi-a-GCST90018959	Height || id:ebi-a-GCST90018959	TRUE	reported	igd	2	TRUE	8.3257e-05	30.0072
rs822531	T	C	T	C	0.0287	-0.0282	0.790978	0.797648	FALSE	FALSE	FALSE	ebi-a-GCST90018902	7	148629759	0.0369	477734	0.4451	Pneumothorax || id:ebi-a-GCST90018902	Pneumothorax	TRUE	igd	7	148629759	0.0016	2.29879e-70	360388	ebi-a-GCST90018959	Height || id:ebi-a-GCST90018959	TRUE	reported	igd	2	TRUE	0.000272364	98.183
rs848602	A	G	A	G	-0.0175	-0.0228	0.465308	0.439517	FALSE	FALSE	FALSE	ebi-a-GCST90018902	2	36778372	0.0318	477734	0.4742	Pneumothorax || id:ebi-a-GCST90018902	Pneumothorax	TRUE	igd	2	36778372	0.0014	5.60015e-35	360388	ebi-a-GCST90018959	Height || id:ebi-a-GCST90018959	TRUE	reported	igd	2	TRUE	0.000152388	54.9268
rs855286	C	T	C	T	-0.0265	-0.0337	0.921396	0.920786	FALSE	FALSE	FALSE	ebi-a-GCST90018902	12	102946454	0.0537	477734	0.5299	Pneumothorax || id:ebi-a-GCST90018902	Pneumothorax	TRUE	igd	12	102946454	0.0024	1.22914e-27	360388	ebi-a-GCST90018959	Height || id:ebi-a-GCST90018959	TRUE	reported	igd	2	TRUE	0.000101721	36.6627
rs862045	G	A	G	A	0.0206	0.0024	0.687359	0.687558	FALSE	FALSE	FALSE	ebi-a-GCST90018902	14	74984368	0.0312	477734	0.939	Pneumothorax || id:ebi-a-GCST90018902	Pneumothorax	TRUE	igd	14	74984368	0.0014	5.11446e-49	360388	ebi-a-GCST90018959	Height || id:ebi-a-GCST90018959	TRUE	reported	igd	2	TRUE	0.000182387	65.7417
rs864548	G	A	G	A	-0.0091	-0.0616	0.810561	0.810809	FALSE	FALSE	FALSE	ebi-a-GCST90018902	5	121423419	0.0369	477734	0.0947	Pneumothorax || id:ebi-a-GCST90018902	Pneumothorax	TRUE	igd	5	121423419	0.0016	2.71e-08	360388	ebi-a-GCST90018959	Height || id:ebi-a-GCST90018959	TRUE	reported	igd	2	TRUE	2.54313e-05	9.1653
rs876122	G	A	G	A	0.025	-0.0082	0.917061	0.904486	FALSE	FALSE	FALSE	ebi-a-GCST90018902	6	6886297	0.0505	477734	0.8703	Pneumothorax || id:ebi-a-GCST90018902	Pneumothorax	TRUE	igd	6	6886297	0.0025	4.08696e-23	360388	ebi-a-GCST90018959	Height || id:ebi-a-GCST90018959	TRUE	reported	igd	2	TRUE	9.50752e-05	34.267
rs895484	C	T	C	T	0.0094	0.0106	0.549768	0.536226	FALSE	FALSE	FALSE	ebi-a-GCST90018902	2	121570493	0.029	477734	0.7163	Pneumothorax || id:ebi-a-GCST90018902	Pneumothorax	TRUE	igd	2	121570493	0.0013	4.07568e-13	360388	ebi-a-GCST90018959	Height || id:ebi-a-GCST90018959	TRUE	reported	igd	2	TRUE	4.37423e-05	15.7648
rs913671	T	C	T	C	0.0089	0.0294	0.653475	0.641733	FALSE	FALSE	FALSE	ebi-a-GCST90018902	20	48906772	0.0311	477734	0.3448	Pneumothorax || id:ebi-a-GCST90018902	Pneumothorax	TRUE	igd	20	48906772	0.0014	3.94303e-10	360388	ebi-a-GCST90018959	Height || id:ebi-a-GCST90018959	TRUE	reported	igd	2	TRUE	3.58735e-05	12.9288
rs9286044	A	G	A	G	0.0122	0.0315	0.201643	0.213016	FALSE	FALSE	FALSE	ebi-a-GCST90018902	5	178563420	0.0357	477734	0.3787	Pneumothorax || id:ebi-a-GCST90018902	Pneumothorax	TRUE	igd	5	178563420	0.0017	1.93197e-13	360388	ebi-a-GCST90018959	Height || id:ebi-a-GCST90018959	TRUE	reported	igd	2	TRUE	4.79214e-05	17.271
rs9289745	G	A	G	A	-0.0106	0.0006	0.432131	0.446607	FALSE	FALSE	FALSE	ebi-a-GCST90018902	3	147011653	0.0295	477734	0.983	Pneumothorax || id:ebi-a-GCST90018902	Pneumothorax	TRUE	igd	3	147011653	0.0013	1.37214e-15	360388	ebi-a-GCST90018959	Height || id:ebi-a-GCST90018959	TRUE	reported	igd	2	TRUE	5.51449e-05	19.8745
rs9292468	C	T	C	T	-0.0189	-0.0088	0.592818	0.591088	FALSE	FALSE	FALSE	ebi-a-GCST90018902	5	32819073	0.0293	477734	0.7635	Pneumothorax || id:ebi-a-GCST90018902	Pneumothorax	TRUE	igd	5	32819073	0.0013	2.86814e-48	360388	ebi-a-GCST90018959	Height || id:ebi-a-GCST90018959	TRUE	reported	igd	2	TRUE	0.00017245	62.1593
rs9314323	G	A	G	A	0.0107	-0.036	0.752654	0.75685	FALSE	FALSE	FALSE	ebi-a-GCST90018902	8	26243136	0.0382	477734	0.346	Pneumothorax || id:ebi-a-GCST90018902	Pneumothorax	TRUE	igd	8	26243136	0.0015	4.9545e-12	360388	ebi-a-GCST90018959	Height || id:ebi-a-GCST90018959	TRUE	reported	igd	2	TRUE	4.26283e-05	15.3633
rs933561	G	A	G	A	-0.0123	0.031	0.248946	0.247391	FALSE	FALSE	FALSE	ebi-a-GCST90018902	16	49874676	0.0353	477734	0.3798	Pneumothorax || id:ebi-a-GCST90018902	Pneumothorax	TRUE	igd	16	49874676	0.0017	8.88178e-14	360388	ebi-a-GCST90018959	Height || id:ebi-a-GCST90018959	TRUE	reported	igd	2	TRUE	5.6574e-05	20.3896
rs936308	G	C	G	C	-0.0248	-0.05	0.225709	0.215764	FALSE	TRUE	FALSE	ebi-a-GCST90018902	15	51581074	0.0363	477734	0.1681	Pneumothorax || id:ebi-a-GCST90018902	Pneumothorax	TRUE	igd	15	51581074	0.0015	1.22914e-57	360388	ebi-a-GCST90018959	Height || id:ebi-a-GCST90018959	TRUE	reported	igd	2	TRUE	0.000214974	77.4904
rs9379084	A	G	A	G	-0.0289	-0.0178	0.164812	0.157518	FALSE	FALSE	FALSE	ebi-a-GCST90018902	6	7231843	0.0415	477734	0.6675	Pneumothorax || id:ebi-a-GCST90018902	Pneumothorax	TRUE	igd	6	7231843	0.0018	7.46793e-60	360388	ebi-a-GCST90018959	Height || id:ebi-a-GCST90018959	TRUE	reported	igd	2	TRUE	0.000229932	82.8832
rs9381369	C	T	C	T	0.0079	-0.0027	0.584819	0.583697	FALSE	FALSE	FALSE	ebi-a-GCST90018902	6	45148536	0.0297	477734	0.9269	Pneumothorax || id:ebi-a-GCST90018902	Pneumothorax	TRUE	igd	6	45148536	0.0013	2.39701e-09	360388	ebi-a-GCST90018959	Height || id:ebi-a-GCST90018959	TRUE	reported	igd	2	TRUE	3.0307e-05	10.9226
rs9388490	T	C	T	C	0.0356	-0.0008	0.611959	0.5878	FALSE	FALSE	FALSE	ebi-a-GCST90018902	6	126704795	0.034	477734	0.9812	Pneumothorax || id:ebi-a-GCST90018902	Pneumothorax	TRUE	igd	6	126704795	0.0016	2.17771e-103	360388	ebi-a-GCST90018959	Height || id:ebi-a-GCST90018959	TRUE	reported	igd	2	TRUE	0.000601908	217.05
rs9395288	T	C	T	C	0.015	-0.0419	0.205904	0.205451	FALSE	FALSE	FALSE	ebi-a-GCST90018902	6	47598125	0.036	477734	0.2448	Pneumothorax || id:ebi-a-GCST90018902	Pneumothorax	TRUE	igd	6	47598125	0.0016	2.13108e-20	360388	ebi-a-GCST90018959	Height || id:ebi-a-GCST90018959	TRUE	reported	igd	2	TRUE	7.35784e-05	26.5186
rs942024	T	C	T	C	-0.0158	-0.0156	0.37241	0.367819	FALSE	FALSE	FALSE	ebi-a-GCST90018902	14	102979463	0.0309	477734	0.6142	Pneumothorax || id:ebi-a-GCST90018902	Pneumothorax	TRUE	igd	14	102979463	0.0014	7.77857e-31	360388	ebi-a-GCST90018959	Height || id:ebi-a-GCST90018959	TRUE	reported	igd	2	TRUE	0.000116692	42.0591
rs9435183	C	T	C	T	0.0268	0.09	0.0975586	0.115592	FALSE	FALSE	FALSE	ebi-a-GCST90018902	1	9343528	0.0469	477734	0.0549997	Pneumothorax || id:ebi-a-GCST90018902	Pneumothorax	TRUE	igd	1	9343528	0.0023	2.67116e-30	360388	ebi-a-GCST90018959	Height || id:ebi-a-GCST90018959	TRUE	reported	igd	2	TRUE	0.000126469	45.5834
rs9435731	A	C	A	C	0.0278	0.0386	0.455512	0.458964	FALSE	FALSE	FALSE	ebi-a-GCST90018902	1	17306029	0.0293	477734	0.1876	Pneumothorax || id:ebi-a-GCST90018902	Pneumothorax	TRUE	igd	1	17306029	0.0013	3.89045e-100	360388	ebi-a-GCST90018959	Height || id:ebi-a-GCST90018959	TRUE	reported	igd	2	TRUE	0.000383361	138.211
rs9517489	T	C	T	C	-0.0096	-0.0642	0.640123	0.64338	FALSE	FALSE	FALSE	ebi-a-GCST90018902	13	99584000	0.0304	477734	0.0344699	Pneumothorax || id:ebi-a-GCST90018902	Pneumothorax	TRUE	igd	13	99584000	0.0013	7.96526e-13	360388	ebi-a-GCST90018959	Height || id:ebi-a-GCST90018959	TRUE	reported	igd	2	TRUE	4.2461e-05	15.303
rs9585457	C	A	C	A	-0.0096	0.002	0.507509	0.507327	FALSE	FALSE	FALSE	ebi-a-GCST90018902	13	101202606	0.0396	477734	0.9594	Pneumothorax || id:ebi-a-GCST90018902	Pneumothorax	TRUE	igd	13	101202606	0.0017	5.17202e-09	360388	ebi-a-GCST90018959	Height || id:ebi-a-GCST90018959	TRUE	reported	igd	2	TRUE	4.60696e-05	16.6036
rs9590404	C	G	C	G	-0.0155	-0.0163	0.232425	0.233188	FALSE	TRUE	FALSE	ebi-a-GCST90018902	13	114999059	0.0339	477734	0.630901	Pneumothorax || id:ebi-a-GCST90018902	Pneumothorax	TRUE	igd	13	114999059	0.0015	1.6421e-24	360388	ebi-a-GCST90018959	Height || id:ebi-a-GCST90018959	TRUE	reported	igd	2	TRUE	8.57229e-05	30.896
rs9696458	T	C	T	C	-0.0117	-0.088	0.398216	0.411489	FALSE	FALSE	FALSE	ebi-a-GCST90018902	9	136398985	0.0303	477734	0.00364502	Pneumothorax || id:ebi-a-GCST90018902	Pneumothorax	TRUE	igd	9	136398985	0.0013	3.25012e-18	360388	ebi-a-GCST90018959	Height || id:ebi-a-GCST90018959	TRUE	reported	igd	2	TRUE	6.56086e-05	23.646
rs975970	T	A	T	A	-0.008	0.0309	0.610393	0.605966	FALSE	TRUE	FALSE	ebi-a-GCST90018902	3	168811235	0.0296	477734	0.2962	Pneumothorax || id:ebi-a-GCST90018902	Pneumothorax	TRUE	igd	3	168811235	0.0013	1.695e-09	360388	ebi-a-GCST90018959	Height || id:ebi-a-GCST90018959	TRUE	reported	igd	2	TRUE	3.04401e-05	10.9705
rs9784689	A	C	A	C	-0.0125	-0.0353	0.291355	0.293769	FALSE	FALSE	FALSE	ebi-a-GCST90018902	5	122659996	0.0321	477734	0.2705	Pneumothorax || id:ebi-a-GCST90018902	Pneumothorax	TRUE	igd	5	122659996	0.0014	1.17706e-18	360388	ebi-a-GCST90018959	Height || id:ebi-a-GCST90018959	TRUE	reported	igd	2	TRUE	6.4521e-05	23.254
rs9790019	A	G	A	G	0.011	-0.0426	0.133417	0.127075	FALSE	FALSE	FALSE	ebi-a-GCST90018902	3	62135989	0.0438	477734	0.3302	Pneumothorax || id:ebi-a-GCST90018902	Pneumothorax	TRUE	igd	3	62135989	0.0018	2.36401e-09	360388	ebi-a-GCST90018959	Height || id:ebi-a-GCST90018959	TRUE	reported	igd	2	TRUE	2.79793e-05	10.0836
rs9809116	G	A	G	A	-0.0235	-0.0117	0.474101	0.450255	FALSE	FALSE	FALSE	ebi-a-GCST90018902	3	72397279	0.0297	477734	0.6937	Pneumothorax || id:ebi-a-GCST90018902	Pneumothorax	TRUE	igd	3	72397279	0.0013	1.20587e-71	360388	ebi-a-GCST90018959	Height || id:ebi-a-GCST90018959	TRUE	reported	igd	2	TRUE	0.000275384	99.2719
rs9823893	T	A	T	A	-0.0234	-0.0874	0.048146	0.0480109	FALSE	TRUE	FALSE	ebi-a-GCST90018902	3	87315389	0.0935	477734	0.3503	Pneumothorax || id:ebi-a-GCST90018902	Pneumothorax	TRUE	igd	3	87315389	0.0039	1.67201e-09	360388	ebi-a-GCST90018959	Height || id:ebi-a-GCST90018959	TRUE	reported	igd	2	TRUE	5.01871e-05	18.0876
rs9826470	T	C	T	C	0.0189	0.0567	0.188633	0.180169	FALSE	FALSE	FALSE	ebi-a-GCST90018902	3	38019428	0.0385	477734	0.1408	Pneumothorax || id:ebi-a-GCST90018902	Pneumothorax	TRUE	igd	3	38019428	0.0018	4.05322e-27	360388	ebi-a-GCST90018959	Height || id:ebi-a-GCST90018959	TRUE	reported	igd	2	TRUE	0.000109342	39.4098
rs9826728	C	T	C	T	-0.0087	0.0043	0.491679	0.494131	FALSE	FALSE	FALSE	ebi-a-GCST90018902	3	123045055	0.0308	477734	0.8889	Pneumothorax || id:ebi-a-GCST90018902	Pneumothorax	TRUE	igd	3	123045055	0.0014	5.66396e-10	360388	ebi-a-GCST90018959	Height || id:ebi-a-GCST90018959	TRUE	reported	igd	2	TRUE	3.78345e-05	13.6355
rs9873643	A	G	A	G	0.0101	-0.0255	0.28279	0.282755	FALSE	FALSE	FALSE	ebi-a-GCST90018902	3	188031454	0.0444	477734	0.5659	Pneumothorax || id:ebi-a-GCST90018902	Pneumothorax	TRUE	igd	3	188031454	0.0018	4.38702e-08	360388	ebi-a-GCST90018959	Height || id:ebi-a-GCST90018959	TRUE	reported	igd	2	TRUE	4.13793e-05	14.9131
rs9902474	A	C	A	C	0.0107	-0.0318	0.352756	0.350326	FALSE	FALSE	FALSE	ebi-a-GCST90018902	17	25606024	0.0306	477734	0.2986	Pneumothorax || id:ebi-a-GCST90018902	Pneumothorax	TRUE	igd	17	25606024	0.0014	1.08693e-14	360388	ebi-a-GCST90018959	Height || id:ebi-a-GCST90018959	TRUE	reported	igd	2	TRUE	5.22805e-05	18.8422
rs991946	T	C	T	C	-0.0124	-0.0323	0.434242	0.445397	FALSE	FALSE	FALSE	ebi-a-GCST90018902	6	166329862	0.0292	477734	0.268	Pneumothorax || id:ebi-a-GCST90018902	Pneumothorax	TRUE	igd	6	166329862	0.0013	2.05494e-21	360388	ebi-a-GCST90018959	Height || id:ebi-a-GCST90018959	TRUE	reported	igd	2	TRUE	7.55502e-05	27.2293
rs9946944	A	G	A	G	-0.0272	0.0008	0.116511	0.107625	FALSE	FALSE	FALSE	ebi-a-GCST90018902	18	20778498	0.0471	477734	0.9866	Pneumothorax || id:ebi-a-GCST90018902	Pneumothorax	TRUE	igd	18	20778498	0.002	3.9473e-44	360388	ebi-a-GCST90018959	Height || id:ebi-a-GCST90018959	TRUE	reported	igd	2	TRUE	0.000152313	54.8997
rs9957487	G	C	G	C	0.0123	-0.0588	0.105428	0.09689	FALSE	TRUE	FALSE	ebi-a-GCST90018902	18	46441970	0.0504	477734	0.2435	Pneumothorax || id:ebi-a-GCST90018902	Pneumothorax	TRUE	igd	18	46441970	0.002	1.93602e-09	360388	ebi-a-GCST90018959	Height || id:ebi-a-GCST90018959	TRUE	reported	igd	2	TRUE	2.85372e-05	10.2847
rs9983358	A	C	A	C	-0.0191	0.0185	0.482717	0.478401	FALSE	FALSE	FALSE	ebi-a-GCST90018902	21	39670772	0.0295	477734	0.5315	Pneumothorax || id:ebi-a-GCST90018902	Pneumothorax	TRUE	igd	21	39670772	0.0013	1.11506e-46	360388	ebi-a-GCST90018959	Height || id:ebi-a-GCST90018959	TRUE	reported	igd	2	TRUE	0.000182187	65.6696

## Sheet: Table S4
Table S4: Characteristics of the genetic IVs used in MR analysis between BMI and Spontaneous Pneumothorax (locus-wide significance, p<5.00E-08)
SNP	effect_allele.exposure	other_allele.exposure	effect_allele.outcome	other_allele.outcome	beta.exposure	beta.outcome	eaf.exposure	eaf.outcome	remove	palindromic	ambiguous	id.outcome	chr	pos	se.outcome	samplesize.outcome	pval.outcome	outcome	mr_keep.outcome	data_source.outcome	chr.exposure	pos.exposure	se.exposure	pval.exposure	samplesize.exposure	id.exposure	exposure	mr_keep.exposure	pval_origin.exposure	data_source.exposure	action	mr_keep	rsq.exposure	effective_n.exposure	rsq.outcome	effective_n.outcome	steiger_dir	steiger_pval
rs10018743	A	G	A	G	0.0154	-2.68174e-05	0.485495	0.367243	FALSE	FALSE	FALSE	ukb-b-3693	4	136972541	0.000105413	462933	0.8	Spontaneous Pneumothorax	TRUE	igd	4	136972541	0.002	3.44588e-14	359983	ebi-a-GCST90018947	Body mass index || id:ebi-a-GCST90018947	TRUE	reported	igd	2	TRUE	0.000164676	359983	1.39807e-07	462933	TRUE	2.06053e-08
rs1002226	T	C	T	C	0.0135	-4.03165e-05	0.621582	0.617926	FALSE	FALSE	FALSE	ukb-b-3693	11	17405617	0.000104152	462933	0.7	Spontaneous Pneumothorax	TRUE	igd	11	17405617	0.0019	3.90032e-12	359983	ebi-a-GCST90018947	Body mass index || id:ebi-a-GCST90018947	TRUE	reported	igd	2	TRUE	0.000140223	359983	3.23679e-07	462933	TRUE	3.91507e-07
rs10144067	T	C	T	C	0.0171	0.000240775	0.505908	0.591284	FALSE	FALSE	FALSE	ukb-b-3693	14	93885198	0.00010361	462933	0.02	Spontaneous Pneumothorax	TRUE	igd	14	93885198	0.002	2.76885e-18	359983	ebi-a-GCST90018947	Body mass index || id:ebi-a-GCST90018947	TRUE	reported	igd	2	TRUE	0.000203032	359983	1.16654e-05	462933	TRUE	1.08488e-06
rs10206023	C	G	C	G	-0.0136	-0.000127175	0.279883	0.369453	FALSE	TRUE	FALSE	ukb-b-3693	2	55324557	0.000105517	462933	0.23	Spontaneous Pneumothorax	TRUE	igd	2	55324557	0.0022	1.50401e-09	359983	ebi-a-GCST90018947	Body mass index || id:ebi-a-GCST90018947	TRUE	reported	igd	2	TRUE	0.000106147	359983	3.13791e-06	462933	TRUE	0.000123366
rs10236214	T	C	T	C	0.0153	-0.000113341	0.748849	0.641954	FALSE	FALSE	FALSE	ukb-b-3693	7	150668070	0.000105963	462933	0.28	Spontaneous Pneumothorax	TRUE	igd	7	150668070	0.0024	2.01201e-10	359983	ebi-a-GCST90018947	Body mass index || id:ebi-a-GCST90018947	TRUE	reported	igd	2	TRUE	0.000112884	359983	2.47143e-06	462933	TRUE	4.6227e-05
rs1030049	G	A	G	A	0.0131	0.000147068	0.30758	0.36016	FALSE	FALSE	FALSE	ukb-b-3693	2	50749520	0.000105653	462933	0.16	Spontaneous Pneumothorax	TRUE	igd	2	50749520	0.0021	4.176e-10	359983	ebi-a-GCST90018947	Body mass index || id:ebi-a-GCST90018947	TRUE	reported	igd	2	TRUE	0.000108088	359983	4.18557e-06	462933	TRUE	0.00017125
rs10404726	T	C	T	C	-0.0189	-0.000196486	0.61072	0.465457	FALSE	FALSE	FALSE	ukb-b-3693	19	18834514	0.000101413	462933	0.0530005	Spontaneous Pneumothorax	TRUE	igd	19	18834514	0.0022	4.87416e-18	359983	ebi-a-GCST90018947	Body mass index || id:ebi-a-GCST90018947	TRUE	reported	igd	2	TRUE	0.000204979	359983	8.10879e-06	462933	TRUE	2.44576e-07
rs1048932	A	C	A	C	-0.0165	4.73735e-05	0.459911	0.413224	FALSE	FALSE	FALSE	ukb-b-3693	11	115044850	0.000102604	462933	0.64	Spontaneous Pneumothorax	TRUE	igd	11	115044850	0.0019	5.44753e-18	359983	ebi-a-GCST90018947	Body mass index || id:ebi-a-GCST90018947	TRUE	reported	igd	2	TRUE	0.000209455	359983	4.60496e-07	462933	TRUE	5.37145e-10
rs10752651	T	C	T	C	0.0129	-3.07252e-05	0.470713	0.538574	FALSE	FALSE	FALSE	ukb-b-3693	9	92201811	0.000101867	462933	0.760001	Spontaneous Pneumothorax	TRUE	igd	9	92201811	0.0019	3.79927e-11	359983	ebi-a-GCST90018947	Body mass index || id:ebi-a-GCST90018947	TRUE	reported	igd	2	TRUE	0.000128037	359983	1.9652e-07	462933	TRUE	9.9444e-07
rs10769931	C	T	C	T	0.0174	-3.69115e-05	0.564392	0.644991	FALSE	FALSE	FALSE	ukb-b-3693	11	8636105	0.000105597	462933	0.73	Spontaneous Pneumothorax	TRUE	igd	11	8636105	0.002	6.79516e-19	359983	ebi-a-GCST90018947	Body mass index || id:ebi-a-GCST90018947	TRUE	reported	igd	2	TRUE	0.000210217	359983	2.63939e-07	462933	TRUE	3.09639e-10
rs10798886	G	A	G	A	0.0135	0.000161895	0.530452	0.639675	FALSE	FALSE	FALSE	ukb-b-3693	1	32173258	0.00010534	462933	0.12	Spontaneous Pneumothorax	TRUE	igd	1	32173258	0.002	1.74703e-11	359983	ebi-a-GCST90018947	Body mass index || id:ebi-a-GCST90018947	TRUE	reported	igd	2	TRUE	0.000126553	359983	5.10225e-06	462933	TRUE	5.20705e-05
rs10865612	C	T	C	T	-0.0173	0.000106689	0.468989	0.35479	FALSE	FALSE	FALSE	ukb-b-3693	3	85868529	0.000105671	462933	0.31	Spontaneous Pneumothorax	TRUE	igd	3	85868529	0.002	9.03025e-18	359983	ebi-a-GCST90018947	Body mass index || id:ebi-a-GCST90018947	TRUE	reported	igd	2	TRUE	0.000207808	359983	2.20197e-06	462933	TRUE	5.89183e-09
rs10883553	A	C	A	C	0.0143	-2.72628e-05	0.332486	0.44584	FALSE	FALSE	FALSE	ukb-b-3693	10	102635475	0.000101731	462933	0.79	Spontaneous Pneumothorax	TRUE	igd	10	102635475	0.0022	5.10975e-11	359983	ebi-a-GCST90018947	Body mass index || id:ebi-a-GCST90018947	TRUE	reported	igd	2	TRUE	0.000117354	359983	1.55138e-07	462933	TRUE	2.62879e-06
rs10894670	A	C	A	C	-0.0114	-5.8856e-05	0.631432	0.550547	FALSE	FALSE	FALSE	ukb-b-3693	11	133221987	0.000101759	462933	0.56	Spontaneous Pneumothorax	TRUE	igd	11	133221987	0.002	1.97201e-08	359983	ebi-a-GCST90018947	Body mass index || id:ebi-a-GCST90018947	TRUE	reported	igd	2	TRUE	9.02466e-05	359983	7.22635e-07	462933	TRUE	9.91814e-05
rs10938397	G	A	G	A	0.0289	9.92507e-05	0.392213	0.43437	FALSE	FALSE	FALSE	ukb-b-3693	4	45182527	0.000102156	462933	0.33	Spontaneous Pneumothorax	TRUE	igd	4	45182527	0.0019	1.08593e-49	359983	ebi-a-GCST90018947	Body mass index || id:ebi-a-GCST90018947	TRUE	reported	igd	2	TRUE	0.000642288	359983	2.03902e-06	462933	TRUE	5.058e-27
rs10941611	C	T	C	T	0.0162	-4.92181e-05	0.674672	0.675692	FALSE	FALSE	FALSE	ukb-b-3693	5	43162608	0.000107914	462933	0.649999	Spontaneous Pneumothorax	TRUE	igd	5	43162608	0.0025	6.70348e-11	359983	ebi-a-GCST90018947	Body mass index || id:ebi-a-GCST90018947	TRUE	reported	igd	2	TRUE	0.000116633	359983	4.49343e-07	462933	TRUE	5.15274e-06
rs11001963	T	C	T	C	0.0121	7.29658e-05	0.509907	0.581331	FALSE	FALSE	FALSE	ukb-b-3693	10	78760959	0.000103205	462933	0.48	Spontaneous Pneumothorax	TRUE	igd	10	78760959	0.0019	3.81698e-10	359983	ebi-a-GCST90018947	Body mass index || id:ebi-a-GCST90018947	TRUE	reported	igd	2	TRUE	0.000112651	359983	1.07974e-06	462933	TRUE	1.64117e-05
rs1100237	C	T	C	T	-0.0118	0.000123171	0.674749	0.60011	FALSE	FALSE	FALSE	ukb-b-3693	7	77606013	0.00010304	462933	0.23	Spontaneous Pneumothorax	TRUE	igd	7	77606013	0.0022	3.66598e-08	359983	ebi-a-GCST90018947	Body mass index || id:ebi-a-GCST90018947	TRUE	reported	igd	2	TRUE	7.99106e-05	359983	3.08665e-06	462933	TRUE	0.00122824
rs11012732	G	A	G	A	0.0227	-6.17325e-05	0.22863	0.331675	FALSE	FALSE	FALSE	ukb-b-3693	10	21830104	0.000107397	462933	0.57	Spontaneous Pneumothorax	TRUE	igd	10	21830104	0.0025	4.45246e-20	359983	ebi-a-GCST90018947	Body mass index || id:ebi-a-GCST90018947	TRUE	reported	igd	2	TRUE	0.000228977	359983	7.13718e-07	462933	TRUE	1.27711e-10
rs11137826	T	G	T	G	-0.0112	-4.85666e-05	0.508554	0.557225	FALSE	FALSE	FALSE	ukb-b-3693	9	81369470	0.000101848	462933	0.630001	Spontaneous Pneumothorax	TRUE	igd	9	81369470	0.0019	4.72096e-09	359983	ebi-a-GCST90018947	Body mass index || id:ebi-a-GCST90018947	TRUE	reported	igd	2	TRUE	9.65178e-05	359983	4.91195e-07	462933	TRUE	4.02933e-05
rs11164849	C	A	C	A	-0.0113	0.000184853	0.557706	0.473197	FALSE	FALSE	FALSE	ukb-b-3693	1	93424688	0.000101515	462933	0.0690001	Spontaneous Pneumothorax	TRUE	igd	1	93424688	0.002	9.71807e-09	359983	ebi-a-GCST90018947	Body mass index || id:ebi-a-GCST90018947	TRUE	reported	igd	2	TRUE	8.86704e-05	359983	7.16264e-06	462933	TRUE	0.00241924
rs11264489	G	A	G	A	0.0114	3.52296e-05	0.454025	0.361772	FALSE	FALSE	FALSE	ukb-b-3693	1	156480831	0.000105603	462933	0.74	Spontaneous Pneumothorax	TRUE	igd	1	156480831	0.002	6.28304e-09	359983	ebi-a-GCST90018947	Body mass index || id:ebi-a-GCST90018947	TRUE	reported	igd	2	TRUE	9.02466e-05	359983	2.40407e-07	462933	TRUE	5.02451e-05
rs11642015	T	C	T	C	0.074	-3.91795e-06	0.339898	0.403662	FALSE	FALSE	FALSE	ukb-b-3693	16	53802494	0.000102983	462933	0.97	Spontaneous Pneumothorax	TRUE	igd	16	53802494	0.002	1e-200	359983	ebi-a-GCST90018947	Body mass index || id:ebi-a-GCST90018947	TRUE	reported	igd	2	TRUE	0.00378857	359983	3.12659e-09	462933	TRUE	5.51063e-169
rs11652025	G	T	G	T	0.0125	6.46068e-05	0.429949	0.561504	FALSE	FALSE	FALSE	ukb-b-3693	17	15965863	0.000101837	462933	0.53	Spontaneous Pneumothorax	TRUE	igd	17	15965863	0.0021	2.18701e-09	359983	ebi-a-GCST90018947	Body mass index || id:ebi-a-GCST90018947	TRUE	reported	igd	2	TRUE	9.84145e-05	359983	8.69418e-07	462933	TRUE	5.23646e-05
rs11655587	T	C	T	C	-0.0185	6.84151e-09	0.299354	0.361019	FALSE	FALSE	FALSE	ukb-b-3693	17	47140794	0.000105487	462933	1	Spontaneous Pneumothorax	TRUE	igd	17	47140794	0.0021	2.8132e-18	359983	ebi-a-GCST90018947	Body mass index || id:ebi-a-GCST90018947	TRUE	reported	igd	2	TRUE	0.000215542	359983	9.08636e-15	462933	TRUE	3.91759e-11
rs11782074	T	G	T	G	0.017	1.07644e-05	0.308705	0.383647	FALSE	FALSE	FALSE	ukb-b-3693	8	142617096	0.000105597	462933	0.92	Spontaneous Pneumothorax	TRUE	igd	8	142617096	0.0022	3.88061e-15	359983	ebi-a-GCST90018947	Body mass index || id:ebi-a-GCST90018947	TRUE	reported	igd	2	TRUE	0.000165844	359983	2.24471e-08	462933	TRUE	1.01541e-08
rs11857221	A	C	A	C	0.0143	-0.00010409	0.415559	0.395776	FALSE	FALSE	FALSE	ukb-b-3693	15	47749434	0.000103377	462933	0.31	Spontaneous Pneumothorax	TRUE	igd	15	47749434	0.0019	9.33469e-14	359983	ebi-a-GCST90018947	Body mass index || id:ebi-a-GCST90018947	TRUE	reported	igd	2	TRUE	0.000157332	359983	2.19004e-06	462933	TRUE	6.39516e-07
rs11907932	G	A	G	A	-0.0193	-0.000106847	0.351388	0.321836	FALSE	FALSE	FALSE	ukb-b-3693	20	51148656	0.000108312	462933	0.32	Spontaneous Pneumothorax	TRUE	igd	20	51148656	0.002	2.01002e-22	359983	ebi-a-GCST90018947	Body mass index || id:ebi-a-GCST90018947	TRUE	reported	igd	2	TRUE	0.00025862	359983	2.1021e-06	462933	TRUE	4.5469e-11
rs12044012	A	G	A	G	-0.0122	3.33275e-05	0.277863	0.322768	FALSE	FALSE	FALSE	ukb-b-3693	1	33816726	0.000108247	462933	0.760001	Spontaneous Pneumothorax	TRUE	igd	1	33816726	0.0021	1.20801e-08	359983	ebi-a-GCST90018947	Body mass index || id:ebi-a-GCST90018947	TRUE	reported	igd	2	TRUE	9.37477e-05	359983	2.04766e-07	462933	TRUE	3.27231e-05
rs12121950	T	G	T	G	0.0184	7.52229e-05	0.428647	0.331543	FALSE	FALSE	FALSE	ukb-b-3693	1	49710264	0.000109629	462933	0.49	Spontaneous Pneumothorax	TRUE	igd	1	49710264	0.002	6.40767e-20	359983	ebi-a-GCST90018947	Body mass index || id:ebi-a-GCST90018947	TRUE	reported	igd	2	TRUE	0.000235068	359983	1.01703e-06	462933	TRUE	1.14676e-10
rs12144626	C	T	C	T	-0.0171	3.56317e-05	0.408344	0.582822	FALSE	FALSE	FALSE	ukb-b-3693	1	47670525	0.000102736	462933	0.73	Spontaneous Pneumothorax	TRUE	igd	1	47670525	0.0023	9.66718e-14	359983	ebi-a-GCST90018947	Body mass index || id:ebi-a-GCST90018947	TRUE	reported	igd	2	TRUE	0.000153529	359983	2.59843e-07	462933	TRUE	8.95203e-08
rs12440879	A	G	A	G	-0.0123	-7.71112e-05	0.495064	0.472791	FALSE	FALSE	FALSE	ukb-b-3693	15	46614281	0.000101759	462933	0.450001	Spontaneous Pneumothorax	TRUE	igd	15	46614281	0.0019	1.36899e-10	359983	ebi-a-GCST90018947	Body mass index || id:ebi-a-GCST90018947	TRUE	reported	igd	2	TRUE	0.000116405	359983	1.24043e-06	462933	TRUE	1.33558e-05
rs12444338	T	G	T	G	-0.0117	-3.53442e-05	0.431965	0.48862	FALSE	FALSE	FALSE	ukb-b-3693	16	82660155	0.000101134	462933	0.73	Spontaneous Pneumothorax	TRUE	igd	16	82660155	0.0019	1.45999e-09	359983	ebi-a-GCST90018947	Body mass index || id:ebi-a-GCST90018947	TRUE	reported	igd	2	TRUE	0.000105327	359983	2.63831e-07	462933	TRUE	1.14711e-05
rs12479357	G	A	G	A	0.0176	-2.02981e-05	0.658469	0.631559	FALSE	FALSE	FALSE	ukb-b-3693	2	181570507	0.000105174	462933	0.85	Spontaneous Pneumothorax	TRUE	igd	2	181570507	0.002	1.54206e-18	359983	ebi-a-GCST90018947	Body mass index || id:ebi-a-GCST90018947	TRUE	reported	igd	2	TRUE	0.000215076	359983	8.04596e-08	462933	TRUE	9.64488e-11
rs12508307	T	C	T	C	-0.0129	-4.25409e-05	0.425968	0.319875	FALSE	FALSE	FALSE	ukb-b-3693	4	65740009	0.00010909	462933	0.7	Spontaneous Pneumothorax	TRUE	igd	4	65740009	0.002	1.67699e-10	359983	ebi-a-GCST90018947	Body mass index || id:ebi-a-GCST90018947	TRUE	reported	igd	2	TRUE	0.000115555	359983	3.28494e-07	462933	TRUE	4.6563e-06
rs1269175	G	A	G	A	-0.0114	-0.000110422	0.377906	0.467275	FALSE	FALSE	FALSE	ukb-b-3693	6	126040435	0.000101772	462933	0.28	Spontaneous Pneumothorax	TRUE	igd	6	126040435	0.002	2.69799e-08	359983	ebi-a-GCST90018947	Body mass index || id:ebi-a-GCST90018947	TRUE	reported	igd	2	TRUE	9.02466e-05	359983	2.54295e-06	462933	TRUE	0.000374377
rs12697021	A	G	A	G	-0.0149	0.000160298	0.312785	0.329883	FALSE	FALSE	FALSE	ukb-b-3693	5	63940262	0.000107683	462933	0.14	Spontaneous Pneumothorax	TRUE	igd	5	63940262	0.002	2.8622e-13	359983	ebi-a-GCST90018947	Body mass index || id:ebi-a-GCST90018947	TRUE	reported	igd	2	TRUE	0.000154158	359983	4.78678e-06	462933	TRUE	4.16355e-06
rs12888955	A	G	A	G	-0.016	3.81004e-05	0.62111	0.657299	FALSE	FALSE	FALSE	ukb-b-3693	14	103256877	0.000106303	462933	0.719999	Spontaneous Pneumothorax	TRUE	igd	14	103256877	0.0019	2.40713e-16	359983	ebi-a-GCST90018947	Body mass index || id:ebi-a-GCST90018947	TRUE	reported	igd	2	TRUE	0.000196955	359983	2.77493e-07	462933	TRUE	1.21075e-09
rs12920259	A	G	A	G	-0.0135	-5.26337e-05	0.706031	0.611	FALSE	FALSE	FALSE	ukb-b-3693	16	30881299	0.000103788	462933	0.61	Spontaneous Pneumothorax	TRUE	igd	16	30881299	0.0022	9.12599e-10	359983	ebi-a-GCST90018947	Body mass index || id:ebi-a-GCST90018947	TRUE	reported	igd	2	TRUE	0.000104592	359983	5.55542e-07	462933	TRUE	1.9813e-05
rs12926311	C	G	C	G	-0.0147	3.24741e-05	0.282401	0.35363	FALSE	TRUE	FALSE	ukb-b-3693	16	406427	0.000106045	462933	0.760001	Spontaneous Pneumothorax	TRUE	igd	16	406427	0.0022	3.17468e-11	359983	ebi-a-GCST90018947	Body mass index || id:ebi-a-GCST90018947	TRUE	reported	igd	2	TRUE	0.00012401	359983	2.02571e-07	462933	TRUE	1.51727e-06
rs12937411	T	C	T	C	-0.0176	-0.000137636	0.409981	0.408176	FALSE	FALSE	FALSE	ukb-b-3693	17	34950239	0.000102776	462933	0.18	Spontaneous Pneumothorax	TRUE	igd	17	34950239	0.0019	3.63329e-20	359983	ebi-a-GCST90018947	Body mass index || id:ebi-a-GCST90018947	TRUE	reported	igd	2	TRUE	0.000238306	359983	3.87403e-06	462933	TRUE	1.34712e-09
rs12974458	T	C	T	C	0.0187	-4.48155e-05	0.543656	0.543204	FALSE	FALSE	FALSE	ukb-b-3693	19	1866115	0.000101876	462933	0.66	Spontaneous Pneumothorax	TRUE	igd	19	1866115	0.0023	1.49108e-15	359983	ebi-a-GCST90018947	Body mass index || id:ebi-a-GCST90018947	TRUE	reported	igd	2	TRUE	0.000183598	359983	4.18019e-07	462933	TRUE	6.36155e-09
rs13073568	T	G	T	G	-0.019	-3.87019e-05	0.57492	0.515156	FALSE	FALSE	FALSE	ukb-b-3693	3	94031839	0.000101056	462933	0.7	Spontaneous Pneumothorax	TRUE	igd	3	94031839	0.0019	1.10205e-22	359983	ebi-a-GCST90018947	Body mass index || id:ebi-a-GCST90018947	TRUE	reported	igd	2	TRUE	0.000277715	359983	3.16828e-07	462933	TRUE	4.2707e-13
rs13132853	G	A	G	A	-0.0139	0.000149156	0.36524	0.360154	FALSE	FALSE	FALSE	ukb-b-3693	4	38680015	0.000105781	462933	0.16	Spontaneous Pneumothorax	TRUE	igd	4	38680015	0.0024	1.149e-08	359983	ebi-a-GCST90018947	Body mass index || id:ebi-a-GCST90018947	TRUE	reported	igd	2	TRUE	9.31724e-05	359983	4.29485e-06	462933	TRUE	0.000646589
rs13156484	A	G	A	G	-0.0163	-8.4833e-05	0.487458	0.472127	FALSE	FALSE	FALSE	ukb-b-3693	5	122653399	0.000102235	462933	0.41	Spontaneous Pneumothorax	TRUE	igd	5	122653399	0.0019	1.52511e-17	359983	ebi-a-GCST90018947	Body mass index || id:ebi-a-GCST90018947	TRUE	reported	igd	2	TRUE	0.000204409	359983	1.48735e-06	462933	TRUE	3.96937e-09
rs13403962	T	C	T	C	-0.0147	0.000108067	0.540924	0.402862	FALSE	FALSE	FALSE	ukb-b-3693	2	40292672	0.000103828	462933	0.3	Spontaneous Pneumothorax	TRUE	igd	2	40292672	0.0021	3.3458e-12	359983	ebi-a-GCST90018947	Body mass index || id:ebi-a-GCST90018947	TRUE	reported	igd	2	TRUE	0.0001361	359983	2.34013e-06	462933	TRUE	5.07368e-06
rs1356505	C	A	C	A	-0.0148	-4.66964e-05	0.446001	0.372202	FALSE	FALSE	FALSE	ukb-b-3693	18	40705542	0.000104827	462933	0.66	Spontaneous Pneumothorax	TRUE	igd	18	40705542	0.0019	2.9662e-14	359983	ebi-a-GCST90018947	Body mass index || id:ebi-a-GCST90018947	TRUE	reported	igd	2	TRUE	0.000168525	359983	4.28651e-07	462933	TRUE	2.89654e-08
rs138395	T	C	T	C	-0.0108	-0.000134487	0.492072	0.531499	FALSE	FALSE	FALSE	ukb-b-3693	22	38809549	0.000101304	462933	0.18	Spontaneous Pneumothorax	TRUE	igd	22	38809549	0.0019	1.31199e-08	359983	ebi-a-GCST90018947	Body mass index || id:ebi-a-GCST90018947	TRUE	reported	igd	2	TRUE	8.97474e-05	359983	3.80706e-06	462933	TRUE	0.000711152
rs1389067	G	A	G	A	0.0136	-5.17353e-05	0.713257	0.586872	FALSE	FALSE	FALSE	ukb-b-3693	18	31262552	0.00010287	462933	0.62	Spontaneous Pneumothorax	TRUE	igd	18	31262552	0.0023	5.95306e-09	359983	ebi-a-GCST90018947	Body mass index || id:ebi-a-GCST90018947	TRUE	reported	igd	2	TRUE	9.71181e-05	359983	5.46361e-07	462933	TRUE	4.09096e-05
rs1458913	T	A	T	A	-0.0128	-3.85045e-05	0.412862	0.345237	FALSE	TRUE	FALSE	ukb-b-3693	8	34181459	0.000106391	462933	0.719999	Spontaneous Pneumothorax	TRUE	igd	8	34181459	0.0019	5.66631e-11	359983	ebi-a-GCST90018947	Body mass index || id:ebi-a-GCST90018947	TRUE	reported	igd	2	TRUE	0.00012606	359983	2.82942e-07	462933	TRUE	1.48396e-06
rs1470687	G	C	G	C	-0.0147	4.12971e-05	0.234729	0.330348	FALSE	TRUE	FALSE	ukb-b-3693	8	20628793	0.000107865	462933	0.7	Spontaneous Pneumothorax	TRUE	igd	8	20628793	0.0024	1.50501e-09	359983	ebi-a-GCST90018947	Body mass index || id:ebi-a-GCST90018947	TRUE	reported	igd	2	TRUE	0.000104205	359983	3.16637e-07	462933	TRUE	1.42058e-05
rs1576655	C	A	C	A	0.0135	-2.72856e-05	0.572861	0.595961	FALSE	FALSE	FALSE	ukb-b-3693	13	79587841	0.000105105	462933	0.8	Spontaneous Pneumothorax	TRUE	igd	13	79587841	0.0019	2.64728e-12	359983	ebi-a-GCST90018947	Body mass index || id:ebi-a-GCST90018947	TRUE	reported	igd	2	TRUE	0.000140223	359983	1.45581e-07	462933	TRUE	2.50452e-07
rs1599539	A	G	A	G	0.0122	5.96332e-05	0.490527	0.32498	FALSE	FALSE	FALSE	ukb-b-3693	16	82884300	0.000107983	462933	0.58	Spontaneous Pneumothorax	TRUE	igd	16	82884300	0.0022	2.40802e-08	359983	ebi-a-GCST90018947	Body mass index || id:ebi-a-GCST90018947	TRUE	reported	igd	2	TRUE	8.54196e-05	359983	6.58793e-07	462933	TRUE	0.00014826
rs16846140	G	A	G	A	0.0139	-1.7663e-05	0.382475	0.337801	FALSE	FALSE	FALSE	ukb-b-3693	2	212292521	0.000107096	462933	0.87	Spontaneous Pneumothorax	TRUE	igd	2	212292521	0.0019	1.15398e-12	359983	ebi-a-GCST90018947	Body mass index || id:ebi-a-GCST90018947	TRUE	reported	igd	2	TRUE	0.000148655	359983	5.87579e-08	462933	TRUE	7.53714e-08
rs1691101	C	T	C	T	0.0103	9.28931e-05	0.47842	0.478947	FALSE	FALSE	FALSE	ukb-b-3693	5	3250572	0.000101796	462933	0.36	Spontaneous Pneumothorax	TRUE	igd	5	3250572	0.0019	4.649e-08	359983	ebi-a-GCST90018947	Body mass index || id:ebi-a-GCST90018947	TRUE	reported	igd	2	TRUE	8.16305e-05	359983	1.79882e-06	462933	TRUE	0.00053545
rs1717776	G	A	G	A	-0.0145	-0.00010709	0.354683	0.360743	FALSE	FALSE	FALSE	ukb-b-3693	11	30415776	0.000105344	462933	0.31	Spontaneous Pneumothorax	TRUE	igd	11	30415776	0.002	1.72703e-13	359983	ebi-a-GCST90018947	Body mass index || id:ebi-a-GCST90018947	TRUE	reported	igd	2	TRUE	0.000145993	359983	2.23234e-06	462933	TRUE	1.88616e-06
rs17201143	T	C	T	C	-0.0121	-4.96614e-05	0.359164	0.323137	FALSE	FALSE	FALSE	ukb-b-3693	20	50402079	0.000108188	462933	0.649999	Spontaneous Pneumothorax	TRUE	igd	20	50402079	0.002	8.96995e-10	359983	ebi-a-GCST90018947	Body mass index || id:ebi-a-GCST90018947	TRUE	reported	igd	2	TRUE	0.000101669	359983	4.55159e-07	462933	TRUE	2.29543e-05
rs17767765	T	C	T	C	-0.0143	0.000118276	0.471308	0.516729	FALSE	FALSE	FALSE	ukb-b-3693	16	24539793	0.000101052	462933	0.24	Spontaneous Pneumothorax	TRUE	igd	16	24539793	0.0019	6.55994e-14	359983	ebi-a-GCST90018947	Body mass index || id:ebi-a-GCST90018947	TRUE	reported	igd	2	TRUE	0.000157332	359983	2.95928e-06	462933	TRUE	1.11196e-06
rs17770336	T	C	T	C	0.0201	-2.38702e-05	0.283257	0.322408	FALSE	FALSE	FALSE	ukb-b-3693	9	28414625	0.000107896	462933	0.82	Spontaneous Pneumothorax	TRUE	igd	9	28414625	0.0021	2.52581e-21	359983	ebi-a-GCST90018947	Body mass index || id:ebi-a-GCST90018947	TRUE	reported	igd	2	TRUE	0.000254427	359983	1.05727e-07	462933	TRUE	2.03203e-12
rs1788808	G	A	G	A	-0.0193	2.7821e-05	0.625162	0.494729	FALSE	FALSE	FALSE	ukb-b-3693	18	21090023	0.000101175	462933	0.780001	Spontaneous Pneumothorax	TRUE	igd	18	21090023	0.0021	2.11495e-19	359983	ebi-a-GCST90018947	Body mass index || id:ebi-a-GCST90018947	TRUE	reported	igd	2	TRUE	0.000234582	359983	1.63336e-07	462933	TRUE	1.93257e-11
rs1861410	T	C	T	C	-0.0203	4.60851e-05	0.566784	0.555455	FALSE	FALSE	FALSE	ukb-b-3693	2	58933591	0.000102051	462933	0.649999	Spontaneous Pneumothorax	TRUE	igd	2	58933591	0.0019	1.83105e-26	359983	ebi-a-GCST90018947	Body mass index || id:ebi-a-GCST90018947	TRUE	reported	igd	2	TRUE	0.000317006	359983	4.40525e-07	462933	TRUE	1.21537e-14
rs1933437	A	G	A	G	-0.0124	1.90113e-05	0.668671	0.625085	FALSE	FALSE	FALSE	ukb-b-3693	13	28624294	0.000104211	462933	0.86	Spontaneous Pneumothorax	TRUE	igd	13	28624294	0.002	7.40594e-10	359983	ebi-a-GCST90018947	Body mass index || id:ebi-a-GCST90018947	TRUE	reported	igd	2	TRUE	0.000106772	359983	7.18919e-08	462933	TRUE	5.91324e-06
rs1950436	G	A	G	A	0.0208	-8.99759e-05	0.717861	0.677872	FALSE	FALSE	FALSE	ukb-b-3693	14	25932585	0.000108182	462933	0.41	Spontaneous Pneumothorax	TRUE	igd	14	25932585	0.0021	1.41514e-22	359983	ebi-a-GCST90018947	Body mass index || id:ebi-a-GCST90018947	TRUE	reported	igd	2	TRUE	0.000272452	359983	1.49426e-06	462933	TRUE	6.04946e-12
rs1973993	C	T	C	T	0.0162	3.15036e-05	0.677036	0.596412	FALSE	FALSE	FALSE	ukb-b-3693	1	96943994	0.000102853	462933	0.760001	Spontaneous Pneumothorax	TRUE	igd	1	96943994	0.0021	1.07498e-14	359983	ebi-a-GCST90018947	Body mass index || id:ebi-a-GCST90018947	TRUE	reported	igd	2	TRUE	0.000165288	359983	2.02661e-07	462933	TRUE	2.36089e-08
rs2032912	T	G	T	G	-0.0197	0.000130759	0.32279	0.408728	FALSE	FALSE	FALSE	ukb-b-3693	16	69568303	0.000103102	462933	0.2	Spontaneous Pneumothorax	TRUE	igd	16	69568303	0.0021	1.32008e-20	359983	ebi-a-GCST90018947	Body mass index || id:ebi-a-GCST90018947	TRUE	reported	igd	2	TRUE	0.000244404	359983	3.47449e-06	462933	TRUE	5.75753e-10
rs2046002	C	T	C	T	-0.0119	3.71021e-06	0.663504	0.639948	FALSE	FALSE	FALSE	ukb-b-3693	15	95272235	0.000105636	462933	0.97	Spontaneous Pneumothorax	TRUE	igd	15	95272235	0.002	2.79203e-09	359983	ebi-a-GCST90018947	Body mass index || id:ebi-a-GCST90018947	TRUE	reported	igd	2	TRUE	9.83358e-05	359983	2.66475e-09	462933	TRUE	9.02106e-06
rs2048523	A	G	A	G	-0.0125	2.52735e-05	0.360896	0.452588	FALSE	FALSE	FALSE	ukb-b-3693	18	44799515	0.000102047	462933	0.8	Spontaneous Pneumothorax	TRUE	igd	18	44799515	0.0021	1.28301e-09	359983	ebi-a-GCST90018947	Body mass index || id:ebi-a-GCST90018947	TRUE	reported	igd	2	TRUE	9.84145e-05	359983	1.32499e-07	462933	TRUE	1.70329e-05
rs2147905	C	T	C	T	0.0136	-0.000128824	0.509122	0.508638	FALSE	FALSE	FALSE	ukb-b-3693	1	2482921	0.000101282	462933	0.2	Spontaneous Pneumothorax	TRUE	igd	1	2482921	0.0019	7.90861e-13	359983	ebi-a-GCST90018947	Body mass index || id:ebi-a-GCST90018947	TRUE	reported	igd	2	TRUE	0.000142308	359983	3.49471e-06	462933	TRUE	5.97469e-06
rs215669	A	G	A	G	-0.0142	-0.000214718	0.523166	0.611643	FALSE	FALSE	FALSE	ukb-b-3693	7	32378979	0.00010409	462933	0.0389996	Spontaneous Pneumothorax	TRUE	igd	7	32378979	0.002	5.53988e-13	359983	ebi-a-GCST90018947	Body mass index || id:ebi-a-GCST90018947	TRUE	reported	igd	2	TRUE	0.000140016	359983	9.19176e-06	462933	TRUE	7.47052e-05
rs2237579	G	T	G	T	0.0115	-0.000305035	0.442456	0.47839	FALSE	FALSE	FALSE	ukb-b-3693	7	93095867	0.000101325	462933	0.00259998	Spontaneous Pneumothorax	TRUE	igd	7	93095867	0.0019	1.91602e-09	359983	ebi-a-GCST90018947	Body mass index || id:ebi-a-GCST90018947	TRUE	reported	igd	2	TRUE	0.000101757	359983	1.95768e-05	462933	TRUE	0.0108188
rs2247859	A	G	A	G	0.0139	-0.000162488	0.372559	0.336888	FALSE	FALSE	FALSE	ukb-b-3693	20	54147086	0.000107118	462933	0.13	Spontaneous Pneumothorax	TRUE	igd	20	54147086	0.002	1.18114e-12	359983	ebi-a-GCST90018947	Body mass index || id:ebi-a-GCST90018947	TRUE	reported	igd	2	TRUE	0.000134163	359983	4.97049e-06	462933	TRUE	2.56116e-05
rs2289379	T	C	T	C	-0.0165	1.39655e-05	0.321136	0.39566	FALSE	FALSE	FALSE	ukb-b-3693	7	44804225	0.000103744	462933	0.89	Spontaneous Pneumothorax	TRUE	igd	7	44804225	0.0021	3.50106e-15	359983	ebi-a-GCST90018947	Body mass index || id:ebi-a-GCST90018947	TRUE	reported	igd	2	TRUE	0.000171465	359983	3.91445e-08	462933	TRUE	6.47818e-09
rs2307111	C	T	C	T	-0.0268	-3.44687e-05	0.445623	0.394962	FALSE	FALSE	FALSE	ukb-b-3693	5	75003678	0.000103445	462933	0.74	Spontaneous Pneumothorax	TRUE	igd	5	75003678	0.0019	1.42594e-44	359983	ebi-a-GCST90018947	Body mass index || id:ebi-a-GCST90018947	TRUE	reported	igd	2	TRUE	0.000552386	359983	2.39836e-07	462933	TRUE	3.84652e-25
rs2429148	G	A	G	A	0.0131	-2.81597e-05	0.539927	0.406451	FALSE	FALSE	FALSE	ukb-b-3693	12	2149824	0.000103322	462933	0.79	Spontaneous Pneumothorax	TRUE	igd	12	2149824	0.0021	3.05499e-10	359983	ebi-a-GCST90018947	Body mass index || id:ebi-a-GCST90018947	TRUE	reported	igd	2	TRUE	0.000108088	359983	1.60455e-07	462933	TRUE	6.84542e-06
rs2465054	A	G	A	G	-0.0151	0.000126463	0.40184	0.35126	FALSE	FALSE	FALSE	ukb-b-3693	6	51174232	0.000106475	462933	0.23	Spontaneous Pneumothorax	TRUE	igd	6	51174232	0.0019	7.42677e-15	359983	ebi-a-GCST90018947	Body mass index || id:ebi-a-GCST90018947	TRUE	reported	igd	2	TRUE	0.000175425	359983	3.04729e-06	462933	TRUE	2.27833e-07
rs2482395	A	G	A	G	-0.014	-2.80644e-05	0.523208	0.52443	FALSE	FALSE	FALSE	ukb-b-3693	6	83419692	0.000101469	462933	0.780001	Spontaneous Pneumothorax	TRUE	igd	6	83419692	0.0023	2.77703e-09	359983	ebi-a-GCST90018947	Body mass index || id:ebi-a-GCST90018947	TRUE	reported	igd	2	TRUE	0.000102914	359983	1.65245e-07	462933	TRUE	1.17371e-05
rs2528787	T	C	T	C	-0.0152	4.68922e-05	0.316078	0.373646	FALSE	FALSE	FALSE	ukb-b-3693	13	112188236	0.000105217	462933	0.66	Spontaneous Pneumothorax	TRUE	igd	13	112188236	0.0021	4.96935e-13	359983	ebi-a-GCST90018947	Body mass index || id:ebi-a-GCST90018947	TRUE	reported	igd	2	TRUE	0.000145514	359983	4.29055e-07	462933	TRUE	2.8377e-07
rs2618039	T	A	T	A	0.0131	-1.1098e-05	0.399154	0.381475	FALSE	TRUE	FALSE	ukb-b-3693	1	112324111	0.000104184	462933	0.92	Spontaneous Pneumothorax	TRUE	igd	1	112324111	0.0019	1.20199e-11	359983	ebi-a-GCST90018947	Body mass index || id:ebi-a-GCST90018947	TRUE	reported	igd	2	TRUE	0.000132038	359983	2.45116e-08	462933	TRUE	3.38367e-07
rs2693838	A	C	A	C	-0.0124	-1.41395e-05	0.496739	0.438955	FALSE	FALSE	FALSE	ukb-b-3693	2	6148783	0.000101951	462933	0.89	Spontaneous Pneumothorax	TRUE	igd	2	6148783	0.0019	1.006e-10	359983	ebi-a-GCST90018947	Body mass index || id:ebi-a-GCST90018947	TRUE	reported	igd	2	TRUE	0.000118306	359983	4.15498e-08	462933	TRUE	1.56202e-06
rs2733289	C	T	C	T	0.0128	-5.03669e-05	0.456278	0.477894	FALSE	FALSE	FALSE	ukb-b-3693	12	41838235	0.000101385	462933	0.62	Spontaneous Pneumothorax	TRUE	igd	12	41838235	0.0019	1.69707e-11	359983	ebi-a-GCST90018947	Body mass index || id:ebi-a-GCST90018947	TRUE	reported	igd	2	TRUE	0.00012606	359983	5.33122e-07	462933	TRUE	2.31047e-06
rs273503	C	T	C	T	0.018	-7.40384e-05	0.421485	0.422941	FALSE	FALSE	FALSE	ukb-b-3693	19	18213360	0.000102304	462933	0.47	Spontaneous Pneumothorax	TRUE	igd	19	18213360	0.0024	2.77204e-14	359983	ebi-a-GCST90018947	Body mass index || id:ebi-a-GCST90018947	TRUE	reported	igd	2	TRUE	0.000156234	359983	1.13139e-06	462933	TRUE	2.65465e-07
rs2759700	C	T	C	T	-0.0114	-0.00015127	0.666687	0.612538	FALSE	FALSE	FALSE	ukb-b-3693	13	53684042	0.000104644	462933	0.15	Spontaneous Pneumothorax	TRUE	igd	13	53684042	0.0021	3.05098e-08	359983	ebi-a-GCST90018947	Body mass index || id:ebi-a-GCST90018947	TRUE	reported	igd	2	TRUE	8.1857e-05	359983	4.51397e-06	462933	TRUE	0.00183657
rs2802295	G	A	G	A	0.0175	1.20253e-05	0.663646	0.626089	FALSE	FALSE	FALSE	ukb-b-3693	6	108926496	0.000104514	462933	0.91	Spontaneous Pneumothorax	TRUE	igd	6	108926496	0.002	4.65479e-18	359983	ebi-a-GCST90018947	Body mass index || id:ebi-a-GCST90018947	TRUE	reported	igd	2	TRUE	0.00021264	359983	2.85974e-08	462933	TRUE	8.78742e-11
rs2820295	A	G	A	G	0.0248	-0.000118074	0.265926	0.339325	FALSE	FALSE	FALSE	ukb-b-3693	1	201800868	0.000106783	462933	0.27	Spontaneous Pneumothorax	TRUE	igd	1	201800868	0.0022	1.48799e-28	359983	ebi-a-GCST90018947	Body mass index || id:ebi-a-GCST90018947	TRUE	reported	igd	2	TRUE	0.000352878	359983	2.64111e-06	462933	TRUE	1.13536e-14
rs2861685	C	T	C	T	-0.0144	0.000142546	0.479548	0.412008	FALSE	FALSE	FALSE	ukb-b-3693	2	67837553	0.000102487	462933	0.16	Spontaneous Pneumothorax	TRUE	igd	2	67837553	0.0019	6.75461e-14	359983	ebi-a-GCST90018947	Body mass index || id:ebi-a-GCST90018947	TRUE	reported	igd	2	TRUE	0.00015954	359983	4.17883e-06	462933	TRUE	1.89417e-06
rs2933223	C	T	C	T	0.015	0.000118017	0.476726	0.423697	FALSE	FALSE	FALSE	ukb-b-3693	14	47358474	0.000102502	462933	0.25	Spontaneous Pneumothorax	TRUE	igd	14	47358474	0.0019	1.17896e-14	359983	ebi-a-GCST90018947	Body mass index || id:ebi-a-GCST90018947	TRUE	reported	igd	2	TRUE	0.000173109	359983	2.86356e-06	462933	TRUE	2.47424e-07
rs3003614	A	G	A	G	-0.0129	8.93885e-05	0.561642	0.557534	FALSE	FALSE	FALSE	ukb-b-3693	9	130994736	0.000102392	462933	0.38	Spontaneous Pneumothorax	TRUE	igd	9	130994736	0.0019	1.45312e-11	359983	ebi-a-GCST90018947	Body mass index || id:ebi-a-GCST90018947	TRUE	reported	igd	2	TRUE	0.000128037	359983	1.64632e-06	462933	TRUE	6.33691e-06
rs329118	T	C	T	C	-0.0176	-2.67782e-05	0.403847	0.419424	FALSE	FALSE	FALSE	ukb-b-3693	5	133861663	0.000102506	462933	0.79	Spontaneous Pneumothorax	TRUE	igd	5	133861663	0.0019	4.53315e-20	359983	ebi-a-GCST90018947	Body mass index || id:ebi-a-GCST90018947	TRUE	reported	igd	2	TRUE	0.000238306	359983	1.47417e-07	462933	TRUE	1.24729e-11
rs34298980	C	T	C	T	-0.0214	3.13955e-05	0.467484	0.508832	FALSE	FALSE	FALSE	ukb-b-3693	6	40409243	0.000106535	462933	0.77	Spontaneous Pneumothorax	TRUE	igd	6	40409243	0.002	4.56142e-26	359983	ebi-a-GCST90018947	Body mass index || id:ebi-a-GCST90018947	TRUE	reported	igd	2	TRUE	0.000317943	359983	1.876e-07	462933	TRUE	4.8777e-15
rs34421088	G	A	G	A	-0.0202	2.54445e-05	0.359417	0.488844	FALSE	FALSE	FALSE	ukb-b-3693	8	11589042	0.00010136	462933	0.8	Spontaneous Pneumothorax	TRUE	igd	8	11589042	0.0022	2.04503e-20	359983	ebi-a-GCST90018947	Body mass index || id:ebi-a-GCST90018947	TRUE	reported	igd	2	TRUE	0.00023414	359983	1.36125e-07	462933	TRUE	1.81258e-11
rs34916533	A	C	A	C	-0.0167	-9.27496e-06	0.296736	0.361066	FALSE	FALSE	FALSE	ukb-b-3693	13	33074674	0.000105292	462933	0.93	Spontaneous Pneumothorax	TRUE	igd	13	33074674	0.0021	3.89135e-15	359983	ebi-a-GCST90018947	Body mass index || id:ebi-a-GCST90018947	TRUE	reported	igd	2	TRUE	0.000175646	359983	1.67617e-08	462933	TRUE	3.5026e-09
rs35537311	T	C	T	C	-0.0118	0.0001536	0.353906	0.388578	FALSE	FALSE	FALSE	ukb-b-3693	17	71126150	0.000103836	462933	0.14	Spontaneous Pneumothorax	TRUE	igd	17	71126150	0.002	3.88803e-09	359983	ebi-a-GCST90018947	Body mass index || id:ebi-a-GCST90018947	TRUE	reported	igd	2	TRUE	9.66902e-05	359983	4.72681e-06	462933	TRUE	0.000567366
rs35851183	G	A	G	A	0.0141	-8.34464e-05	0.407463	0.359187	FALSE	FALSE	FALSE	ukb-b-3693	4	80717182	0.000105499	462933	0.43	Spontaneous Pneumothorax	TRUE	igd	4	80717182	0.0019	2.71706e-13	359983	ebi-a-GCST90018947	Body mass index || id:ebi-a-GCST90018947	TRUE	reported	igd	2	TRUE	0.000152963	359983	1.35146e-06	462933	TRUE	4.58878e-07
[truncated: 77 more rows]

## Sheet: Table S5
Table S5: Characteristics of the genetic IVs used in MR analysis between Height and Spontaneous Pneumothorax (locus-wide significance, p<5.00E-08)
[truncated: 242 more rows]

## Sheet: Table S6
Table S6: Leave-one-out analysis of MR result between BMI and Pneumothorax
[truncated: 405 more rows]

## Sheet: Table S7
Table S7: Leave-one-out analysis of MR result between Height and Pneumothorax
[truncated: 716 more rows]

[truncated: 2 more sheets: Table S8, Table S9]
